# Supplementary material for: Effects of Leishmania major infection on the gut microbiome of resistant and susceptible mice
Source: Appl Microbiol Biotechnol. 2024 Jan 19;108(1):145. doi: 10.1007/s00253-024-13002-y (PMC10799115; doi:10.1007/s00253-024-13002-y)
Supplement: Supplementary file 2 — Supplementary file2 (XLSX 695 KB) [file 253_2024_13002_MOESM2_ESM.xlsx]

## Sheet: Title
Effects of Leishmania major infection on the gut microbiome of resistant and susceptible mice
Jakub Mrázek 1, Lucie Mrázková 2,3, Chahrazed Mekadim 1*, Taťána Jarošíková 3, Imtissal Krayem 2, Yahya Sohrabi2,5,6, Peter Demant 4, Marie Lipoldová 2,3,5
1 Laboratory of Anaerobic Microbiology, Institute of Animal Physiology and Genetics of the Czech Academy of Sciences, Videnska 1083, 142 20, Prague, Czech Republic.
2 Laboratory of Molecular and Cellular Immunology, Institute of Molecular Genetics of the Czech Academy of Sciences, Videnska 1083, 142 20, Prague, Czech Republic.
3 Faculty of Biomedical Engineering, Czech Technical University in Prague, namestí Sitna 3105, 272 01 Kladno, Czech Republic.
4 Department of Molecular and Cellular Biology, Roswell Park Comprehensive Cancer Center, Buffalo, New York 14263, USA.
5 Department of Medical Genetics, 3rd Faculty of Medicine, Charles University, Ruská 87, 100 00 Prague 10, Czech Republic
6 Department of Cardiology I-Coronary and Peripheral Vascular Disease, Heart Failure, University Hospital Münster, Westfälische Wilhelms-Universität, Münster, Germany.
* Correspondence:
Chahrazed Mekadim
mekadim@iapg.cas.cz
Phone : +420 267 090 501
Fax: +420 267 090 500
Adress: Laboratory of Anaerobic Microbiology, Institute of Animal Physiology and Genetics of the Czech Academy of Sciences, Videnska 1083, 142 20, Prague, Czech Republic
List of tables
Table S1 Average individual alpha diversity of bacterial communities across gut sites (colon and ileum) in two animal model groups (CcS/Dem and OcB/Dem) within each study groups (resistant/susceptible), measured by Shannon index of diversity using Kruskal–Wallis pairwise test (p-value ≤ 0.05). n is the number of libraries included in each calculation following quality filtering. [Resistant_inf: I…
Table S2 The relative abundances of the bacterial community in the colon of CcS/Dem at 5 different levels phylum, class, order, family and genus based on the rarefied table after quality filtering. [Resistant_inf: Infected resistant, Resistant_ctr: Resistant control (non-infected), Susceptible_inf: Infected susceptible, Susceptible_ctr: Susceptible control (non-infected)].
Table S3 The relative abundances of the bacterial community in the colon of OcB/Dem at 5 different levels phylum, class, order, family and genus based on the rarefied table after quality filtering. [Resistant_inf: Infected resistant, Resistant_ctr: Resistant control (non-infected), Susceptible_inf: Infected susceptible, Susceptible_ctr: Susceptible control (non-infected)].
Table S4 The relative abundances of the bacterial community in the ileum of CcS/Dem at 5 different levels phylum, class, order, family and genus based on the rarefied table after quality filtering. [Resistant_inf: Infected resistant, Resistant_ctr: Resistant control (non-infected), Susceptible_inf: Infected susceptible, Susceptible_ctr: Susceptible control (non-infected)].
Table S5 The relative abundances of the bacterial community in the ileum of OcB/Dem at 5 different levels phylum, class, order, family and genus based on the rarefied table after quality filtering. [Resistant_inf: Infected resistant, Resistant_ctr: Resistant control (non-infected), Susceptible_inf: Infected susceptible, Susceptible_ctr: Susceptible control (non-infected)].
Table S6 Predicted functional KEGG pathways at level 1 in the microbiome of infected resistant and infected susceptible animals [BO: OcB/Dem, CCS: CcS/Dem]
Table S7 Predicted functional KEGG pathways at level 2 in the microbiome of infected resistant and infected susceptible animals [BO: OcB/Dem, CCS: CcS/Dem]
Table S8 Predicted functional KEGG pathways at level 3 in the microbiome of infected resistant and infected susceptible animals [BO: OcB/Dem, CCS: CcS/Dem]

## Sheet: Table S1 
colon BO					Ileum BO
Group 1	Group 2	H	p-value	q-value	Group 1	Group 2	H	p-value	q-value
resistant_Inf (n=9)	resistant_ctr (n=13)	5.004459308807128	0.02528209946211943	0.07584629838635829	resistant_Inf (n=9)	resistant_ctr (n=8)	6.2592592592592595	0.01235458501787193	0.07412751010723158
resistant_Inf (n=9)	susceptible_Inf (n=13)	0.3221850613154942	0.5702974527215566	0.5702974527215566	resistant_Inf (n=9)	susceptible_Inf (n=10)	0.1666666666666714	0.6830913983096043	0.8197096779715252
resistant_Inf (n=9)	susceptible_ctr (n=14)	2.099206349206341	0.14737561862304346	0.2210634279345652	resistant_Inf (n=9)	susceptible_ctr (n=12)	0.005050505050505194	0.9433445071736758	0.9433445071736758
resistant_ctr (n=13)	susceptible_Inf (n=13)	6.443786982248525	0.011134104045729813	0.06680462427437889	resistant_ctr (n=8)	susceptible_Inf (n=10)	0.5052631578947384	0.4771966199887694	0.8197096779715252
resistant_ctr (n=13)	susceptible_ctr (n=14)	0.9419152276295222	0.3317857803765595	0.3981429364518714	resistant_ctr (n=8)	susceptible_ctr (n=12)	3.720238095238088	0.05375670497585984	0.16127011492757953
susceptible_Inf (n=13)	susceptible_ctr (n=14)	2.4113029827315557	0.12046206278114116	0.2210634279345652	susceptible_Inf (n=10)	susceptible_ctr (n=12)	0.2782608695652158	0.5978433765015738	0.8197096779715252
resistant_Inf_B10 (n=1)	resistant_Inf_O20 (n=8)	0.0	1.0	1.0	resistant_Inf_B10 (n=3)	resistant_Inf_O20 (n=6)	5.399999999999999	0.020136751550346346	0.1519141098828874
resistant_Inf_B10 (n=1)	resistant_ctr_B10 (n=3)	0.1999999999999993	0.6547208460185774	0.7554471300214354	resistant_Inf_B10 (n=3)	resistant_ctr_B10 (n=3)	3.857142857142854	0.049534613435626915	0.18575480038360093
resistant_Inf_B10 (n=1)	resistant_ctr_O20 (n=10)	1.6000000000000014	0.20590321073206447	0.5516784047996081	resistant_Inf_B10 (n=3)	resistant_ctr_O20 (n=5)	5.0	0.025347318677468325	0.1519141098828874
resistant_Inf_B10 (n=1)	susceptible_Inf_B10.O20 (n=13)	0.13846153846153442	0.7098152665657216	0.7605163570347017	resistant_Inf_B10 (n=3)	susceptible_Inf_B10.O20 (n=10)	2.857142857142854	0.09096894797535775	0.19647917474877669
resistant_Inf_B10 (n=1)	susceptible_ctr_B10.O20 (n=14)	0.4821428571428612	0.48745329036403295	0.6804031344596706	resistant_Inf_B10 (n=3)	susceptible_ctr_B10.O20 (n=12)	4.687500	0.030382821976577483	0.1519141098828874
resistant_Inf_O20 (n=8)	resistant_ctr_B10 (n=3)	1.500000000	0.22067136191984324	0.5516784047996081	resistant_Inf_O20 (n=6)	resistant_ctr_B10 (n=3)	1.0666666666666664	0.30169958247834494	0.4525493737175174
resistant_Inf_O20 (n=8)	resistant_ctr_O20 (n=10)	4.1763157894736835	0.040992720559774674	0.30744540419831007	resistant_Inf_O20 (n=6)	resistant_ctr_O20 (n=5)	3.3333333333333357	0.06788915486182892	0.19647917474877669
resistant_Inf_O20 (n=8)	susceptible_Inf_B10.O20 (n=13)	0.25699300699299954	0.6121935664684265	0.7554471300214354	resistant_Inf_O20 (n=6)	susceptible_Inf_B10.O20 (n=10)	0.29411764705883314	0.5875938479556515	0.6558105858099159
resistant_Inf_O20 (n=8)	susceptible_ctr_B10.O20 (n=14)	1.8633540372670723	0.17223819487505454	0.5516784047996081	resistant_Inf_O20 (n=6)	susceptible_ctr_B10.O20 (n=12)	2.245614035087719	0.13399370951498749	0.25123820534060154
resistant_ctr_B10 (n=3)	resistant_ctr_O20 (n=10)	0.4571428571428626	0.4989622986037584	0.6804031344596706	resistant_ctr_B10 (n=3)	resistant_ctr_O20 (n=5)	0.02222222222221859	0.8814974521910232	0.8814974521910232
resistant_ctr_B10 (n=3)	susceptible_Inf_B10.O20 (n=13)	1.0180995475113193	0.31297022633344207	0.5878123979692207	resistant_ctr_B10 (n=3)	susceptible_Inf_B10.O20 (n=10)	0.2571428571428598	0.6120898800892549	0.6558105858099159
resistant_ctr_B10 (n=3)	susceptible_ctr_B10.O20 (n=14)	1.0158730158730194	0.31349994558358435	0.5878123979692207	resistant_ctr_B10 (n=3)	susceptible_ctr_B10.O20 (n=12)	1.687500	0.19393085228240695	0.3232180871373449
resistant_ctr_O20 (n=10)	susceptible_Inf_B10.O20 (n=13)	6.784615384615378	0.009194683911759732	0.13792025867639598	resistant_ctr_O20 (n=5)	susceptible_Inf_B10.O20 (n=10)	0.375	0.5402913746074198	0.6558105858099159
resistant_ctr_O20 (n=10)	susceptible_ctr_B10.O20 (n=14)	0.4937142857142902	0.48227510850449895	0.6804031344596706	resistant_ctr_O20 (n=5)	susceptible_ctr_B10.O20 (n=12)	2.8444444444444414	0.09169028154942913	0.19647917474877669
susceptible_Inf_B10.O20 (n=13)	susceptible_ctr_B10.O20 (n=14)	2.4113029827315557	0.12046206278114116	0.5516784047996081	susceptible_Inf_B10.O20 (n=10)	susceptible_ctr_B10.O20 (n=12)	0.2782608695652158	0.5978433765015738	0.6558105858099159
colon CCS					Ileum CCS
Group 1	Group 2	H	p-value	q-value	Group 1	Group 2	H	p-value	q-value
resistant_Inf (n=26)	resistant_ctr (n=25)	0.3866272189349331	0.5340776280157838	0.7253452719907336	resistant_Inf (n=26)	resistant_ctr (n=26)	2.7129619292173572	0.09953602589664282	0.37536554506678643
resistant_Inf (n=26)	susceptible_Inf (n=11)	1.2764078027235968	0.258568013517588	0.517136027035176	resistant_Inf (n=26)	susceptible_Inf (n=12)	0.03550295857988317	0.8505456293760891	0.8923486023666165
resistant_Inf (n=26)	susceptible_ctr (n=14)	0.2058429375502726	0.6500453638539756	0.7253452719907336	resistant_Inf (n=26)	susceptible_ctr (n=15)	1.7589743589743705	0.1847524963657686	0.37536554506678643
resistant_ctr (n=25)	susceptible_Inf (n=11)	1.9344471744471718	0.16427272177535046	0.4928181653260514	resistant_ctr (n=26)	susceptible_Inf (n=12)	1.0739644970414162	0.30005167375353237	0.45007751063029855
resistant_ctr (n=25)	susceptible_ctr (n=14)	0.12342857142859032	0.7253452719907336	0.7253452719907336	resistant_ctr (n=26)	susceptible_ctr (n=15)	0.018315018315036014	0.8923486023666165	0.8923486023666165
susceptible_Inf (n=11)	susceptible_ctr (n=14)	2.1848151848151787	0.13937779359462596	0.4928181653260514	susceptible_Inf (n=12)	susceptible_ctr (n=15)	1.7357142857142804	0.18768277253339322	0.37536554506678643
resistant_Inf_CcS-5 (n=8)	resistant_Inf_CcS-20 (n=9)	4.083333333333336	0.04330814281079203	0.4786543066460186	resistant_Inf_CcS-5 (n=8)	resistant_Inf_CcS-20 (n=9)	0.9259259259259238	0.3359238131517335	0.6441270512853875
resistant_Inf_CcS-5 (n=8)	resistant_Inf_STS (n=9)	0.5925925925925881	0.4414183267820554	0.6849594725928445	resistant_Inf_CcS-5 (n=8)	resistant_Inf_STS (n=9)	0.037037037037030984	0.8473896596867266	0.9300618216073829
resistant_Inf_CcS-5 (n=8)	resistant_ctr_CcS-5 (n=8)	0.17647058823529704	0.6744240722352912	0.8926200956055326	resistant_Inf_CcS-5 (n=8)	resistant_ctr_CcS-5 (n=8)	0.2757352941176521	0.5995101785599999	0.7966898602924153
resistant_Inf_CcS-5 (n=8)	resistant_ctr_CcS-20 (n=9)	0.0833333333333357	0.7728299926844444	0.9130338463978325	resistant_Inf_CcS-5 (n=8)	resistant_ctr_CcS-20 (n=9)	1.5648148148148167	0.2109616290358561	0.5745279911213071
resistant_Inf_CcS-5 (n=8)	resistant_ctr_STS (n=8)	1.863970588235297	0.17216723606659268	0.5004329773169547	resistant_Inf_CcS-5 (n=8)	resistant_ctr_STS (n=9)	1.3333333333333357	0.24821307898991984	0.5779069282393426
resistant_Inf_CcS-5 (n=8)	susceptible_Inf_BALB/c (n=7)	2.625	0.10519250512004134	0.4786543066460186	resistant_Inf_CcS-5 (n=8)	susceptible_Inf_BALB/c (n=8)	3.57352941176471	0.05870740843120496	0.3302291724255279
resistant_Inf_CcS-5 (n=8)	susceptible_Inf_CcS-12 (n=4)	0.7211538461538467	0.39576568734555573	0.6849594725928445	resistant_Inf_CcS-5 (n=8)	susceptible_Inf_CcS-12 (n=4)	4.153846153846153	0.041540067009885225	0.3302291724255279
resistant_Inf_CcS-5 (n=8)	susceptible_ctr_BALB/c (n=9)	2.0833333333333357	0.14891467317876134	0.4786543066460186	resistant_Inf_CcS-5 (n=8)	susceptible_ctr_BALB/c (n=9)	0.23148148148148096	0.6304275015358908	0.7966898602924153
resistant_Inf_CcS-5 (n=8)	susceptible_ctr_CcS-12 (n=5)	0.34285714285714874	0.5581846494226539	0.8102680394844975	resistant_Inf_CcS-5 (n=8)	susceptible_ctr_CcS-12 (n=6)	2.3999999999999986	0.12133525035848367	0.46058493038022136
resistant_Inf_CcS-20 (n=9)	resistant_Inf_STS (n=9)	2.122807017543856	0.14512035720693314	0.4786543066460186	resistant_Inf_CcS-20 (n=9)	resistant_Inf_STS (n=9)	1.0311890838206494	0.3098795496397732	0.6338445333540816
resistant_Inf_CcS-20 (n=9)	resistant_ctr_CcS-5 (n=8)	3.342592592592588	0.06750816200747833	0.4786543066460186	resistant_Inf_CcS-20 (n=9)	resistant_ctr_CcS-5 (n=8)	2.675925925925924	0.10187605853790094	0.4584422634205542
resistant_Inf_CcS-20 (n=9)	resistant_ctr_CcS-20 (n=9)	4.6803118908381975	0.03051020858044034	0.4786543066460186	resistant_Inf_CcS-20 (n=9)	resistant_ctr_CcS-20 (n=9)	0.563352826510723	0.45291248342491597	0.6960485644649324
resistant_Inf_CcS-20 (n=9)	resistant_ctr_STS (n=8)	0.9259259259259238	0.3359238131517335	0.6849594725928445	resistant_Inf_CcS-20 (n=9)	resistant_ctr_STS (n=9)	3.604288499025337	0.0576307243947688	0.3302291724255279
resistant_Inf_CcS-20 (n=9)	susceptible_Inf_BALB/c (n=7)	0.0700280112044922	0.7912960002114549	0.9130338463978325	resistant_Inf_CcS-20 (n=9)	susceptible_Inf_BALB/c (n=8)	1.8148148148148167	0.17793172526825055	0.5337951758047517
resistant_Inf_CcS-20 (n=9)	susceptible_Inf_CcS-12 (n=4)	0.0	1.0	1.0	resistant_Inf_CcS-20 (n=9)	susceptible_Inf_CcS-12 (n=4)	0.595238095238102	0.44040069813900085	0.6960485644649324
resistant_Inf_CcS-20 (n=9)	susceptible_ctr_BALB/c (n=9)	0.8596491228070136	0.3538369006847303	0.6849594725928445	resistant_Inf_CcS-20 (n=9)	susceptible_ctr_BALB/c (n=9)	1.2183235867446314	0.26968989984502656	0.5779069282393426
resistant_Inf_CcS-20 (n=9)	susceptible_ctr_CcS-12 (n=5)	4.271111111111111	0.038765574177637166	0.4786543066460186	resistant_Inf_CcS-20 (n=9)	susceptible_ctr_CcS-12 (n=6)	2.0	0.15729920705028105	0.5056045940901891
resistant_Inf_STS (n=9)	resistant_ctr_CcS-5 (n=8)	0.14814814814815236	0.7003113729368862	0.9004003366331393	resistant_Inf_STS (n=9)	resistant_ctr_CcS-5 (n=8)	0.0833333333333357	0.7728299926844444	0.8917269146358974
resistant_Inf_STS (n=9)	resistant_ctr_CcS-20 (n=9)	0.09551656920077534	0.7572777496236265	0.9130338463978325	resistant_Inf_STS (n=9)	resistant_ctr_CcS-20 (n=9)	0.048732943469779855	0.8252828980151854	0.9284432602670836
resistant_Inf_STS (n=9)	resistant_ctr_STS (n=8)	0.5925925925925881	0.4414183267820554	0.6849594725928445	resistant_Inf_STS (n=9)	resistant_ctr_STS (n=9)	1.2183235867446314	0.26968989984502656	0.5779069282393426
resistant_Inf_STS (n=9)	susceptible_Inf_BALB/c (n=7)	1.4817927170868401	0.22349424560794928	0.5916024148445717	resistant_Inf_STS (n=9)	susceptible_Inf_BALB/c (n=8)	0.009259259259259522	0.9233418401809054	0.9443268820031987
resistant_Inf_STS (n=9)	susceptible_Inf_CcS-12 (n=4)	0.0238095238095255	0.8773705560641389	0.9181784889043314	resistant_Inf_STS (n=9)	susceptible_Inf_CcS-12 (n=4)	2.3809523809523796	0.12282264810139236	0.46058493038022136
resistant_Inf_STS (n=9)	susceptible_ctr_BALB/c (n=9)	0.43859649122806843	0.5078006482752742	0.7617009724129112	resistant_Inf_STS (n=9)	susceptible_ctr_BALB/c (n=9)	0.0175438596491162	0.8946258095467479	0.9443268820031987
resistant_Inf_STS (n=9)	susceptible_ctr_CcS-12 (n=5)	1.2844444444444392	0.2570742986848277	0.6426857467120691	resistant_Inf_STS (n=9)	susceptible_ctr_CcS-12 (n=6)	0.5	0.47950012218695337	0.6960485644649324
resistant_ctr_CcS-5 (n=8)	resistant_ctr_CcS-20 (n=9)	0.23148148148148096	0.6304275015358908	0.8596738657307602	resistant_ctr_CcS-5 (n=8)	resistant_ctr_CcS-20 (n=9)	1.3333333333333357	0.24821307898991984	0.5779069282393426
resistant_ctr_CcS-5 (n=8)	resistant_ctr_STS (n=8)	0.8933823529411811	0.3445623653256964	0.6849594725928445	resistant_ctr_CcS-5 (n=8)	resistant_ctr_STS (n=9)	0.75	0.3864762307712325	0.6441270512853875
resistant_ctr_CcS-5 (n=8)	susceptible_Inf_BALB/c (n=7)	2.263392857142861	0.13246356680795063	0.4786543066460186	resistant_ctr_CcS-5 (n=8)	susceptible_Inf_BALB/c (n=8)	2.82352941176471	0.09289194088370446	0.4584422634205542
resistant_ctr_CcS-5 (n=8)	susceptible_Inf_CcS-12 (n=4)	0.2596153846153868	0.6103845138746764	0.8583532226362637	resistant_ctr_CcS-5 (n=8)	susceptible_Inf_CcS-12 (n=4)	6.49038461538462	0.010845950917060426	0.20331999097223327
resistant_ctr_CcS-5 (n=8)	susceptible_ctr_BALB/c (n=9)	1.8148148148148167	0.17793172526825055	0.5004329773169547	resistant_ctr_CcS-5 (n=8)	susceptible_ctr_BALB/c (n=9)	0.0	1.0	1.0
resistant_ctr_CcS-5 (n=8)	susceptible_ctr_CcS-12 (n=5)	0.7714285714285722	0.37977547484094853	0.6849594725928445	resistant_ctr_CcS-5 (n=8)	susceptible_ctr_CcS-12 (n=6)	2.0166666666666657	0.1555803477921939	0.5056045940901891
resistant_ctr_CcS-20 (n=9)	resistant_ctr_STS (n=8)	0.9259259259259238	0.3359238131517335	0.6849594725928445	resistant_ctr_CcS-20 (n=9)	resistant_ctr_STS (n=9)	0.23586744639375468	0.6272069263720175	0.7966898602924153
resistant_ctr_CcS-20 (n=9)	susceptible_Inf_BALB/c (n=7)	2.691876750700281	0.1008609542692487	0.4786543066460186	resistant_ctr_CcS-20 (n=9)	susceptible_Inf_BALB/c (n=8)	0.009259259259259522	0.9233418401809054	0.9443268820031987
resistant_ctr_CcS-20 (n=9)	susceptible_Inf_CcS-12 (n=4)	0.0238095238095255	0.8773705560641389	0.9181784889043314	resistant_ctr_CcS-20 (n=9)	susceptible_Inf_CcS-12 (n=4)	1.5238095238095255	0.21704390775693824	0.5745279911213071
resistant_ctr_CcS-20 (n=9)	susceptible_ctr_BALB/c (n=9)	2.6686159844054558	0.10234498849921529	0.4786543066460186	resistant_ctr_CcS-20 (n=9)	susceptible_ctr_BALB/c (n=9)	0.15789473684210265	0.6911022238448452	0.8405297317031901
resistant_ctr_CcS-20 (n=9)	susceptible_ctr_CcS-12 (n=5)	0.7511111111111077	0.3861246742838147	0.6849594725928445	resistant_ctr_CcS-20 (n=9)	susceptible_ctr_CcS-12 (n=6)	0.125	0.7236736098317629	0.8569819063797192
resistant_ctr_STS (n=8)	susceptible_Inf_BALB/c (n=7)	0.65625	0.4178869643175006	0.6849594725928445	resistant_ctr_STS (n=9)	susceptible_Inf_BALB/c (n=8)	0.75	0.3864762307712325	0.6441270512853875
resistant_ctr_STS (n=8)	susceptible_Inf_CcS-12 (n=4)	0.0288461538461533	0.8651347454054483	0.9181784889043314	resistant_ctr_STS (n=9)	susceptible_Inf_CcS-12 (n=4)	6.095238095238095	0.013554666064815552	0.20331999097223327
resistant_ctr_STS (n=8)	susceptible_ctr_BALB/c (n=9)	0.037037037037030984	0.8473896596867266	0.9181784889043314	resistant_ctr_STS (n=9)	susceptible_ctr_BALB/c (n=9)	0.8596491228070136	0.3538369006847303	0.6441270512853875
resistant_ctr_STS (n=8)	susceptible_ctr_CcS-12 (n=5)	2.142857142857146	0.14323490752466533	0.4786543066460186	resistant_ctr_STS (n=9)	susceptible_ctr_CcS-12 (n=6)	0.22222222222222854	0.6373518882339323	0.7966898602924153
susceptible_Inf_BALB/c (n=7)	susceptible_Inf_CcS-12 (n=4)	0.0	1.0	1.0	susceptible_Inf_BALB/c (n=8)	susceptible_Inf_CcS-12 (n=4)	4.153846153846153	0.041540067009885225	0.3302291724255279
susceptible_Inf_BALB/c (n=7)	susceptible_ctr_BALB/c (n=9)	0.6302521008403374	0.42726285674570585	0.6849594725928445	susceptible_Inf_BALB/c (n=8)	susceptible_ctr_BALB/c (n=9)	0.23148148148148096	0.6304275015358908	0.7966898602924153
susceptible_Inf_BALB/c (n=7)	susceptible_ctr_CcS-12 (n=5)	3.4879120879120933	0.06181850640046697	0.4786543066460186	susceptible_Inf_BALB/c (n=8)	susceptible_ctr_CcS-12 (n=6)	0.81666666666667	0.3661565601940595	0.6441270512853875
susceptible_Inf_CcS-12 (n=4)	susceptible_ctr_BALB/c (n=9)	0.0952380952380949	0.7576207236833971	0.9130338463978325	susceptible_Inf_CcS-12 (n=4)	susceptible_ctr_BALB/c (n=9)	4.0238095238095255	0.044862271152914746	0.3302291724255279
susceptible_Inf_CcS-12 (n=4)	susceptible_ctr_CcS-12 (n=5)	2.1599999999999966	0.14164469029513294	0.4786543066460186	susceptible_Inf_CcS-12 (n=4)	susceptible_ctr_CcS-12 (n=6)	6.545454545454547	0.010515245935858921	0.20331999097223327
susceptible_ctr_BALB/c (n=9)	susceptible_ctr_CcS-12 (n=5)	2.7777777777777715	0.09558070454562985	0.4786543066460186	susceptible_ctr_BALB/c (n=9)	susceptible_ctr_CcS-12 (n=6)	0.5	0.47950012218695337	0.6960485644649324

## Sheet: Table S2
Phyla	resistant_ctr_CcS-5	resistant_Inf_CcS-5	resistant_ctr_STS	resistant_Inf_STS	susceptible_ctr_BALB/c	susceptible_Inf_BALB/c	susceptible_ctr_CcS-12	susceptible_Inf_CcS-12	resistant_Inf_CcS-20	resistant_ctr_CcS-20
D_0__Bacteria;D_1__Actinobacteria	0.00475907	0.00762911	0.0153664	0.0111235	0.010907	0.00937866	0.00315457	0.00928998	0.0120337	0.0131651
D_0__Bacteria;D_1__Bacteroidetes	0.465794	0.485329	0.399527	0.344828	0.453502	0.421454	0.229653	0.492369	0.562575	0.547449
D_0__Bacteria;D_1__Deferribacteres	0.00118977	0.00117371	0	0	0.00229621	0.0123095	0.00567823	0.00132714	0.0024	0.0022
D_0__Bacteria;D_1__Firmicutes	0.478287	0.453638	0.438534	0.47386	0.385189	0.388042	0.70347	0.341075	0.294224	0.255623
D_0__Bacteria;D_1__Patescibacteria	0.000594884	0.00234742	0.00472813	0.00500556	0.00631458	0.00410317	0.00252366	0.00796284	0.00601685	0.00438837
D_0__Bacteria;D_1__Proteobacteria	0.0148721	0.0146714	0.0100473	0.0105673	0.00688863	0.010551	0.0176656	0.110816	0.0156438	0.0126166
D_0__Bacteria;D_1__Tenericutes	0	0.00176056	0.0135934	0.00778643	0.00631458	0.010551	0	0.00597213	0.00541516	0.0104224
Unassigned;__	0.0345033	0.0334507	0.118203	0.14683	0.128588	0.143611	0.0378549	0.0311878	0.101685	0.154142
Classes	resistant_ctr_CcS-5	resistant_Inf_CcS-5	resistant_ctr_STS	resistant_Inf_STS	susceptible_ctr_BALB/c	susceptible_Inf_BALB/c	susceptible_ctr_CcS-12	susceptible_Inf_CcS-12	resistant_ctr_CcS-20	resistant_Inf_CcS-20
D_0__Bacteria;D_1__Actinobacteria;D_2__Actinobacteria	0	0	0.00118203	0.000556174	0.000574053	0	0	0.00398142	0	0
D_0__Bacteria;D_1__Actinobacteria;D_2__Coriobacteriia	0.00475907	0.00762911	0.0141844	0.0105673	0.010333	0.00937866	0.00315457	0.00530856	0.0131651	0.0120337
D_0__Bacteria;D_1__Bacteroidetes;D_2__Bacteroidia	0.465794	0.485329	0.399527	0.344828	0.453502	0.421454	0.229653	0.492369	0.547449	0.562575
D_0__Bacteria;D_1__Deferribacteres;D_2__Deferribacteres	0.00118977	0.00117371	0	0	0.00229621	0.0123095	0.00567823	0.00132714	0.00219419	0.00240674
D_0__Bacteria;D_1__Firmicutes;D_2__Bacilli	0.0600833	0.0616197	0.0963357	0.102892	0.122847	0.0228605	0.0277603	0.186463	0.0499177	0.022864
D_0__Bacteria;D_1__Firmicutes;D_2__Clostridia	0.418203	0.391432	0.335697	0.351502	0.260046	0.362251	0.67571	0.154612	0.204608	0.270758
D_0__Bacteria;D_1__Firmicutes;D_2__Erysipelotrichia	0	0.000586854	0.00650118	0.0194661	0.00229621	0.00293083	0	0	0.00109709	0.000601685
D_0__Bacteria;D_1__Patescibacteria;D_2__Saccharimonadia	0.000594884	0.00234742	0.00472813	0.00500556	0.00631458	0.00410317	0.00252366	0.00796284	0.00438837	0.00601685
D_0__Bacteria;D_1__Proteobacteria;D_2__Alphaproteobacteria	0	0	0	0	0	0	0	0.00066357	0	0
D_0__Bacteria;D_1__Proteobacteria;D_2__Deltaproteobacteria	0.00535396	0.00528169	0.00827423	0.0083426	0.00516648	0.00996483	0.0100946	0.00464499	0.0109709	0.0150421
D_0__Bacteria;D_1__Proteobacteria;D_2__Gammaproteobacteria	0.00951814	0.00938967	0.00177305	0.00222469	0.00172216	0.000586166	0.00757098	0.105508	0.00164564	0.000601685
D_0__Bacteria;D_1__Tenericutes;D_2__Mollicutes	0	0.00176056	0.0135934	0.00778643	0.00631458	0.010551	0	0.00597213	0.0104224	0.00541516
Unassigned;__;__	0.0345033	0.0334507	0.118203	0.14683	0.128588	0.143611	0.0378549	0.0311878	0.154142	0.101685
Orders	resistant_ctr_CcS-5	resistant_Inf_CcS-5	resistant_ctr_STS	resistant_Inf_STS	susceptible_ctr_BALB/c	susceptible_Inf_BALB/c	susceptible_ctr_CcS-12	susceptible_Inf_CcS-12	resistant_ctr_CcS-20	resistant_Inf_CcS-20
D_0__Bacteria;D_1__Actinobacteria;D_2__Actinobacteria;D_3__Micrococcales	0	0	0	0	0	0	0	0.00331785	0	0
D_0__Bacteria;D_1__Actinobacteria;D_2__Actinobacteria;D_3__Propionibacteriales	0	0	0.00118203	0.000556174	0.000574053	0	0	0.00066357	0	0
D_0__Bacteria;D_1__Actinobacteria;D_2__Coriobacteriia;D_3__Coriobacteriales	0.00475907	0.00762911	0.0141844	0.0105673	0.010333	0.00937866	0.00315457	0.00530856	0.0131651	0.0120337
D_0__Bacteria;D_1__Bacteroidetes;D_2__Bacteroidia;D_3__Bacteroidales	0.465794	0.484742	0.399527	0.344828	0.453502	0.421454	0.229653	0.490378	0.547449	0.562575
D_0__Bacteria;D_1__Bacteroidetes;D_2__Bacteroidia;D_3__Sphingobacteriales	0	0.000586854	0	0	0	0	0	0.00199071	0	0
D_0__Bacteria;D_1__Deferribacteres;D_2__Deferribacteres;D_3__Deferribacterales	0.00118977	0.00117371	0	0	0.00229621	0.0123095	0.00567823	0.00132714	0.00219419	0.00240674
D_0__Bacteria;D_1__Firmicutes;D_2__Bacilli;D_3__Lactobacillales	0.0600833	0.0616197	0.0963357	0.102892	0.122847	0.0228605	0.0277603	0.186463	0.0499177	0.022864
D_0__Bacteria;D_1__Firmicutes;D_2__Clostridia;D_3__Clostridiales	0.418203	0.391432	0.335697	0.351502	0.260046	0.362251	0.67571	0.154612	0.204608	0.270758
D_0__Bacteria;D_1__Firmicutes;D_2__Erysipelotrichia;D_3__Erysipelotrichales	0	0.000586854	0.00650118	0.0194661	0.00229621	0.00293083	0	0	0.00109709	0.000601685
D_0__Bacteria;D_1__Patescibacteria;D_2__Saccharimonadia;D_3__Saccharimonadales	0.000594884	0.00234742	0.00472813	0.00500556	0.00631458	0.00410317	0.00252366	0.00796284	0.00438837	0.00601685
D_0__Bacteria;D_1__Proteobacteria;D_2__Alphaproteobacteria;D_3__Caulobacterales	0	0	0	0	0	0	0	0.00066357	0	0
D_0__Bacteria;D_1__Proteobacteria;D_2__Deltaproteobacteria;D_3__Desulfovibrionales	0.00535396	0.00528169	0.00827423	0.0083426	0.00516648	0.00996483	0.0100946	0.00464499	0.0109709	0.0150421
D_0__Bacteria;D_1__Proteobacteria;D_2__Gammaproteobacteria;D_3__Betaproteobacteriales	0.00178465	0.00234742	0.00177305	0.00222469	0.00172216	0.000586166	0.000630915	0.00199071	0.00164564	0.000601685
D_0__Bacteria;D_1__Proteobacteria;D_2__Gammaproteobacteria;D_3__Enterobacteriales	0.00297442	0	0	0	0	0	0	0	0	0
D_0__Bacteria;D_1__Proteobacteria;D_2__Gammaproteobacteria;D_3__Pseudomonadales	0.0035693	0.00586854	0	0	0	0	0.00567823	0.0948905	0	0
D_0__Bacteria;D_1__Proteobacteria;D_2__Gammaproteobacteria;D_3__Xanthomonadales	0.00118977	0.00117371	0	0	0	0	0.00126183	0.00862641	0	0
D_0__Bacteria;D_1__Tenericutes;D_2__Mollicutes;D_3__Mollicutes RF39	0	0.00176056	0.0135934	0.00778643	0.00631458	0.010551	0	0.00597213	0.0104224	0.00541516
Unassigned;__;__;__	0.0345033	0.0334507	0.118203	0.14683	0.128588	0.143611	0.0378549	0.0311878	0.154142	0.101685
Families	resistant_ctr_CcS-5	resistant_Inf_CcS-5	resistant_ctr_STS	resistant_Inf_STS	susceptible_ctr_BALB/c	susceptible_Inf_BALB/c	susceptible_ctr_CcS-12	susceptible_Inf_CcS-12	resistant_ctr_CcS-20	resistant_Inf_CcS-20
D_0__Bacteria;D_1__Actinobacteria;D_2__Actinobacteria;D_3__Micrococcales;D_4__Microbacteriaceae	0	0	0	0	0	0	0	0.00331785	0	0
D_0__Bacteria;D_1__Actinobacteria;D_2__Actinobacteria;D_3__Propionibacteriales;D_4__Propionibacteriaceae	0	0	0.00118203	0.000556174	0.000574053	0	0	0.00066357	0	0
D_0__Bacteria;D_1__Actinobacteria;D_2__Coriobacteriia;D_3__Coriobacteriales;D_4__Eggerthellaceae	0.00475907	0.00762911	0.0141844	0.0105673	0.010333	0.00937866	0.00315457	0.00530856	0.0131651	0.0120337
D_0__Bacteria;D_1__Bacteroidetes;D_2__Bacteroidia;D_3__Bacteroidales;D_4__Bacteroidaceae	0.0291493	0.0357981	0.0141844	0.00945495	0.02124	0.010551	0.00757098	0.0172528	0.0115195	0.0156438
D_0__Bacteria;D_1__Bacteroidetes;D_2__Bacteroidia;D_3__Bacteroidales;D_4__Marinifilaceae	0.02558	0.0217136	0.00118203	0.00166852	0.00344432	0.010551	0.00567823	0.0119443	0.00164564	0.00120337
D_0__Bacteria;D_1__Bacteroidetes;D_2__Bacteroidia;D_3__Bacteroidales;D_4__Muribaculaceae	0.324807	0.353286	0.311466	0.268632	0.342135	0.290739	0.157098	0.395488	0.476138	0.463899
D_0__Bacteria;D_1__Bacteroidetes;D_2__Bacteroidia;D_3__Bacteroidales;D_4__Prevotellaceae	0.0446163	0.0393192	0.0289598	0.0244716	0.0447761	0.0545135	0.00946372	0.00265428	0.0164564	0.0240674
D_0__Bacteria;D_1__Bacteroidetes;D_2__Bacteroidia;D_3__Bacteroidales;D_4__Rikenellaceae	0.0398572	0.032277	0.0395981	0.0378198	0.0396096	0.0539273	0.0485804	0.0623756	0.035107	0.0541516
D_0__Bacteria;D_1__Bacteroidetes;D_2__Bacteroidia;D_3__Bacteroidales;D_4__Tannerellaceae	0.00178465	0.00234742	0.00413712	0.00278087	0.00229621	0.00117233	0.00126183	0.00066357	0.00658256	0.00361011
D_0__Bacteria;D_1__Bacteroidetes;D_2__Bacteroidia;D_3__Sphingobacteriales;D_4__Sphingobacteriaceae	0	0.000586854	0	0	0	0	0	0.00199071	0	0
D_0__Bacteria;D_1__Deferribacteres;D_2__Deferribacteres;D_3__Deferribacterales;D_4__Deferribacteraceae	0.00118977	0.00117371	0	0	0.00229621	0.0123095	0.00567823	0.00132714	0.00219419	0.00240674
D_0__Bacteria;D_1__Firmicutes;D_2__Bacilli;D_3__Lactobacillales;D_4__Enterococcaceae	0.000594884	0	0	0	0	0	0	0	0	0
D_0__Bacteria;D_1__Firmicutes;D_2__Bacilli;D_3__Lactobacillales;D_4__Lactobacillaceae	0.0594884	0.060446	0.0957447	0.102892	0.122273	0.0228605	0.0271293	0.183809	0.0493692	0.0222623
D_0__Bacteria;D_1__Firmicutes;D_2__Bacilli;D_3__Lactobacillales;D_4__Streptococcaceae	0	0.00117371	0.000591017	0	0.000574053	0	0.000630915	0.00265428	0.000548546	0.000601685
D_0__Bacteria;D_1__Firmicutes;D_2__Clostridia;D_3__Clostridiales;D_4__Christensenellaceae	0	0	0	0.000556174	0	0	0.000630915	0	0	0
D_0__Bacteria;D_1__Firmicutes;D_2__Clostridia;D_3__Clostridiales;D_4__Clostridiaceae 1	0	0	0.00118203	0	0	0.0017585	0	0.00265428	0	0.000601685
D_0__Bacteria;D_1__Firmicutes;D_2__Clostridia;D_3__Clostridiales;D_4__Clostridiales vadinBB60 group	0.0107079	0.0064554	0.00531915	0.00889878	0.00459242	0.00293083	0.00315457	0.0066357	0.00603401	0.00541516
D_0__Bacteria;D_1__Firmicutes;D_2__Clostridia;D_3__Clostridiales;D_4__Family XIII	0.0035693	0.00176056	0.00236407	0.00222469	0.00344432	0.00234467	0.00126183	0.00066357	0.00219419	0.00180505
D_0__Bacteria;D_1__Firmicutes;D_2__Clostridia;D_3__Clostridiales;D_4__Lachnospiraceae	0.33492	0.319836	0.262411	0.256952	0.180253	0.267292	0.591167	0.103517	0.131651	0.191937
D_0__Bacteria;D_1__Firmicutes;D_2__Clostridia;D_3__Clostridiales;D_4__Peptococcaceae	0.00237954	0.00117371	0.00177305	0.00166852	0.00114811	0.00234467	0.00126183	0	0.00164564	0.00240674
D_0__Bacteria;D_1__Firmicutes;D_2__Clostridia;D_3__Clostridiales;D_4__Peptostreptococcaceae	0	0	0.00177305	0	0	0	0	0	0	0
D_0__Bacteria;D_1__Firmicutes;D_2__Clostridia;D_3__Clostridiales;D_4__Ruminococcaceae	0.066627	0.0622066	0.0608747	0.0812013	0.0706085	0.0855803	0.0782334	0.0411413	0.0630828	0.0685921
D_0__Bacteria;D_1__Firmicutes;D_2__Erysipelotrichia;D_3__Erysipelotrichales;D_4__Erysipelotrichaceae	0	0.000586854	0.00650118	0.0194661	0.00229621	0.00293083	0	0	0.00109709	0.000601685
D_0__Bacteria;D_1__Patescibacteria;D_2__Saccharimonadia;D_3__Saccharimonadales;D_4__Saccharimonadaceae	0.000594884	0.00234742	0.00472813	0.00500556	0.00631458	0.00410317	0.00252366	0.00796284	0.00438837	0.00601685
D_0__Bacteria;D_1__Proteobacteria;D_2__Alphaproteobacteria;D_3__Caulobacterales;D_4__Caulobacteraceae	0	0	0	0	0	0	0	0.00066357	0	0
D_0__Bacteria;D_1__Proteobacteria;D_2__Deltaproteobacteria;D_3__Desulfovibrionales;D_4__Desulfovibrionaceae	0.00535396	0.00528169	0.00827423	0.0083426	0.00516648	0.00996483	0.0100946	0.00464499	0.0109709	0.0150421
D_0__Bacteria;D_1__Proteobacteria;D_2__Gammaproteobacteria;D_3__Betaproteobacteriales;D_4__Burkholderiaceae	0.00178465	0.00234742	0.00177305	0.00222469	0.00172216	0.000586166	0.000630915	0.00199071	0.00164564	0.000601685
D_0__Bacteria;D_1__Proteobacteria;D_2__Gammaproteobacteria;D_3__Enterobacteriales;D_4__Enterobacteriaceae	0.00297442	0	0	0	0	0	0	0	0	0
D_0__Bacteria;D_1__Proteobacteria;D_2__Gammaproteobacteria;D_3__Pseudomonadales;D_4__Moraxellaceae	0.0035693	0.00528169	0	0	0	0	0.00567823	0.0935634	0	0
D_0__Bacteria;D_1__Proteobacteria;D_2__Gammaproteobacteria;D_3__Pseudomonadales;D_4__Pseudomonadaceae	0	0.000586854	0	0	0	0	0	0.00132714	0	0
D_0__Bacteria;D_1__Proteobacteria;D_2__Gammaproteobacteria;D_3__Xanthomonadales;D_4__Xanthomonadaceae	0.00118977	0.00117371	0	0	0	0	0.00126183	0.00862641	0	0
D_0__Bacteria;D_1__Tenericutes;D_2__Mollicutes;D_3__Mollicutes RF39;D_4__uncultured Firmicutes bacterium	0	0	0	0	0.000574053	0.00117233	0	0	0.00109709	0
D_0__Bacteria;D_1__Tenericutes;D_2__Mollicutes;D_3__Mollicutes RF39;D_4__uncultured bacterium	0	0.00176056	0.0135934	0.00778643	0.00574053	0.0087925	0	0.00597213	0.00932529	0.00541516
D_0__Bacteria;D_1__Tenericutes;D_2__Mollicutes;D_3__Mollicutes RF39;D_4__uncultured rumen bacterium	0	0	0	0	0	0.000586166	0	0	0	0
Unassigned;__;__;__;__	0.0345033	0.0334507	0.118203	0.14683	0.128588	0.143611	0.0378549	0.0311878	0.154142	0.101685
Genera	resistant_ctr_CcS-5	resistant_Inf_CcS-5	resistant_ctr_STS	resistant_Inf_STS	susceptible_ctr_BALB/c	susceptible_Inf_BALB/c	susceptible_ctr_CcS-12	susceptible_Inf_CcS-12	resistant_ctr_CcS-20	resistant_Inf_CcS-20
D_0__Bacteria;D_1__Actinobacteria;D_2__Actinobacteria;D_3__Micrococcales;D_4__Microbacteriaceae;D_5__Microbacterium	0	0	0	0	0	0	0	0.00331785	0	0
D_0__Bacteria;D_1__Actinobacteria;D_2__Actinobacteria;D_3__Propionibacteriales;D_4__Propionibacteriaceae;D_5__Cutibacterium	0	0	0.00118203	0.000556174	0.000574053	0	0	0.00066357	0	0
D_0__Bacteria;D_1__Actinobacteria;D_2__Coriobacteriia;D_3__Coriobacteriales;D_4__Eggerthellaceae;D_5__DNF00809	0	0	0.000591017	0	0.000574053	0	0	0.00066357	0	0
D_0__Bacteria;D_1__Actinobacteria;D_2__Coriobacteriia;D_3__Coriobacteriales;D_4__Eggerthellaceae;D_5__Enterorhabdus	0.00475907	0.0064554	0.0130024	0.00945495	0.00861079	0.0087925	0.00315457	0.00398142	0.0115195	0.0120337
D_0__Bacteria;D_1__Actinobacteria;D_2__Coriobacteriia;D_3__Coriobacteriales;D_4__Eggerthellaceae;D_5__Parvibacter	0	0.00117371	0.000591017	0.00111235	0.00114811	0.000586166	0	0.00066357	0.00164564	0
D_0__Bacteria;D_1__Bacteroidetes;D_2__Bacteroidia;D_3__Bacteroidales;D_4__Bacteroidaceae;D_5__Bacteroides	0.0291493	0.0357981	0.0141844	0.00945495	0.02124	0.010551	0.00757098	0.0172528	0.0115195	0.0156438
D_0__Bacteria;D_1__Bacteroidetes;D_2__Bacteroidia;D_3__Bacteroidales;D_4__Marinifilaceae;D_5__Odoribacter	0.02558	0.0217136	0.00118203	0.00166852	0.00344432	0.010551	0.00567823	0.0119443	0.00164564	0.00120337
D_0__Bacteria;D_1__Bacteroidetes;D_2__Bacteroidia;D_3__Bacteroidales;D_4__Muribaculaceae;D_5__Muribaculum	0.0142772	0.0181925	0.0189125	0.0155729	0.0189437	0.007034	0.00126183	0.0265428	0.00987383	0.0174489
D_0__Bacteria;D_1__Bacteroidetes;D_2__Bacteroidia;D_3__Bacteroidales;D_4__Muribaculaceae;D_5__uncultured Bacteroidales bacterium	0.00237954	0.00117371	0.00295508	0.00166852	0.00114811	0.00234467	0.00126183	0.00331785	0.00219419	0.00240674
D_0__Bacteria;D_1__Bacteroidetes;D_2__Bacteroidia;D_3__Bacteroidales;D_4__Muribaculaceae;D_5__uncultured bacterium	0.30815	0.33392	0.289598	0.25139	0.322044	0.28136	0.154574	0.365627	0.46407	0.444043
D_0__Bacteria;D_1__Bacteroidetes;D_2__Bacteroidia;D_3__Bacteroidales;D_4__Prevotellaceae;D_5__Prevotella 9	0	0	0	0.000556174	0.000574053	0	0	0	0	0
D_0__Bacteria;D_1__Bacteroidetes;D_2__Bacteroidia;D_3__Bacteroidales;D_4__Prevotellaceae;D_5__Prevotellaceae UCG-001	0.0446163	0.0393192	0.0289598	0.0239155	0.0442021	0.0545135	0.00946372	0.00265428	0.0164564	0.0240674
D_0__Bacteria;D_1__Bacteroidetes;D_2__Bacteroidia;D_3__Bacteroidales;D_4__Rikenellaceae;D_5__Alistipes	0.0333135	0.0258216	0.0313239	0.0317019	0.0304248	0.0427902	0.0422713	0.0491042	0.0235875	0.0445247
D_0__Bacteria;D_1__Bacteroidetes;D_2__Bacteroidia;D_3__Bacteroidales;D_4__Rikenellaceae;D_5__Rikenella	0.00178465	0.00293427	0.00236407	0.00222469	0.00229621	0.00293083	0.0044164	0.0066357	0.00274273	0.00300842
D_0__Bacteria;D_1__Bacteroidetes;D_2__Bacteroidia;D_3__Bacteroidales;D_4__Rikenellaceae;D_5__Rikenellaceae RC9 gut group	0.00475907	0.00352113	0.00591017	0.00389321	0.00688863	0.00820633	0.00189274	0.0066357	0.00877674	0.00661853
D_0__Bacteria;D_1__Bacteroidetes;D_2__Bacteroidia;D_3__Bacteroidales;D_4__Tannerellaceae;D_5__Parabacteroides	0.00178465	0.00234742	0.00413712	0.00278087	0.00229621	0.00117233	0.00126183	0.00066357	0.00658256	0.00361011
D_0__Bacteria;D_1__Bacteroidetes;D_2__Bacteroidia;D_3__Sphingobacteriales;D_4__Sphingobacteriaceae;D_5__Sphingobacterium	0	0.000586854	0	0	0	0	0	0.00199071	0	0
D_0__Bacteria;D_1__Deferribacteres;D_2__Deferribacteres;D_3__Deferribacterales;D_4__Deferribacteraceae;D_5__Mucispirillum	0.00118977	0.00117371	0	0	0.00229621	0.0123095	0.00567823	0.00132714	0.00219419	0.00240674
D_0__Bacteria;D_1__Firmicutes;D_2__Bacilli;D_3__Lactobacillales;D_4__Enterococcaceae;D_5__Enterococcus	0.000594884	0	0	0	0	0	0	0	0	0
D_0__Bacteria;D_1__Firmicutes;D_2__Bacilli;D_3__Lactobacillales;D_4__Lactobacillaceae;D_5__Lactobacillus	0.0594884	0.060446	0.0957447	0.102892	0.122273	0.0228605	0.0271293	0.183809	0.0493692	0.0222623
D_0__Bacteria;D_1__Firmicutes;D_2__Bacilli;D_3__Lactobacillales;D_4__Streptococcaceae;D_5__Lactococcus	0	0	0	0	0	0	0	0.00199071	0	0
D_0__Bacteria;D_1__Firmicutes;D_2__Bacilli;D_3__Lactobacillales;D_4__Streptococcaceae;D_5__Streptococcus	0	0.00117371	0.000591017	0	0.000574053	0	0.000630915	0.00066357	0.000548546	0.000601685
D_0__Bacteria;D_1__Firmicutes;D_2__Clostridia;D_3__Clostridiales;D_4__Christensenellaceae;D_5__uncultured	0	0	0	0.000556174	0	0	0.000630915	0	0	0
D_0__Bacteria;D_1__Firmicutes;D_2__Clostridia;D_3__Clostridiales;D_4__Clostridiaceae 1;D_5__Candidatus Arthromitus	0	0	0.00118203	0	0	0.0017585	0	0.00265428	0	0.000601685
D_0__Bacteria;D_1__Firmicutes;D_2__Clostridia;D_3__Clostridiales;D_4__Clostridiales vadinBB60 group;D_5__uncultured bacterium	0.0107079	0.0064554	0.00531915	0.00889878	0.00459242	0.00293083	0.00315457	0.0066357	0.00603401	0.00541516
D_0__Bacteria;D_1__Firmicutes;D_2__Clostridia;D_3__Clostridiales;D_4__Family XIII;D_5__Anaerovorax	0	0	0	0	0.00114811	0	0	0	0	0
D_0__Bacteria;D_1__Firmicutes;D_2__Clostridia;D_3__Clostridiales;D_4__Family XIII;D_5__Family XIII AD3011 group	0.000594884	0	0.000591017	0.000556174	0	0.000586166	0	0	0	0
D_0__Bacteria;D_1__Firmicutes;D_2__Clostridia;D_3__Clostridiales;D_4__Family XIII;D_5__Family XIII UCG-001	0.00118977	0.00117371	0.00118203	0.00111235	0.000574053	0.000586166	0.000630915	0.00066357	0.00109709	0.000601685
D_0__Bacteria;D_1__Firmicutes;D_2__Clostridia;D_3__Clostridiales;D_4__Family XIII;D_5__[Eubacterium] brachy group	0.000594884	0	0.000591017	0.000556174	0.00114811	0.000586166	0.000630915	0	0.000548546	0.00120337
D_0__Bacteria;D_1__Firmicutes;D_2__Clostridia;D_3__Clostridiales;D_4__Family XIII;D_5__[Eubacterium] nodatum group	0.00118977	0.000586854	0	0	0.000574053	0.000586166	0	0	0.000548546	0
D_0__Bacteria;D_1__Firmicutes;D_2__Clostridia;D_3__Clostridiales;D_4__Lachnospiraceae;D_5__A2	0.00535396	0.00704225	0.0378251	0.0111235	0.00114811	0.00644783	0.0283912	0.00398142	0.00438837	0.0132371
D_0__Bacteria;D_1__Firmicutes;D_2__Clostridia;D_3__Clostridiales;D_4__Lachnospiraceae;D_5__ASF356	0.00297442	0.00176056	0	0	0.00401837	0.000586166	0.00378549	0.00132714	0	0.00120337
D_0__Bacteria;D_1__Firmicutes;D_2__Clostridia;D_3__Clostridiales;D_4__Lachnospiraceae;D_5__Acetatifactor	0	0	0.00118203	0.00111235	0.00114811	0.000586166	0.000630915	0	0.000548546	0.00120337
D_0__Bacteria;D_1__Firmicutes;D_2__Clostridia;D_3__Clostridiales;D_4__Lachnospiraceae;D_5__Blautia	0.0136823	0.0064554	0.00118203	0.00389321	0.00459242	0.00117233	0.0182965	0.00199071	0.00329128	0.00361011
D_0__Bacteria;D_1__Firmicutes;D_2__Clostridia;D_3__Clostridiales;D_4__Lachnospiraceae;D_5__GCA-900066575	0.00118977	0.00176056	0.00413712	0.00389321	0.00229621	0.000586166	0.00757098	0.00132714	0.00219419	0.000601685
D_0__Bacteria;D_1__Firmicutes;D_2__Clostridia;D_3__Clostridiales;D_4__Lachnospiraceae;D_5__Lachnoclostridium	0.00297442	0.00528169	0.00177305	0.00166852	0.00229621	0.00234467	0.0208202	0	0.00383982	0.00240674
D_0__Bacteria;D_1__Firmicutes;D_2__Clostridia;D_3__Clostridiales;D_4__Lachnospiraceae;D_5__Lachnospiraceae FCS020 group	0.00118977	0	0	0	0	0	0.00126183	0	0	0
D_0__Bacteria;D_1__Firmicutes;D_2__Clostridia;D_3__Clostridiales;D_4__Lachnospiraceae;D_5__Lachnospiraceae NK4A136 group	0.180845	0.155516	0.0921986	0.0795328	0.0677382	0.172919	0.280757	0.0517585	0.0323642	0.089651
D_0__Bacteria;D_1__Firmicutes;D_2__Clostridia;D_3__Clostridiales;D_4__Lachnospiraceae;D_5__Lachnospiraceae UCG-001	0.00832838	0.00704225	0.00886525	0.0111235	0.00401837	0.00468933	0.00378549	0.00199071	0.00329128	0.00300842
D_0__Bacteria;D_1__Firmicutes;D_2__Clostridia;D_3__Clostridiales;D_4__Lachnospiraceae;D_5__Lachnospiraceae UCG-006	0.00654372	0.00762911	0.0135934	0.0122358	0.00688863	0.0052755	0.0100946	0.00132714	0.00932529	0.00481348
D_0__Bacteria;D_1__Firmicutes;D_2__Clostridia;D_3__Clostridiales;D_4__Lachnospiraceae;D_5__Lachnospiraceae UCG-008	0.00832838	0.00528169	0.0254137	0.0322581	0.0292767	0.00586166	0.0113565	0.00796284	0.0197477	0.0150421
D_0__Bacteria;D_1__Firmicutes;D_2__Clostridia;D_3__Clostridiales;D_4__Lachnospiraceae;D_5__Lachnospiraceae UCG-010	0	0.000586854	0	0	0	0	0	0	0.00109709	0.00120337
D_0__Bacteria;D_1__Firmicutes;D_2__Clostridia;D_3__Clostridiales;D_4__Lachnospiraceae;D_5__Marvinbryantia	0.00118977	0.00176056	0.00236407	0.00166852	0.00114811	0.0017585	0	0.00066357	0.00932529	0.011432
D_0__Bacteria;D_1__Firmicutes;D_2__Clostridia;D_3__Clostridiales;D_4__Lachnospiraceae;D_5__Roseburia	0.0232005	0.024061	0.0242317	0.0311457	0.0154994	0.0169988	0.0794953	0.0126078	0	0
D_0__Bacteria;D_1__Firmicutes;D_2__Clostridia;D_3__Clostridiales;D_4__Lachnospiraceae;D_5__Tyzzerella	0	0	0	0.000556174	0	0	0	0	0	0
D_0__Bacteria;D_1__Firmicutes;D_2__Clostridia;D_3__Clostridiales;D_4__Lachnospiraceae;D_5__Tyzzerella 3	0.00178465	0.00117371	0.00118203	0.000556174	0	0	0.00126183	0	0	0
D_0__Bacteria;D_1__Firmicutes;D_2__Clostridia;D_3__Clostridiales;D_4__Lachnospiraceae;D_5__[Eubacterium] oxidoreducens group	0	0	0	0	0.000574053	0.000586166	0	0	0.00383982	0.00481348
D_0__Bacteria;D_1__Firmicutes;D_2__Clostridia;D_3__Clostridiales;D_4__Lachnospiraceae;D_5__[Eubacterium] xylanophilum group	0.00594884	0.00762911	0.00295508	0.00278087	0.00401837	0.00293083	0.0107256	0.00464499	0.0383982	0.0397112
D_0__Bacteria;D_1__Firmicutes;D_2__Clostridia;D_3__Clostridiales;D_4__Lachnospiraceae;D_5__uncultured	0.0713861	0.0868545	0.0455083	0.0634038	0.0355913	0.0445487	0.112934	0.013935	0	0
D_0__Bacteria;D_1__Firmicutes;D_2__Clostridia;D_3__Clostridiales;D_4__Peptococcaceae;D_5__Peptococcus	0.000594884	0	0	0	0	0.000586166	0	0	0.00164564	0.00240674
D_0__Bacteria;D_1__Firmicutes;D_2__Clostridia;D_3__Clostridiales;D_4__Peptococcaceae;D_5__uncultured	0.00178465	0.00117371	0.00177305	0.00166852	0.00114811	0.0017585	0.00126183	0	0	0
D_0__Bacteria;D_1__Firmicutes;D_2__Clostridia;D_3__Clostridiales;D_4__Peptostreptococcaceae;D_5__Romboutsia	0	0	0.00177305	0	0	0	0	0	0.00438837	0.00541516
D_0__Bacteria;D_1__Firmicutes;D_2__Clostridia;D_3__Clostridiales;D_4__Ruminococcaceae;D_5__Anaerotruncus	0.00178465	0.00234742	0.00236407	0.00278087	0.00344432	0.00410317	0.00252366	0.00199071	0.00164564	0.00180505
D_0__Bacteria;D_1__Firmicutes;D_2__Clostridia;D_3__Clostridiales;D_4__Ruminococcaceae;D_5__Butyricicoccus	0.00297442	0.00293427	0.00236407	0.00166852	0.00401837	0.003517	0.00252366	0.00132714	0.000548546	0
D_0__Bacteria;D_1__Firmicutes;D_2__Clostridia;D_3__Clostridiales;D_4__Ruminococcaceae;D_5__GCA-900066225	0	0.000586854	0.000591017	0	0.000574053	0	0	0.00132714	0.000548546	0
D_0__Bacteria;D_1__Firmicutes;D_2__Clostridia;D_3__Clostridiales;D_4__Ruminococcaceae;D_5__Harryflintia	0	0	0.000591017	0.00111235	0	0.000586166	0	0	0.00548546	0.0120337
D_0__Bacteria;D_1__Firmicutes;D_2__Clostridia;D_3__Clostridiales;D_4__Ruminococcaceae;D_5__Oscillibacter	0.00892326	0.00821596	0.00945626	0.0139043	0.00803674	0.0123095	0.0164038	0.00265428	0.00274273	0.00661853
D_0__Bacteria;D_1__Firmicutes;D_2__Clostridia;D_3__Clostridiales;D_4__Ruminococcaceae;D_5__Ruminiclostridium	0.00475907	0.00410798	0.00295508	0.00500556	0.00459242	0.00468933	0.0113565	0	0.00438837	0.00180505
D_0__Bacteria;D_1__Firmicutes;D_2__Clostridia;D_3__Clostridiales;D_4__Ruminococcaceae;D_5__Ruminiclostridium 5	0.00118977	0.00293427	0.00236407	0.00444939	0.00114811	0.00410317	0.0044164	0	0.000548546	0.00421179
D_0__Bacteria;D_1__Firmicutes;D_2__Clostridia;D_3__Clostridiales;D_4__Ruminococcaceae;D_5__Ruminiclostridium 6	0.00118977	0.00176056	0.00177305	0.00333704	0.00229621	0.003517	0.00378549	0.00132714	0.00877674	0.0150421
D_0__Bacteria;D_1__Firmicutes;D_2__Clostridia;D_3__Clostridiales;D_4__Ruminococcaceae;D_5__Ruminiclostridium 9	0.0148721	0.0134977	0.00827423	0.0122358	0.0097589	0.0123095	0.0182965	0.00464499	0.000548546	0
D_0__Bacteria;D_1__Firmicutes;D_2__Clostridia;D_3__Clostridiales;D_4__Ruminococcaceae;D_5__Ruminococcaceae NK4A214 group	0.000594884	0.00117371	0.000591017	0.000556174	0	0.00117233	0	0.00132714	0	0
D_0__Bacteria;D_1__Firmicutes;D_2__Clostridia;D_3__Clostridiales;D_4__Ruminococcaceae;D_5__Ruminococcaceae UCG-003	0	0	0	0.000556174	0	0.000586166	0	0	0.000548546	0
D_0__Bacteria;D_1__Firmicutes;D_2__Clostridia;D_3__Clostridiales;D_4__Ruminococcaceae;D_5__Ruminococcaceae UCG-005	0	0	0	0	0	0.00117233	0	0	0	0
D_0__Bacteria;D_1__Firmicutes;D_2__Clostridia;D_3__Clostridiales;D_4__Ruminococcaceae;D_5__Ruminococcaceae UCG-009	0.000594884	0.000586854	0	0	0	0.000586166	0.000630915	0	0.00109709	0.000601685
D_0__Bacteria;D_1__Firmicutes;D_2__Clostridia;D_3__Clostridiales;D_4__Ruminococcaceae;D_5__Ruminococcaceae UCG-010	0.00118977	0.000586854	0.000591017	0.000556174	0.000574053	0.000586166	0	0	0.00219419	0.00120337
D_0__Bacteria;D_1__Firmicutes;D_2__Clostridia;D_3__Clostridiales;D_4__Ruminococcaceae;D_5__Ruminococcaceae UCG-013	0.000594884	0.000586854	0.000591017	0	0.00229621	0.003517	0.000630915	0.00066357	0.0202962	0.00962696
D_0__Bacteria;D_1__Firmicutes;D_2__Clostridia;D_3__Clostridiales;D_4__Ruminococcaceae;D_5__Ruminococcaceae UCG-014	0.0202261	0.0117371	0.0141844	0.0200222	0.0258324	0.0216882	0.00378549	0.023225	0.00109709	0
D_0__Bacteria;D_1__Firmicutes;D_2__Clostridia;D_3__Clostridiales;D_4__Ruminococcaceae;D_5__Ruminococcus 1	0.000594884	0.00117371	0.00118203	0.00333704	0.00172216	0.0017585	0.000630915	0	0.000548546	0.000601685
D_0__Bacteria;D_1__Firmicutes;D_2__Clostridia;D_3__Clostridiales;D_4__Ruminococcaceae;D_5__UBA1819	0	0.000586854	0.000591017	0.000556174	0	0	0.000630915	0	0	0
D_0__Bacteria;D_1__Firmicutes;D_2__Clostridia;D_3__Clostridiales;D_4__Ruminococcaceae;D_5__[Eubacterium] coprostanoligenes group	0.000594884	0	0	0	0	0	0	0.00066357	0.00767965	0.00962696
D_0__Bacteria;D_1__Firmicutes;D_2__Clostridia;D_3__Clostridiales;D_4__Ruminococcaceae;D_5__uncultured	0.00654372	0.00938967	0.0124113	0.0111235	0.00631458	0.00937866	0.0126183	0.00199071	0	0
D_0__Bacteria;D_1__Firmicutes;D_2__Erysipelotrichia;D_3__Erysipelotrichales;D_4__Erysipelotrichaceae;D_5__Faecalibaculum	0	0	0	0.000556174	0	0	0	0	0	0
D_0__Bacteria;D_1__Firmicutes;D_2__Erysipelotrichia;D_3__Erysipelotrichales;D_4__Erysipelotrichaceae;D_5__Turicibacter	0	0	0.00531915	0.0172414	0	0	0	0	0.00109709	0.000601685
D_0__Bacteria;D_1__Firmicutes;D_2__Erysipelotrichia;D_3__Erysipelotrichales;D_4__Erysipelotrichaceae;D_5__uncultured	0	0.000586854	0.00118203	0.00111235	0.00229621	0.00293083	0	0	0	0
D_0__Bacteria;D_1__Firmicutes;D_2__Erysipelotrichia;D_3__Erysipelotrichales;D_4__Erysipelotrichaceae;D_5__uncultured bacterium	0	0	0	0.000556174	0	0	0	0	0.00438837	0.00601685
D_0__Bacteria;D_1__Patescibacteria;D_2__Saccharimonadia;D_3__Saccharimonadales;D_4__Saccharimonadaceae;D_5__Candidatus Saccharimonas	0.000594884	0.00234742	0.00472813	0.00500556	0.00631458	0.00410317	0.00252366	0.00796284	0	0
D_0__Bacteria;D_1__Proteobacteria;D_2__Alphaproteobacteria;D_3__Caulobacterales;D_4__Caulobacteraceae;D_5__Brevundimonas	0	0	0	0	0	0	0	0.00066357	0	0
D_0__Bacteria;D_1__Proteobacteria;D_2__Deltaproteobacteria;D_3__Desulfovibrionales;D_4__Desulfovibrionaceae;D_5__Bilophila	0.00178465	0.00176056	0	0.00111235	0.00114811	0.0017585	0.00126183	0.00132714	0.00932529	0.011432
D_0__Bacteria;D_1__Proteobacteria;D_2__Deltaproteobacteria;D_3__Desulfovibrionales;D_4__Desulfovibrionaceae;D_5__Desulfovibrio	0.0035693	0.00352113	0.00827423	0.00723026	0.00401837	0.00820633	0.00883281	0.00331785	0	0
D_0__Bacteria;D_1__Proteobacteria;D_2__Gammaproteobacteria;D_3__Betaproteobacteriales;D_4__Burkholderiaceae;D_5__Delftia	0	0.000586854	0	0	0	0	0	0.00132714	0.00164564	0.000601685
D_0__Bacteria;D_1__Proteobacteria;D_2__Gammaproteobacteria;D_3__Betaproteobacteriales;D_4__Burkholderiaceae;D_5__Parasutterella	0.00178465	0.00176056	0.00177305	0.00222469	0.00172216	0.000586166	0.000630915	0.00066357	0	0
D_0__Bacteria;D_1__Proteobacteria;D_2__Gammaproteobacteria;D_3__Enterobacteriales;D_4__Enterobacteriaceae;D_5__Escherichia-Shigella	0.00297442	0	0	0	0	0	0	0	0	0
D_0__Bacteria;D_1__Proteobacteria;D_2__Gammaproteobacteria;D_3__Pseudomonadales;D_4__Moraxellaceae;D_5__Acinetobacter	0.0035693	0.00528169	0	0	0	0	0.00567823	0.0935634	0	0
D_0__Bacteria;D_1__Proteobacteria;D_2__Gammaproteobacteria;D_3__Pseudomonadales;D_4__Pseudomonadaceae;D_5__Pseudomonas	0	0.000586854	0	0	0	0	0	0.00132714	0	0
D_0__Bacteria;D_1__Proteobacteria;D_2__Gammaproteobacteria;D_3__Xanthomonadales;D_4__Xanthomonadaceae;D_5__Stenotrophomonas	0.00118977	0.00117371	0	0	0	0	0.00126183	0.00862641	0.00109709	0
D_0__Bacteria;D_1__Tenericutes;D_2__Mollicutes;D_3__Mollicutes RF39;D_4__uncultured Firmicutes bacterium;D_5__uncultured Firmicutes bacterium	0	0	0	0	0.000574053	0.00117233	0	0	0.00932529	0.00541516
D_0__Bacteria;D_1__Tenericutes;D_2__Mollicutes;D_3__Mollicutes RF39;D_4__uncultured bacterium;D_5__uncultured bacterium	0	0.00176056	0.0135934	0.00778643	0.00574053	0.0087925	0	0.00597213	0	0
D_0__Bacteria;D_1__Tenericutes;D_2__Mollicutes;D_3__Mollicutes RF39;D_4__uncultured rumen bacterium;D_5__uncultured rumen bacterium	0	0	0	0	0	0.000586166	0	0	0	0
Unassigned;__;__;__;__;__	0.0345033	0.0334507	0.118203	0.14683	0.128588	0.143611	0.0378549	0.0311878	0.154142	0.101685

## Sheet: Table S3
Phyla	resistant_ctr_B10	resistant_Inf_B10	resistant_ctr_O20	resistant_Inf_O20	susceptible_ctr_B10.O20	susceptible_Inf_B10.O20
D_0__Bacteria;D_1__Actinobacteria	0.00649878	0.00264862	0.00719979	0.00785695	0.00728094	0.00595084
D_0__Bacteria;D_1__Bacteroidetes	0.262118	0.379635	0.450759	0.522894	0.570173	0.618887
D_0__Bacteria;D_1__Deferribacteres	0.000812348	0	0.00231422	0.00135465	0.000502134	0.000776197
D_0__Bacteria;D_1__Firmicutes	0.644733	0.590936	0.473901	0.41398	0.368315	0.315395
D_0__Bacteria;D_1__Patescibacteria	0.00406174	0.000882872	0.00205708	0.00243836	0.0022596	0.00181113
D_0__Bacteria;D_1__Proteobacteria	0.0341186	0.00912301	0.0239136	0.0335952	0.0175747	0.0201811
D_0__Bacteria;D_1__Tenericutes	0.000541565	0	0.000771407	0.000541859	0.0015064	0.00129366
Unassigned;__	0.0471162	0.0167746	0.0390846	0.0173395	0.0323876	0.035705
Classes	resistant_ctr_B10	resistant_Inf_B10	resistant_ctr_O20	resistant_Inf_O20	susceptible_ctr_B10.O20	susceptible_Inf_B10.O20
D_0__Bacteria;D_1__Actinobacteria;D_2__Actinobacteria	0	0	0.000514271	0.000541859	0	0.000776197
D_0__Bacteria;D_1__Actinobacteria;D_2__Coriobacteriia	0.00649878	0.00264862	0.00668552	0.00731509	0.00728094	0.00517464
D_0__Bacteria;D_1__Bacteroidetes;D_2__Bacteroidia	0.262118	0.379635	0.450759	0.522894	0.570173	0.618887
D_0__Bacteria;D_1__Deferribacteres;D_2__Deferribacteres	0.000812348	0	0.00231422	0.00135465	0.000502134	0.000776197
D_0__Bacteria;D_1__Firmicutes;D_2__Bacilli	0.196317	0.352266	0.103111	0.185587	0.0800904	0.0902975
D_0__Bacteria;D_1__Firmicutes;D_2__Clostridia	0.448416	0.23867	0.370532	0.228393	0.287974	0.225097
D_0__Bacteria;D_1__Firmicutes;D_2__Erysipelotrichia	0	0	0.000257136	0	0.000251067	0
D_0__Bacteria;D_1__Patescibacteria;D_2__Saccharimonadia	0.00406174	0.000882872	0.00205708	0.00243836	0.0022596	0.00181113
D_0__Bacteria;D_1__Proteobacteria;D_2__Alphaproteobacteria	0	0	0	0.000270929	0	0
D_0__Bacteria;D_1__Proteobacteria;D_2__Deltaproteobacteria	0.0327647	0.00882872	0.00951401	0.00948253	0.00552347	0.00310479
D_0__Bacteria;D_1__Proteobacteria;D_2__Gammaproteobacteria	0.00135391	0.000294291	0.0143996	0.0238418	0.0120512	0.0170763
D_0__Bacteria;D_1__Tenericutes;D_2__Mollicutes	0.000541565	0	0.000771407	0.000541859	0.0015064	0.00129366
Unassigned;__;__	0.0471162	0.0167746	0.0390846	0.0173395	0.0323876	0.035705
Orders	resistant_ctr_B10	resistant_Inf_B10	resistant_ctr_O20	resistant_Inf_O20	susceptible_ctr_B10.O20	susceptible_Inf_B10.O20
D_0__Bacteria;D_1__Actinobacteria;D_2__Actinobacteria;D_3__Micrococcales	0	0	0.000514271	0.000270929	0	0.000776197
D_0__Bacteria;D_1__Actinobacteria;D_2__Actinobacteria;D_3__Propionibacteriales	0	0	0	0.000270929	0	0
D_0__Bacteria;D_1__Actinobacteria;D_2__Coriobacteriia;D_3__Coriobacteriales	0.00649878	0.00264862	0.00668552	0.00731509	0.00728094	0.00517464
D_0__Bacteria;D_1__Bacteroidetes;D_2__Bacteroidia;D_3__Bacteroidales	0.262118	0.379635	0.450501	0.522894	0.570173	0.618629
D_0__Bacteria;D_1__Bacteroidetes;D_2__Bacteroidia;D_3__Sphingobacteriales	0	0	0.000257136	0	0	0.000258732
D_0__Bacteria;D_1__Deferribacteres;D_2__Deferribacteres;D_3__Deferribacterales	0.000812348	0	0.00231422	0.00135465	0.000502134	0.000776197
D_0__Bacteria;D_1__Firmicutes;D_2__Bacilli;D_3__Bacillales	0	0	0.000514271	0.000270929	0	0.000517464
D_0__Bacteria;D_1__Firmicutes;D_2__Bacilli;D_3__Lactobacillales	0.196317	0.352266	0.102597	0.185316	0.0800904	0.0897801
D_0__Bacteria;D_1__Firmicutes;D_2__Clostridia;D_3__Clostridiales	0.448416	0.23867	0.370532	0.228393	0.287974	0.225097
D_0__Bacteria;D_1__Firmicutes;D_2__Erysipelotrichia;D_3__Erysipelotrichales	0	0	0.000257136	0	0.000251067	0
D_0__Bacteria;D_1__Patescibacteria;D_2__Saccharimonadia;D_3__Saccharimonadales	0.00406174	0.000882872	0.00205708	0.00243836	0.0022596	0.00181113
D_0__Bacteria;D_1__Proteobacteria;D_2__Alphaproteobacteria;D_3__Caulobacterales	0	0	0	0.000270929	0	0
D_0__Bacteria;D_1__Proteobacteria;D_2__Deltaproteobacteria;D_3__Desulfovibrionales	0.0327647	0.00882872	0.00951401	0.00948253	0.00552347	0.00310479
D_0__Bacteria;D_1__Proteobacteria;D_2__Gammaproteobacteria;D_3__Betaproteobacteriales	0.000812348	0.000294291	0.00694266	0.0124627	0.00552347	0.00620957
D_0__Bacteria;D_1__Proteobacteria;D_2__Gammaproteobacteria;D_3__Pseudomonadales	0.000541565	0	0.00694266	0.0105662	0.00602561	0.0100906
D_0__Bacteria;D_1__Proteobacteria;D_2__Gammaproteobacteria;D_3__Xanthomonadales	0	0	0.000514271	0.000812788	0.000502134	0.000776197
D_0__Bacteria;D_1__Tenericutes;D_2__Mollicutes;D_3__Mollicutes RF39	0.000541565	0	0.000771407	0.000541859	0.0015064	0.00129366
Unassigned;__;__;__	0.0471162	0.0167746	0.0390846	0.0173395	0.0323876	0.035705
Families	resistant_ctr_B10	resistant_Inf_B10	resistant_ctr_O20	resistant_Inf_O20	susceptible_ctr_B10.O20	susceptible_Inf_B10.O20
D_0__Bacteria;D_1__Actinobacteria;D_2__Actinobacteria;D_3__Micrococcales;D_4__Microbacteriaceae	0	0	0.000514271	0.000270929	0	0.000776197
D_0__Bacteria;D_1__Actinobacteria;D_2__Actinobacteria;D_3__Propionibacteriales;D_4__Propionibacteriaceae	0	0	0	0.000270929	0	0
D_0__Bacteria;D_1__Actinobacteria;D_2__Coriobacteriia;D_3__Coriobacteriales;D_4__Eggerthellaceae	0.00649878	0.00264862	0.00668552	0.00731509	0.00728094	0.00517464
D_0__Bacteria;D_1__Bacteroidetes;D_2__Bacteroidia;D_3__Bacteroidales;D_4__Bacteroidaceae	0.0046033	0.00559152	0.0200566	0.0341371	0.0130555	0.025097
D_0__Bacteria;D_1__Bacteroidetes;D_2__Bacteroidia;D_3__Bacteroidales;D_4__Marinifilaceae	0.00974817	0.0135374	0.00668552	0.00379301	0.00477027	0.00672704
D_0__Bacteria;D_1__Bacteroidetes;D_2__Bacteroidia;D_3__Bacteroidales;D_4__Muribaculaceae	0.22502	0.324603	0.390589	0.460851	0.517449	0.529884
D_0__Bacteria;D_1__Bacteroidetes;D_2__Bacteroidia;D_3__Bacteroidales;D_4__Prevotellaceae	0.00704035	0.0147145	0.00977115	0.01165	0.014813	0.0287193
D_0__Bacteria;D_1__Bacteroidetes;D_2__Bacteroidia;D_3__Bacteroidales;D_4__Rikenellaceae	0.0157054	0.0206004	0.020828	0.00975345	0.0178258	0.0230272
D_0__Bacteria;D_1__Bacteroidetes;D_2__Bacteroidia;D_3__Bacteroidales;D_4__Tannerellaceae	0	0.000588582	0.00257136	0.00270929	0.0022596	0.00517464
D_0__Bacteria;D_1__Bacteroidetes;D_2__Bacteroidia;D_3__Sphingobacteriales;D_4__Sphingobacteriaceae	0	0	0.000257136	0	0	0.000258732
D_0__Bacteria;D_1__Deferribacteres;D_2__Deferribacteres;D_3__Deferribacterales;D_4__Deferribacteraceae	0.000812348	0	0.00231422	0.00135465	0.000502134	0.000776197
D_0__Bacteria;D_1__Firmicutes;D_2__Bacilli;D_3__Bacillales;D_4__Staphylococcaceae	0	0	0.000514271	0.000270929	0	0.000517464
D_0__Bacteria;D_1__Firmicutes;D_2__Bacilli;D_3__Lactobacillales;D_4__Enterococcaceae	0	0	0.000514271	0.00108372	0	0
D_0__Bacteria;D_1__Firmicutes;D_2__Bacilli;D_3__Lactobacillales;D_4__Lactobacillaceae	0.196317	0.352266	0.101826	0.183961	0.0800904	0.0897801
D_0__Bacteria;D_1__Firmicutes;D_2__Bacilli;D_3__Lactobacillales;D_4__Streptococcaceae	0	0	0.000257136	0.000270929	0	0
D_0__Bacteria;D_1__Firmicutes;D_2__Clostridia;D_3__Clostridiales;D_4__Christensenellaceae	0.000541565	0	0.000257136	0.000270929	0.00100427	0.000517464
D_0__Bacteria;D_1__Firmicutes;D_2__Clostridia;D_3__Clostridiales;D_4__Clostridiaceae 1	0.000270783	0	0.00128568	0.00135465	0	0.000258732
D_0__Bacteria;D_1__Firmicutes;D_2__Clostridia;D_3__Clostridiales;D_4__Clostridiales vadinBB60 group	0.00189548	0.00382578	0.00128568	0.000812788	0.0015064	0.00232859
D_0__Bacteria;D_1__Firmicutes;D_2__Clostridia;D_3__Clostridiales;D_4__Eubacteriaceae	0	0	0	0	0	0.000258732
D_0__Bacteria;D_1__Firmicutes;D_2__Clostridia;D_3__Clostridiales;D_4__Family XIII	0.00108313	0	0.00128568	0.00135465	0.00175747	0.00103493
D_0__Bacteria;D_1__Firmicutes;D_2__Clostridia;D_3__Clostridiales;D_4__Lachnospiraceae	0.39778	0.201589	0.327334	0.209157	0.234748	0.172574
D_0__Bacteria;D_1__Firmicutes;D_2__Clostridia;D_3__Clostridiales;D_4__Peptococcaceae	0.0016247	0.000294291	0.000514271	0.000541859	0.00100427	0.000517464
D_0__Bacteria;D_1__Firmicutes;D_2__Clostridia;D_3__Clostridiales;D_4__Ruminococcaceae	0.0452207	0.0329606	0.0385703	0.0149011	0.0479538	0.0476067
D_0__Bacteria;D_1__Firmicutes;D_2__Erysipelotrichia;D_3__Erysipelotrichales;D_4__Erysipelotrichaceae	0	0	0.000257136	0	0.000251067	0
D_0__Bacteria;D_1__Patescibacteria;D_2__Saccharimonadia;D_3__Saccharimonadales;D_4__Saccharimonadaceae	0.00406174	0.000882872	0.00205708	0.00243836	0.0022596	0.00181113
D_0__Bacteria;D_1__Proteobacteria;D_2__Alphaproteobacteria;D_3__Caulobacterales;D_4__Caulobacteraceae	0	0	0	0.000270929	0	0
D_0__Bacteria;D_1__Proteobacteria;D_2__Deltaproteobacteria;D_3__Desulfovibrionales;D_4__Desulfovibrionaceae	0.0327647	0.00882872	0.00951401	0.00948253	0.00552347	0.00310479
D_0__Bacteria;D_1__Proteobacteria;D_2__Gammaproteobacteria;D_3__Betaproteobacteriales;D_4__Burkholderiaceae	0.000812348	0.000294291	0.00694266	0.0124627	0.00552347	0.00620957
D_0__Bacteria;D_1__Proteobacteria;D_2__Gammaproteobacteria;D_3__Pseudomonadales;D_4__Moraxellaceae	0.000541565	0	0.00694266	0.0100244	0.00552347	0.00957309
D_0__Bacteria;D_1__Proteobacteria;D_2__Gammaproteobacteria;D_3__Pseudomonadales;D_4__Pseudomonadaceae	0	0	0	0.000541859	0.000502134	0.000517464
D_0__Bacteria;D_1__Proteobacteria;D_2__Gammaproteobacteria;D_3__Xanthomonadales;D_4__Xanthomonadaceae	0	0	0.000514271	0.000812788	0.000502134	0.000776197
D_0__Bacteria;D_1__Tenericutes;D_2__Mollicutes;D_3__Mollicutes RF39;D_4__uncultured bacterium	0.000541565	0	0.000771407	0.000541859	0.0015064	0.00129366
Unassigned;__;__;__;__	0.0471162	0.0167746	0.0390846	0.0173395	0.0323876	0.035705
Genera	resistant_ctr_B10	resistant_Inf_B10	resistant_ctr_O20	resistant_Inf_O20	susceptible_ctr_B10.O20	susceptible_Inf_B10.O20
D_0__Bacteria;D_1__Actinobacteria;D_2__Actinobacteria;D_3__Micrococcales;D_4__Microbacteriaceae;D_5__Microbacterium	0	0	0.000514271	0.000270929	0	0.000776197
D_0__Bacteria;D_1__Actinobacteria;D_2__Actinobacteria;D_3__Propionibacteriales;D_4__Propionibacteriaceae;D_5__Cutibacterium	0	0	0	0.000270929	0	0
D_0__Bacteria;D_1__Actinobacteria;D_2__Coriobacteriia;D_3__Coriobacteriales;D_4__Eggerthellaceae;D_5__Enterorhabdus	0.006228	0.00264862	0.00591412	0.0065023	0.00677881	0.00465718
D_0__Bacteria;D_1__Actinobacteria;D_2__Coriobacteriia;D_3__Coriobacteriales;D_4__Eggerthellaceae;D_5__Parvibacter	0.000270783	0	0.000771407	0.000541859	0.000251067	0.000517464
D_0__Bacteria;D_1__Actinobacteria;D_2__Coriobacteriia;D_3__Coriobacteriales;D_4__Eggerthellaceae;D_5__uncultured	0	0	0	0.000270929	0.000251067	0
D_0__Bacteria;D_1__Bacteroidetes;D_2__Bacteroidia;D_3__Bacteroidales;D_4__Bacteroidaceae;D_5__Bacteroides	0.0046033	0.00559152	0.0200566	0.0341371	0.0130555	0.025097
D_0__Bacteria;D_1__Bacteroidetes;D_2__Bacteroidia;D_3__Bacteroidales;D_4__Marinifilaceae;D_5__Odoribacter	0.00974817	0.0135374	0.00668552	0.00379301	0.00477027	0.00672704
D_0__Bacteria;D_1__Bacteroidetes;D_2__Bacteroidia;D_3__Bacteroidales;D_4__Muribaculaceae;D_5__Muribaculum	0.016247	0.0258976	0.00668552	0.00785695	0.026362	0.0323415
D_0__Bacteria;D_1__Bacteroidetes;D_2__Bacteroidia;D_3__Bacteroidales;D_4__Muribaculaceae;D_5__uncultured Bacteroidales bacterium	0.010019	0.0103002	0.00179995	0.00270929	0.0130555	0.00931436
D_0__Bacteria;D_1__Bacteroidetes;D_2__Bacteroidia;D_3__Bacteroidales;D_4__Muribaculaceae;D_5__uncultured bacterium	0.198754	0.288405	0.382103	0.450284	0.478032	0.488228
D_0__Bacteria;D_1__Bacteroidetes;D_2__Bacteroidia;D_3__Bacteroidales;D_4__Prevotellaceae;D_5__Prevotella 9	0	0	0	0.000812788	0	0
D_0__Bacteria;D_1__Bacteroidetes;D_2__Bacteroidia;D_3__Bacteroidales;D_4__Prevotellaceae;D_5__Prevotellaceae UCG-001	0.00704035	0.0147145	0.00977115	0.0108372	0.014813	0.0287193
D_0__Bacteria;D_1__Bacteroidetes;D_2__Bacteroidia;D_3__Bacteroidales;D_4__Rikenellaceae;D_5__Alistipes	0.0127268	0.0188346	0.0161995	0.00514766	0.0143108	0.0175938
D_0__Bacteria;D_1__Bacteroidetes;D_2__Bacteroidia;D_3__Bacteroidales;D_4__Rikenellaceae;D_5__Rikenella	0.00243704	0.00117716	0.00257136	0.00162558	0.0015064	0.00155239
D_0__Bacteria;D_1__Bacteroidetes;D_2__Bacteroidia;D_3__Bacteroidales;D_4__Rikenellaceae;D_5__Rikenellaceae RC9 gut group	0.000541565	0.000588582	0.00205708	0.00298022	0.00200854	0.00388098
D_0__Bacteria;D_1__Bacteroidetes;D_2__Bacteroidia;D_3__Bacteroidales;D_4__Tannerellaceae;D_5__Parabacteroides	0	0.000588582	0.00257136	0.00270929	0.0022596	0.00517464
D_0__Bacteria;D_1__Bacteroidetes;D_2__Bacteroidia;D_3__Sphingobacteriales;D_4__Sphingobacteriaceae;D_5__Sphingobacterium	0	0	0.000257136	0	0	0.000258732
D_0__Bacteria;D_1__Deferribacteres;D_2__Deferribacteres;D_3__Deferribacterales;D_4__Deferribacteraceae;D_5__Mucispirillum	0.000812348	0	0.00231422	0.00135465	0.000502134	0.000776197
D_0__Bacteria;D_1__Firmicutes;D_2__Bacilli;D_3__Bacillales;D_4__Staphylococcaceae;D_5__Staphylococcus	0	0	0.000514271	0.000270929	0	0.000517464
D_0__Bacteria;D_1__Firmicutes;D_2__Bacilli;D_3__Lactobacillales;D_4__Enterococcaceae;D_5__Enterococcus	0	0	0.000514271	0.00108372	0	0
D_0__Bacteria;D_1__Firmicutes;D_2__Bacilli;D_3__Lactobacillales;D_4__Lactobacillaceae;D_5__Lactobacillus	0.196317	0.352266	0.101826	0.183961	0.0800904	0.0897801
D_0__Bacteria;D_1__Firmicutes;D_2__Bacilli;D_3__Lactobacillales;D_4__Streptococcaceae;D_5__Streptococcus	0	0	0.000257136	0.000270929	0	0
D_0__Bacteria;D_1__Firmicutes;D_2__Clostridia;D_3__Clostridiales;D_4__Christensenellaceae;D_5__Christensenellaceae R-7 group	0	0	0	0	0.000502134	0.000517464
D_0__Bacteria;D_1__Firmicutes;D_2__Clostridia;D_3__Clostridiales;D_4__Christensenellaceae;D_5__uncultured	0.000541565	0	0.000257136	0.000270929	0.000502134	0
D_0__Bacteria;D_1__Firmicutes;D_2__Clostridia;D_3__Clostridiales;D_4__Clostridiaceae 1;D_5__Candidatus Arthromitus	0.000270783	0	0.00128568	0.00135465	0	0.000258732
D_0__Bacteria;D_1__Firmicutes;D_2__Clostridia;D_3__Clostridiales;D_4__Clostridiales vadinBB60 group;D_5__uncultured bacterium	0.00189548	0.00382578	0.00128568	0.000812788	0.0015064	0.00232859
D_0__Bacteria;D_1__Firmicutes;D_2__Clostridia;D_3__Clostridiales;D_4__Eubacteriaceae;D_5__Anaerofustis	0	0	0	0	0	0.000258732
D_0__Bacteria;D_1__Firmicutes;D_2__Clostridia;D_3__Clostridiales;D_4__Family XIII;D_5__Family XIII AD3011 group	0	0	0.000257136	0	0.000753201	0
D_0__Bacteria;D_1__Firmicutes;D_2__Clostridia;D_3__Clostridiales;D_4__Family XIII;D_5__Family XIII UCG-001	0.000541565	0	0.000257136	0.000541859	0.000251067	0.000517464
D_0__Bacteria;D_1__Firmicutes;D_2__Clostridia;D_3__Clostridiales;D_4__Family XIII;D_5__[Eubacterium] brachy group	0.000270783	0	0.000514271	0.000270929	0.000251067	0
D_0__Bacteria;D_1__Firmicutes;D_2__Clostridia;D_3__Clostridiales;D_4__Family XIII;D_5__[Eubacterium] nodatum group	0.000270783	0	0.000257136	0.000541859	0.000502134	0.000517464
D_0__Bacteria;D_1__Firmicutes;D_2__Clostridia;D_3__Clostridiales;D_4__Lachnospiraceae;D_5__A2	0.0511779	0.00500294	0.0239136	0.0195069	0.014813	0.00517464
D_0__Bacteria;D_1__Firmicutes;D_2__Clostridia;D_3__Clostridiales;D_4__Lachnospiraceae;D_5__ASF356	0.000812348	0	0.00282849	0.00108372	0.00175747	0.00155239
D_0__Bacteria;D_1__Firmicutes;D_2__Clostridia;D_3__Clostridiales;D_4__Lachnospiraceae;D_5__Acetatifactor	0.000812348	0	0.00128568	0.000270929	0.000502134	0.000258732
D_0__Bacteria;D_1__Firmicutes;D_2__Clostridia;D_3__Clostridiales;D_4__Lachnospiraceae;D_5__Agathobacter	0	0	0	0	0.000251067	0
D_0__Bacteria;D_1__Firmicutes;D_2__Clostridia;D_3__Clostridiales;D_4__Lachnospiraceae;D_5__Blautia	0.00568643	0.00206004	0.00951401	0.00216743	0.0115491	0.00517464
D_0__Bacteria;D_1__Firmicutes;D_2__Clostridia;D_3__Clostridiales;D_4__Lachnospiraceae;D_5__GCA-900066575	0.00704035	0.00117716	0.00205708	0.000270929	0.00200854	0.00181113
D_0__Bacteria;D_1__Firmicutes;D_2__Clostridia;D_3__Clostridiales;D_4__Lachnospiraceae;D_5__Lachnoclostridium	0.00595722	0.00294291	0.00642839	0.00541859	0.00276174	0.00310479
D_0__Bacteria;D_1__Firmicutes;D_2__Clostridia;D_3__Clostridiales;D_4__Lachnospiraceae;D_5__Lachnospiraceae FCS020 group	0.000270783	0	0	0.000270929	0	0.000517464
D_0__Bacteria;D_1__Firmicutes;D_2__Clostridia;D_3__Clostridiales;D_4__Lachnospiraceae;D_5__Lachnospiraceae NK4A136 group	0.135391	0.102707	0.103883	0.0680033	0.0949033	0.0931436
D_0__Bacteria;D_1__Firmicutes;D_2__Clostridia;D_3__Clostridiales;D_4__Lachnospiraceae;D_5__Lachnospiraceae UCG-001	0.0495532	0.0126545	0.0344562	0.0130046	0.014813	0.00517464
D_0__Bacteria;D_1__Firmicutes;D_2__Clostridia;D_3__Clostridiales;D_4__Lachnospiraceae;D_5__Lachnospiraceae UCG-006	0.00758191	0.0094173	0.00488557	0.00568952	0.0022596	0.00258732
D_0__Bacteria;D_1__Firmicutes;D_2__Clostridia;D_3__Clostridiales;D_4__Lachnospiraceae;D_5__Lachnospiraceae UCG-008	0.00243704	0.00206004	0.00179995	0.00298022	0.00251067	0.00103493
D_0__Bacteria;D_1__Firmicutes;D_2__Clostridia;D_3__Clostridiales;D_4__Lachnospiraceae;D_5__Lachnospiraceae UCG-010	0.000270783	0	0	0	0.000251067	0
D_0__Bacteria;D_1__Firmicutes;D_2__Clostridia;D_3__Clostridiales;D_4__Lachnospiraceae;D_5__Marvinbryantia	0.000541565	0	0.000514271	0.00135465	0.0015064	0.00155239
D_0__Bacteria;D_1__Firmicutes;D_2__Clostridia;D_3__Clostridiales;D_4__Lachnospiraceae;D_5__Roseburia	0.0403466	0.018246	0.0581126	0.0376592	0.0168215	0.010608
D_0__Bacteria;D_1__Firmicutes;D_2__Clostridia;D_3__Clostridiales;D_4__Lachnospiraceae;D_5__Tyzzerella 3	0.000270783	0	0.000257136	0	0.000502134	0
D_0__Bacteria;D_1__Firmicutes;D_2__Clostridia;D_3__Clostridiales;D_4__Lachnospiraceae;D_5__[Eubacterium] oxidoreducens group	0.000270783	0	0.000514271	0	0.000251067	0
D_0__Bacteria;D_1__Firmicutes;D_2__Clostridia;D_3__Clostridiales;D_4__Lachnospiraceae;D_5__[Eubacterium] xylanophilum group	0.00704035	0.0032372	0.00539985	0.00514766	0.00552347	0.00413972
D_0__Bacteria;D_1__Firmicutes;D_2__Clostridia;D_3__Clostridiales;D_4__Lachnospiraceae;D_5__uncultured	0.0823179	0.0420836	0.0714837	0.0463289	0.0617625	0.03674
D_0__Bacteria;D_1__Firmicutes;D_2__Clostridia;D_3__Clostridiales;D_4__Peptococcaceae;D_5__Peptococcus	0.000270783	0	0	0	0.000502134	0
D_0__Bacteria;D_1__Firmicutes;D_2__Clostridia;D_3__Clostridiales;D_4__Peptococcaceae;D_5__uncultured	0.00135391	0.000294291	0.000514271	0.000541859	0.000502134	0.000517464
D_0__Bacteria;D_1__Firmicutes;D_2__Clostridia;D_3__Clostridiales;D_4__Ruminococcaceae;D_5__Anaerotruncus	0.00379096	0.00176574	0.00231422	0.000812788	0.00326387	0.00181113
D_0__Bacteria;D_1__Firmicutes;D_2__Clostridia;D_3__Clostridiales;D_4__Ruminococcaceae;D_5__Butyricicoccus	0.00216626	0.000882872	0.00308563	0.000541859	0.00200854	0.000776197
D_0__Bacteria;D_1__Firmicutes;D_2__Clostridia;D_3__Clostridiales;D_4__Ruminococcaceae;D_5__Oscillibacter	0.00704035	0.00588582	0.00462844	0.00135465	0.00502134	0.00491591
D_0__Bacteria;D_1__Firmicutes;D_2__Clostridia;D_3__Clostridiales;D_4__Ruminococcaceae;D_5__Ruminiclostridium	0.00352017	0.0032372	0.00334276	0.00135465	0.00477027	0.00284605
D_0__Bacteria;D_1__Firmicutes;D_2__Clostridia;D_3__Clostridiales;D_4__Ruminococcaceae;D_5__Ruminiclostridium 5	0.000812348	0	0.00154281	0.00108372	0.00175747	0.00181113
D_0__Bacteria;D_1__Firmicutes;D_2__Clostridia;D_3__Clostridiales;D_4__Ruminococcaceae;D_5__Ruminiclostridium 6	0	0	0.000771407	0	0.000753201	0.00103493
D_0__Bacteria;D_1__Firmicutes;D_2__Clostridia;D_3__Clostridiales;D_4__Ruminococcaceae;D_5__Ruminiclostridium 9	0.0108313	0.00470865	0.00745693	0.00270929	0.00903841	0.0072445
D_0__Bacteria;D_1__Firmicutes;D_2__Clostridia;D_3__Clostridiales;D_4__Ruminococcaceae;D_5__Ruminococcaceae NK4A214 group	0.000270783	0.00235433	0.000514271	0.000812788	0.000502134	0.000517464
D_0__Bacteria;D_1__Firmicutes;D_2__Clostridia;D_3__Clostridiales;D_4__Ruminococcaceae;D_5__Ruminococcaceae UCG-003	0.000541565	0	0	0	0	0
D_0__Bacteria;D_1__Firmicutes;D_2__Clostridia;D_3__Clostridiales;D_4__Ruminococcaceae;D_5__Ruminococcaceae UCG-009	0.000270783	0	0.000514271	0	0.000502134	0.000258732
D_0__Bacteria;D_1__Firmicutes;D_2__Clostridia;D_3__Clostridiales;D_4__Ruminococcaceae;D_5__Ruminococcaceae UCG-010	0.000270783	0.000294291	0	0	0.000753201	0.000517464
D_0__Bacteria;D_1__Firmicutes;D_2__Clostridia;D_3__Clostridiales;D_4__Ruminococcaceae;D_5__Ruminococcaceae UCG-013	0.000541565	0	0.000257136	0.000270929	0.000502134	0.000517464
D_0__Bacteria;D_1__Firmicutes;D_2__Clostridia;D_3__Clostridiales;D_4__Ruminococcaceae;D_5__Ruminococcaceae UCG-014	0.00920661	0.00618011	0.00565698	0.00243836	0.0110469	0.0196636
D_0__Bacteria;D_1__Firmicutes;D_2__Clostridia;D_3__Clostridiales;D_4__Ruminococcaceae;D_5__Ruminococcus 1	0.00108313	0.00264862	0.000514271	0.00135465	0.00251067	0.00181113
D_0__Bacteria;D_1__Firmicutes;D_2__Clostridia;D_3__Clostridiales;D_4__Ruminococcaceae;D_5__UBA1819	0.000270783	0	0.000257136	0	0.000251067	0.000258732
D_0__Bacteria;D_1__Firmicutes;D_2__Clostridia;D_3__Clostridiales;D_4__Ruminococcaceae;D_5__[Eubacterium] coprostanoligenes group	0	0	0	0.000270929	0	0
D_0__Bacteria;D_1__Firmicutes;D_2__Clostridia;D_3__Clostridiales;D_4__Ruminococcaceae;D_5__uncultured	0.0046033	0.00500294	0.00771407	0.00189651	0.00527241	0.00362225
D_0__Bacteria;D_1__Firmicutes;D_2__Erysipelotrichia;D_3__Erysipelotrichales;D_4__Erysipelotrichaceae;D_5__Faecalibaculum	0	0	0	0	0.000251067	0
D_0__Bacteria;D_1__Firmicutes;D_2__Erysipelotrichia;D_3__Erysipelotrichales;D_4__Erysipelotrichaceae;D_5__uncultured	0	0	0.000257136	0	0	0
D_0__Bacteria;D_1__Patescibacteria;D_2__Saccharimonadia;D_3__Saccharimonadales;D_4__Saccharimonadaceae;D_5__Candidatus Saccharimonas	0.00406174	0.000882872	0.00205708	0.00243836	0.0022596	0.00181113
D_0__Bacteria;D_1__Proteobacteria;D_2__Alphaproteobacteria;D_3__Caulobacterales;D_4__Caulobacteraceae;D_5__Brevundimonas	0	0	0	0.000270929	0	0
D_0__Bacteria;D_1__Proteobacteria;D_2__Deltaproteobacteria;D_3__Desulfovibrionales;D_4__Desulfovibrionaceae;D_5__Bilophila	0.000541565	0	0.00231422	0.00108372	0.000502134	0.000517464
D_0__Bacteria;D_1__Proteobacteria;D_2__Deltaproteobacteria;D_3__Desulfovibrionales;D_4__Desulfovibrionaceae;D_5__Desulfovibrio	0.0322231	0.00882872	0.00719979	0.00839881	0.00502134	0.00258732
D_0__Bacteria;D_1__Proteobacteria;D_2__Gammaproteobacteria;D_3__Betaproteobacteriales;D_4__Burkholderiaceae;D_5__Delftia	0	0	0.000257136	0.000541859	0.000502134	0.000517464
D_0__Bacteria;D_1__Proteobacteria;D_2__Gammaproteobacteria;D_3__Betaproteobacteriales;D_4__Burkholderiaceae;D_5__Parasutterella	0.000812348	0.000294291	0.00668552	0.0119209	0.00502134	0.00569211
D_0__Bacteria;D_1__Proteobacteria;D_2__Gammaproteobacteria;D_3__Pseudomonadales;D_4__Moraxellaceae;D_5__Acinetobacter	0.000541565	0	0.00694266	0.0100244	0.00552347	0.00957309
D_0__Bacteria;D_1__Proteobacteria;D_2__Gammaproteobacteria;D_3__Pseudomonadales;D_4__Pseudomonadaceae;D_5__Pseudomonas	0	0	0	0.000541859	0.000502134	0.000517464
D_0__Bacteria;D_1__Proteobacteria;D_2__Gammaproteobacteria;D_3__Xanthomonadales;D_4__Xanthomonadaceae;D_5__Stenotrophomonas	0	0	0.000514271	0.000812788	0.000502134	0.000776197
D_0__Bacteria;D_1__Tenericutes;D_2__Mollicutes;D_3__Mollicutes RF39;D_4__uncultured bacterium;D_5__uncultured bacterium	0.000541565	0	0.000771407	0.000541859	0.0015064	0.00129366
Unassigned;__;__;__;__;__	0.0471162	0.0167746	0.0390846	0.0173395	0.0323876	0.035705
susceptibility_INF_line

## Sheet: Table S4
Phyla	resistant_ctr_CcS-5	resistant_Inf_CcS-5	resistant_ctr_STS	resistant_Inf_STS	susceptible_ctr_BALB/c	susceptible_Inf_BALB/c	susceptible_ctr_CcS-12	susceptible_Inf_CcS-12	resistant_ctr_CcS-20	resistant_Inf_CcS-20
D_0__Bacteria;D_1__Firmicutes	0.428189	0.523508	0.605908	0.614672	0.668029	0.697615	0.473289	0.862959	0.563824	0.812155
D_0__Bacteria;D_1__Proteobacteria	0.446922	0.382459	0.0684438	0.108108	0.143091	0.135434	0.357262	0.0903674	0.066972	0.0649171
D_0__Bacteria;D_1__Bacteroidetes	0.0410348	0.0370705	0.188761	0.128958	0.0425184	0.048552	0.0442404	0.00893744	0.107041	0.038674
D_0__Bacteria;D_1__Actinobacteria	0.043711	0.0216998	0.0324207	0.0540541	0.0343418	0.0451448	0.0559265	0.0337637	0.0973097	0.0379834
D_0__Bacteria;D_1__Acidobacteria	0	0	0.000720461	0.000772201	0.00163532	0.000851789	0.000834725	0	0.00057241	0
D_0__Bacteria;D_1__Cyanobacteria	0.00178412	0.00180832	0	0	0.000817661	0.00170358	0.000834725	0	0	0.000690608
D_0__Bacteria;D_1__Deferribacteres	0.00267618	0.000904159	0	0	0	0	0.000834725	0	0	0.00138122
D_0__Bacteria;D_1__Epsilonbacteraeota	0	0	0.00288184	0	0	0	0	0	0.00057241	0
D_0__Bacteria;D_1__Fusobacteria	0.00178412	0	0.00432277	0.000772201	0.000817661	0	0	0	0.00228964	0.000690608
D_0__Bacteria;D_1__Nitrospirae	0	0	0	0	0.000817661	0.00340716	0	0	0	0.00138122
D_0__Bacteria;D_1__Patescibacteria	0	0	0.000720461	0.0046332	0	0	0.00166945	0	0.00343446	0.000690608
D_0__Bacteria;D_1__Spirochaetes	0.00178412	0	0	0.0015444	0	0	0.00166945	0	0	0
D_0__Bacteria;D_1__Tenericutes	0	0	0.000720461	0	0	0	0.000834725	0	0	0.000690608
D_0__Bacteria;D_1__Verrucomicrobia	0	0	0	0	0	0	0.000834725	0	0	0
Unassigned	0.0321142	0.0325497	0.0951009	0.0864865	0.107931	0.0672913	0.0617696	0.00397219	0.157413	0.038674
Classes	resistant_ctr_CcS-5	resistant_Inf_CcS-5	resistant_ctr_STS	resistant_Inf_STS	susceptible_ctr_BALB/c	susceptible_Inf_BALB/c	susceptible_ctr_CcS-12	susceptible_Inf_CcS-12	resistant_ctr_CcS-20	resistant_Inf_CcS-20
D_0__Bacteria;D_1__Acidobacteria;D_2__Acidobacteriia	0	0	0	0	0	0	0.000834725	0	0	0
D_0__Bacteria;D_1__Acidobacteria;D_2__Holophagae	0	0	0.000720461	0	0.00163532	0.000851789	0	0	0	0.00057241
D_0__Bacteria;D_1__Acidobacteria;D_2__Subgroup 6	0	0	0	0.000772201	0	0	0	0	0	0
D_0__Bacteria;D_1__Actinobacteria;D_2__Acidimicrobiia	0	0	0	0.000772201	0.00163532	0.00170358	0	0	0	0
D_0__Bacteria;D_1__Actinobacteria;D_2__Actinobacteria	0.0428189	0.0198915	0.028098	0.0432432	0.0318888	0.0400341	0.0534224	0.0337637	0.0379834	0.0927304
D_0__Bacteria;D_1__Actinobacteria;D_2__Coriobacteriia	0.000892061	0.000904159	0.00432277	0.00926641	0.000817661	0.00340716	0.00250417	0	0	0.00457928
D_0__Bacteria;D_1__Actinobacteria;D_2__Rubrobacteria	0	0	0	0.000772201	0	0	0	0	0	0
D_0__Bacteria;D_1__Actinobacteria;D_2__Thermoleophilia	0	0.000904159	0	0	0	0	0	0	0	0
D_0__Bacteria;D_1__Bacteroidetes;D_2__Bacteroidia	0.0410348	0.0370705	0.188761	0.128958	0.0425184	0.048552	0.0442404	0.00893744	0.038674	0.107041
D_0__Bacteria;D_1__Cyanobacteria;D_2__Oxyphotobacteria	0.00178412	0.00180832	0	0	0.000817661	0.00170358	0.000834725	0	0.000690608	0
D_0__Bacteria;D_1__Deferribacteres;D_2__Deferribacteres	0.00267618	0.000904159	0	0	0	0	0.000834725	0	0.00138122	0
D_0__Bacteria;D_1__Epsilonbacteraeota;D_2__Campylobacteria	0	0	0.00288184	0	0	0	0	0	0	0.00057241
D_0__Bacteria;D_1__Firmicutes;D_2__Bacilli	0.388938	0.492767	0.43804	0.525097	0.595258	0.640545	0.383973	0.851043	0.656768	0.465942
D_0__Bacteria;D_1__Firmicutes;D_2__Clostridia	0.0392507	0.0289331	0.159942	0.0803089	0.0678659	0.0553663	0.0893155	0.0119166	0.154696	0.0933028
D_0__Bacteria;D_1__Firmicutes;D_2__Erysipelotrichia	0	0.00180832	0.00648415	0.00617761	0.00490597	0.00170358	0	0	0	0.00343446
D_0__Bacteria;D_1__Firmicutes;D_2__Negativicutes	0	0	0.00144092	0.0030888	0	0	0	0	0.000690608	0.00114482
D_0__Bacteria;D_1__Fusobacteria;D_2__Fusobacteriia	0.00178412	0	0.00432277	0.000772201	0.000817661	0	0	0	0.000690608	0.00228964
D_0__Bacteria;D_1__Nitrospirae;D_2__Nitrospira	0	0	0	0	0.000817661	0.00340716	0	0	0.00138122	0
D_0__Bacteria;D_1__Patescibacteria;D_2__Saccharimonadia	0	0	0.000720461	0.0046332	0	0	0.00166945	0	0.000690608	0.00343446
D_0__Bacteria;D_1__Proteobacteria;D_2__Alphaproteobacteria	0.015165	0.0216998	0.00864553	0.0208494	0.0278005	0.0366269	0.0517529	0.0129096	0.0331492	0.0206068
D_0__Bacteria;D_1__Proteobacteria;D_2__Deltaproteobacteria	0.00178412	0	0.00576369	0.0023166	0	0	0.0233723	0	0.00207182	0.00114482
D_0__Bacteria;D_1__Proteobacteria;D_2__Gammaproteobacteria	0.429973	0.360759	0.0540346	0.0849421	0.11529	0.0988075	0.282137	0.0774578	0.0296961	0.0452204
D_0__Bacteria;D_1__Spirochaetes;D_2__Spirochaetia	0.00178412	0	0	0.0015444	0	0	0.00166945	0	0	0
D_0__Bacteria;D_1__Tenericutes;D_2__Mollicutes	0	0	0.000720461	0	0	0	0.000834725	0	0.000690608	0
D_0__Bacteria;D_1__Verrucomicrobia;D_2__Verrucomicrobiae	0	0	0	0	0	0	0.000834725	0	0	0
Unassigned;__;__	0.0321142	0.0325497	0.0951009	0.0864865	0.107931	0.0672913	0.0617696	0.00397219	0.038674	0.157413
Orders	resistant_ctr_CcS-5	resistant_Inf_CcS-5	resistant_ctr_STS	resistant_Inf_STS	susceptible_ctr_BALB/c	susceptible_Inf_BALB/c	susceptible_ctr_CcS-12	susceptible_Inf_CcS-12	resistant_ctr_CcS-20	resistant_Inf_CcS-20
D_0__Bacteria;D_1__Acidobacteria;D_2__Acidobacteriia;D_3__Subgroup 2	0	0	0	0	0	0	0.000834725	0	0	0
D_0__Bacteria;D_1__Acidobacteria;D_2__Holophagae;D_3__Holophagales	0	0	0.000720461	0	0.00163532	0.000851789	0	0	0.00057241	0
D_0__Bacteria;D_1__Acidobacteria;D_2__Subgroup 6;D_3__Unknown Order	0	0	0	0.000772201	0	0	0	0	0	0
D_0__Bacteria;D_1__Actinobacteria;D_2__Acidimicrobiia;D_3__Microtrichales	0	0	0	0.000772201	0.00163532	0.00170358	0	0	0	0
D_0__Bacteria;D_1__Actinobacteria;D_2__Actinobacteria;D_3__Actinomycetales	0	0	0.00648415	0.0030888	0.00245298	0	0	0	0.00343446	0.0220994
D_0__Bacteria;D_1__Actinobacteria;D_2__Actinobacteria;D_3__Bifidobacteriales	0.00267618	0.00180832	0.00144092	0.0123552	0.000817661	0.000851789	0.00166945	0	0.00343446	0.000690608
D_0__Bacteria;D_1__Actinobacteria;D_2__Actinobacteria;D_3__Corynebacteriales	0.00892061	0.000904159	0.00360231	0.0030888	0.00654129	0.00936968	0.0108514	0.0019861	0.0120206	0.00276243
D_0__Bacteria;D_1__Actinobacteria;D_2__Actinobacteria;D_3__Frankiales	0	0.000904159	0	0.0015444	0	0	0	0	0	0
D_0__Bacteria;D_1__Actinobacteria;D_2__Actinobacteria;D_3__Micrococcales	0.0267618	0.0126582	0.00288184	0.00694981	0	0.00340716	0.00751252	0.00496524	0.0148827	0.00483425
D_0__Bacteria;D_1__Actinobacteria;D_2__Actinobacteria;D_3__Propionibacteriales	0.0044603	0.00361664	0.0136888	0.0162162	0.0220769	0.0264055	0.033389	0.0268123	0.057241	0.00621547
D_0__Bacteria;D_1__Actinobacteria;D_2__Coriobacteriia;D_3__Coriobacteriales	0.000892061	0.000904159	0.00432277	0.00926641	0.000817661	0.00340716	0.00250417	0	0.00457928	0
D_0__Bacteria;D_1__Actinobacteria;D_2__Rubrobacteria;D_3__Rubrobacterales	0	0	0	0.000772201	0	0	0	0	0	0
D_0__Bacteria;D_1__Actinobacteria;D_2__Thermoleophilia;D_3__Solirubrobacterales	0	0.000904159	0	0	0	0	0	0	0	0
D_0__Bacteria;D_1__Bacteroidetes;D_2__Bacteroidia;D_3__Bacteroidales	0.0276539	0.0262206	0.185159	0.119691	0.0351594	0.044293	0.042571	0.00794439	0.100744	0.0379834
D_0__Bacteria;D_1__Bacteroidetes;D_2__Bacteroidia;D_3__Chitinophagales	0	0	0.00216138	0.0046332	0.00408831	0.00340716	0	0	0.00171723	0
D_0__Bacteria;D_1__Bacteroidetes;D_2__Bacteroidia;D_3__Cytophagales	0	0	0.00144092	0.0046332	0	0	0	0	0.00114482	0
D_0__Bacteria;D_1__Bacteroidetes;D_2__Bacteroidia;D_3__Flavobacteriales	0.00178412	0.00271248	0	0	0.00327065	0	0.000834725	0.000993049	0.00228964	0
D_0__Bacteria;D_1__Bacteroidetes;D_2__Bacteroidia;D_3__Sphingobacteriales	0.0115968	0.00813743	0	0	0	0.000851789	0.000834725	0	0.00114482	0.000690608
D_0__Bacteria;D_1__Cyanobacteria;D_2__Oxyphotobacteria;D_3__Chloroplast	0.00178412	0.00180832	0	0	0.000817661	0.00170358	0.000834725	0	0	0.000690608
D_0__Bacteria;D_1__Deferribacteres;D_2__Deferribacteres;D_3__Deferribacterales	0.00267618	0.000904159	0	0	0	0	0.000834725	0	0	0.00138122
D_0__Bacteria;D_1__Epsilonbacteraeota;D_2__Campylobacteria;D_3__Campylobacterales	0	0	0.00288184	0	0	0	0	0	0.00057241	0
D_0__Bacteria;D_1__Firmicutes;D_2__Bacilli;D_3__Bacillales	0.00267618	0.00723327	0.00864553	0.0030888	0.0155356	0.0195911	0.0125209	0.00695134	0.00858615	0.00276243
D_0__Bacteria;D_1__Firmicutes;D_2__Bacilli;D_3__Lactobacillales	0.386262	0.485533	0.429395	0.522008	0.579722	0.620954	0.371452	0.844091	0.457355	0.654006
D_0__Bacteria;D_1__Firmicutes;D_2__Clostridia;D_3__Clostridiales	0.0392507	0.0289331	0.159942	0.0803089	0.0678659	0.0553663	0.0893155	0.0119166	0.0933028	0.154696
D_0__Bacteria;D_1__Firmicutes;D_2__Erysipelotrichia;D_3__Erysipelotrichales	0	0.00180832	0.00648415	0.00617761	0.00490597	0.00170358	0	0	0.00343446	0
D_0__Bacteria;D_1__Firmicutes;D_2__Negativicutes;D_3__Selenomonadales	0	0	0.00144092	0.0030888	0	0	0	0	0.00114482	0.000690608
D_0__Bacteria;D_1__Fusobacteria;D_2__Fusobacteriia;D_3__Fusobacteriales	0.00178412	0	0.00432277	0.000772201	0.000817661	0	0	0	0.00228964	0.000690608
D_0__Bacteria;D_1__Nitrospirae;D_2__Nitrospira;D_3__Nitrospirales	0	0	0	0	0.000817661	0.00340716	0	0	0	0.00138122
D_0__Bacteria;D_1__Patescibacteria;D_2__Saccharimonadia;D_3__Saccharimonadales	0	0	0.000720461	0.0046332	0	0	0.00166945	0	0.00343446	0.000690608
D_0__Bacteria;D_1__Proteobacteria;D_2__Alphaproteobacteria;D_3__Acetobacterales	0.00178412	0	0	0	0	0	0.000834725	0	0	0
D_0__Bacteria;D_1__Proteobacteria;D_2__Alphaproteobacteria;D_3__Caulobacterales	0.00178412	0.000904159	0	0.000772201	0.00327065	0.00170358	0.00417362	0.00297915	0.00457928	0.000690608
D_0__Bacteria;D_1__Proteobacteria;D_2__Alphaproteobacteria;D_3__Rhizobiales	0.0044603	0.00361664	0.00360231	0.00772201	0.0106296	0.00255537	0.0116861	0.00496524	0.00343446	0.00276243
D_0__Bacteria;D_1__Proteobacteria;D_2__Alphaproteobacteria;D_3__Rhodobacterales	0	0	0	0.000772201	0	0	0.000834725	0.0019861	0.00057241	0
D_0__Bacteria;D_1__Proteobacteria;D_2__Alphaproteobacteria;D_3__Rickettsiales	0.00535236	0.0144665	0.00216138	0.003861	0.0106296	0.0255537	0.033389	0.00297915	0.0057241	0.0283149
D_0__Bacteria;D_1__Proteobacteria;D_2__Alphaproteobacteria;D_3__Sphingomonadales	0.00178412	0.00271248	0.00288184	0.00772201	0.00327065	0.00681431	0.000834725	0	0.00629651	0.00138122
D_0__Bacteria;D_1__Proteobacteria;D_2__Deltaproteobacteria;D_3__Desulfovibrionales	0.00178412	0	0.00576369	0.0023166	0	0	0.0233723	0	0.00114482	0.00207182
D_0__Bacteria;D_1__Proteobacteria;D_2__Gammaproteobacteria;D_3__Acidithiobacillales	0	0	0.00216138	0.0023166	0.00163532	0.00170358	0	0	0.00114482	0.00552486
D_0__Bacteria;D_1__Proteobacteria;D_2__Gammaproteobacteria;D_3__Aeromonadales	0	0.00180832	0	0	0	0	0	0	0	0
D_0__Bacteria;D_1__Proteobacteria;D_2__Gammaproteobacteria;D_3__Betaproteobacteriales	0.0267618	0.0135624	0.0317003	0.03861	0.058054	0.060477	0.0826377	0.0327706	0.0280481	0.0110497
D_0__Bacteria;D_1__Proteobacteria;D_2__Gammaproteobacteria;D_3__Cardiobacteriales	0	0	0	0	0.00245298	0	0	0	0	0
D_0__Bacteria;D_1__Proteobacteria;D_2__Gammaproteobacteria;D_3__Enterobacteriales	0.00178412	0.00180832	0.00936599	0.0262548	0.0286182	0.0204429	0.000834725	0	0.00858615	0.00690608
D_0__Bacteria;D_1__Proteobacteria;D_2__Gammaproteobacteria;D_3__Oceanospirillales	0	0	0	0	0.00163532	0.000851789	0	0	0	0
D_0__Bacteria;D_1__Proteobacteria;D_2__Gammaproteobacteria;D_3__Pasteurellales	0	0	0.00144092	0	0	0.000851789	0	0.0019861	0.00114482	0.00138122
D_0__Bacteria;D_1__Proteobacteria;D_2__Gammaproteobacteria;D_3__Pseudomonadales	0.3595	0.308318	0.00216138	0.0123552	0.0106296	0.00340716	0.186978	0.040715	0.00114482	0.000690608
D_0__Bacteria;D_1__Proteobacteria;D_2__Gammaproteobacteria;D_3__Salinisphaerales	0	0	0.000720461	0	0	0.00170358	0	0	0.00228964	0
D_0__Bacteria;D_1__Proteobacteria;D_2__Gammaproteobacteria;D_3__Xanthomonadales	0.0419269	0.0352622	0.00648415	0.00540541	0.0122649	0.00936968	0.0116861	0.0019861	0.00286205	0.00138122
D_0__Bacteria;D_1__Spirochaetes;D_2__Spirochaetia;D_3__Spirochaetales	0.00178412	0	0	0.0015444	0	0	0.00166945	0	0	0
D_0__Bacteria;D_1__Tenericutes;D_2__Mollicutes;D_3__Mollicutes RF39	0	0	0.000720461	0	0	0	0.000834725	0	0	0.000690608
D_0__Bacteria;D_1__Verrucomicrobia;D_2__Verrucomicrobiae;D_3__Chthoniobacterales	0	0	0	0	0	0	0.000834725	0	0.157413	0.038674
Unassigned;__;__;__	0.0321142	0.0325497	0.0951009	0.0864865	0.107931	0.0672913	0.0617696	0.00397219	0.157413	0.038674
Families	resistant_ctr_CcS-5	resistant_Inf_CcS-5	resistant_ctr_STS	resistant_Inf_STS	susceptible_ctr_BALB/c	susceptible_Inf_BALB/c	susceptible_ctr_CcS-12	susceptible_Inf_CcS-12	resistant_ctr_CcS-20	resistant_Inf_CcS-20
D_0__Bacteria;D_1__Acidobacteria;D_2__Acidobacteriia;D_3__Subgroup 2;D_4__uncultured bacterium	0	0	0	0	0	0	0.000834725	0	0	0
D_0__Bacteria;D_1__Acidobacteria;D_2__Holophagae;D_3__Holophagales;D_4__Holophagaceae	0	0	0.000720461	0	0.00163532	0.000851789	0	0	0.00057241	0
D_0__Bacteria;D_1__Acidobacteria;D_2__Subgroup 6;D_3__Unknown Order;D_4__Unknown Family	0	0	0	0.000772201	0	0	0	0	0	0
D_0__Bacteria;D_1__Actinobacteria;D_2__Acidimicrobiia;D_3__Microtrichales;D_4__Ilumatobacteraceae	0	0	0	0.000772201	0.00163532	0	0	0	0	0
D_0__Bacteria;D_1__Actinobacteria;D_2__Acidimicrobiia;D_3__Microtrichales;D_4__uncultured	0	0	0	0	0	0.00170358	0	0	0	0
D_0__Bacteria;D_1__Actinobacteria;D_2__Actinobacteria;D_3__Actinomycetales;D_4__Actinomycetaceae	0	0	0.00648415	0.0030888	0.00245298	0	0	0	0.00343446	0.0220994
D_0__Bacteria;D_1__Actinobacteria;D_2__Actinobacteria;D_3__Bifidobacteriales;D_4__Bifidobacteriaceae	0.00267618	0.00180832	0.00144092	0.0123552	0.000817661	0.000851789	0.00166945	0	0.00343446	0.000690608
D_0__Bacteria;D_1__Actinobacteria;D_2__Actinobacteria;D_3__Corynebacteriales;D_4__Corynebacteriaceae	0.00892061	0.000904159	0.00360231	0.0015444	0.00654129	0.00596252	0.00918197	0.0019861	0.00973097	0.00207182
D_0__Bacteria;D_1__Actinobacteria;D_2__Actinobacteria;D_3__Corynebacteriales;D_4__Mycobacteriaceae	0	0	0	0.000772201	0	0	0	0	0	0
D_0__Bacteria;D_1__Actinobacteria;D_2__Actinobacteria;D_3__Corynebacteriales;D_4__Nocardiaceae	0	0	0	0.000772201	0	0.00340716	0.00166945	0	0.00228964	0.000690608
D_0__Bacteria;D_1__Actinobacteria;D_2__Actinobacteria;D_3__Frankiales;D_4__Geodermatophilaceae	0	0	0	0.0015444	0	0	0	0	0	0
D_0__Bacteria;D_1__Actinobacteria;D_2__Actinobacteria;D_3__Frankiales;D_4__uncultured	0	0.000904159	0	0	0	0	0	0	0	0
D_0__Bacteria;D_1__Actinobacteria;D_2__Actinobacteria;D_3__Micrococcales;D_4__Dermacoccaceae	0.000892061	0	0	0	0	0	0.000834725	0	0	0
D_0__Bacteria;D_1__Actinobacteria;D_2__Actinobacteria;D_3__Micrococcales;D_4__Intrasporangiaceae	0	0.00180832	0	0	0	0.00170358	0	0	0.00114482	0
D_0__Bacteria;D_1__Actinobacteria;D_2__Actinobacteria;D_3__Micrococcales;D_4__Microbacteriaceae	0.0223015	0.0108499	0.000720461	0.0030888	0	0	0.00166945	0.000993049	0.00686892	0.00207182
D_0__Bacteria;D_1__Actinobacteria;D_2__Actinobacteria;D_3__Micrococcales;D_4__Micrococcaceae	0.00356824	0	0.00216138	0.003861	0	0.00170358	0.00500835	0.00397219	0.00343446	0.00207182
D_0__Bacteria;D_1__Actinobacteria;D_2__Actinobacteria;D_3__Propionibacteriales;D_4__Nocardioidaceae	0	0	0	0.0015444	0.00327065	0.00170358	0.00250417	0	0.00171723	0.00276243
D_0__Bacteria;D_1__Actinobacteria;D_2__Actinobacteria;D_3__Propionibacteriales;D_4__Propionibacteriaceae	0.0044603	0.00361664	0.0136888	0.0146718	0.0188062	0.0247019	0.0308848	0.0268123	0.0555238	0.00345304
D_0__Bacteria;D_1__Actinobacteria;D_2__Coriobacteriia;D_3__Coriobacteriales;D_4__Atopobiaceae	0	0	0	0.0015444	0	0.00170358	0	0	0	0
D_0__Bacteria;D_1__Actinobacteria;D_2__Coriobacteriia;D_3__Coriobacteriales;D_4__Coriobacteriaceae	0.000892061	0.000904159	0	0.0015444	0	0	0	0	0	0
D_0__Bacteria;D_1__Actinobacteria;D_2__Coriobacteriia;D_3__Coriobacteriales;D_4__Eggerthellaceae	0	0	0.00432277	0.00617761	0.000817661	0.00170358	0.00250417	0	0.00457928	0
D_0__Bacteria;D_1__Actinobacteria;D_2__Rubrobacteria;D_3__Rubrobacterales;D_4__Rubrobacteriaceae	0	0	0	0.000772201	0	0	0	0	0	0
D_0__Bacteria;D_1__Actinobacteria;D_2__Thermoleophilia;D_3__Solirubrobacterales;D_4__67-14	0	0.000904159	0	0	0	0	0	0	0	0
D_0__Bacteria;D_1__Bacteroidetes;D_2__Bacteroidia;D_3__Bacteroidales;D_4__Bacteroidaceae	0.00981267	0.00632911	0.00576369	0.00694981	0.00817661	0.0102215	0.00417362	0	0.00744133	0.00483425
D_0__Bacteria;D_1__Bacteroidetes;D_2__Bacteroidia;D_3__Bacteroidales;D_4__Barnesiellaceae	0	0	0	0	0	0	0.000834725	0	0	0
D_0__Bacteria;D_1__Bacteroidetes;D_2__Bacteroidia;D_3__Bacteroidales;D_4__F082	0	0	0.00144092	0	0	0	0	0	0	0
D_0__Bacteria;D_1__Bacteroidetes;D_2__Bacteroidia;D_3__Bacteroidales;D_4__Marinifilaceae	0	0	0.00288184	0.000772201	0	0.000851789	0.000834725	0	0.00057241	0.00138122
D_0__Bacteria;D_1__Bacteroidetes;D_2__Bacteroidia;D_3__Bacteroidales;D_4__Muribaculaceae	0.0133809	0.00904159	0.157781	0.101158	0.0155356	0.0212947	0.0317195	0.00496524	0.0726961	0.0227901
D_0__Bacteria;D_1__Bacteroidetes;D_2__Bacteroidia;D_3__Bacteroidales;D_4__Porphyromonadaceae	0	0	0	0	0	0	0	0.000993049	0.00228964	0
D_0__Bacteria;D_1__Bacteroidetes;D_2__Bacteroidia;D_3__Bacteroidales;D_4__Prevotellaceae	0.000892061	0.0045208	0.00792507	0.003861	0.00163532	0.0076661	0	0	0.00973097	0.00276243
D_0__Bacteria;D_1__Bacteroidetes;D_2__Bacteroidia;D_3__Bacteroidales;D_4__Rikenellaceae	0.00267618	0.00271248	0.00792507	0.00540541	0.00899428	0.00255537	0.00417362	0.0019861	0.00744133	0.00552486
D_0__Bacteria;D_1__Bacteroidetes;D_2__Bacteroidia;D_3__Bacteroidales;D_4__Tannerellaceae	0.000892061	0.00361664	0.00144092	0.0015444	0.000817661	0.00170358	0.000834725	0	0.00057241	0.000690608
D_0__Bacteria;D_1__Bacteroidetes;D_2__Bacteroidia;D_3__Chitinophagales;D_4__Chitinophagaceae	0	0	0.00216138	0.0046332	0.00408831	0.00340716	0	0	0.00171723	0
D_0__Bacteria;D_1__Bacteroidetes;D_2__Bacteroidia;D_3__Cytophagales;D_4__Hymenobacteraceae	0	0	0.00144092	0.0046332	0	0	0	0	0	0
D_0__Bacteria;D_1__Bacteroidetes;D_2__Bacteroidia;D_3__Flavobacteriales;D_4__Flavobacteriaceae	0	0.000904159	0	0	0	0	0	0	0.00114482	0
D_0__Bacteria;D_1__Bacteroidetes;D_2__Bacteroidia;D_3__Flavobacteriales;D_4__Weeksellaceae	0.00178412	0.00180832	0	0	0.00327065	0	0.000834725	0.000993049	0.00114482	0
D_0__Bacteria;D_1__Bacteroidetes;D_2__Bacteroidia;D_3__Sphingobacteriales;D_4__Sphingobacteriaceae	0.0115968	0.00813743	0	0	0	0.000851789	0.000834725	0	0.00114482	0.000690608
D_0__Bacteria;D_1__Cyanobacteria;D_2__Oxyphotobacteria;D_3__Chloroplast;D_4__Betula pendula (European white birch)	0.00178412	0.00180832	0	0	0	0.00170358	0.000834725	0	0	0
D_0__Bacteria;D_1__Cyanobacteria;D_2__Oxyphotobacteria;D_3__Chloroplast;D_4__uncultured bacterium	0	0	0	0	0.000817661	0	0	0	0	0
D_0__Bacteria;D_1__Deferribacteres;D_2__Deferribacteres;D_3__Deferribacterales;D_4__Deferribacteraceae	0.00267618	0.000904159	0	0	0	0	0.000834725	0	0	0.00138122
D_0__Bacteria;D_1__Epsilonbacteraeota;D_2__Campylobacteria;D_3__Campylobacterales;D_4__Helicobacteraceae	0	0	0.00288184	0	0	0	0	0	0	0
D_0__Bacteria;D_1__Firmicutes;D_2__Bacilli;D_3__Bacillales;D_4__Bacillaceae	0	0.000904159	0.00216138	0.0015444	0.0106296	0.00681431	0	0	0.00286205	0
D_0__Bacteria;D_1__Firmicutes;D_2__Bacilli;D_3__Bacillales;D_4__Family XI	0	0	0.000720461	0	0	0	0.00166945	0	0	0
D_0__Bacteria;D_1__Firmicutes;D_2__Bacilli;D_3__Bacillales;D_4__Paenibacillaceae	0	0	0	0	0	0.00170358	0	0.000993049	0	0
D_0__Bacteria;D_1__Firmicutes;D_2__Bacilli;D_3__Bacillales;D_4__Staphylococcaceae	0.00267618	0.00632911	0.00576369	0.0015444	0.00490597	0.0110733	0.0108514	0.00595829	0.0057241	0.00276243
D_0__Bacteria;D_1__Firmicutes;D_2__Bacilli;D_3__Lactobacillales;D_4__Carnobacteriaceae	0	0	0	0	0.000817661	0	0	0	0	0.000690608
D_0__Bacteria;D_1__Firmicutes;D_2__Bacilli;D_3__Lactobacillales;D_4__Enterococcaceae	0.0356824	0.0388788	0	0	0.00163532	0.00340716	0	0	0	0.000690608
D_0__Bacteria;D_1__Firmicutes;D_2__Bacilli;D_3__Lactobacillales;D_4__Lactobacillaceae	0.340767	0.433996	0.417867	0.490347	0.566639	0.569847	0.346411	0.838133	0.447052	0.623619
D_0__Bacteria;D_1__Firmicutes;D_2__Bacilli;D_3__Lactobacillales;D_4__Leuconostocaceae	0	0	0	0.0015444	0	0	0	0	0	0
D_0__Bacteria;D_1__Firmicutes;D_2__Bacilli;D_3__Lactobacillales;D_4__Streptococcaceae	0.00981267	0.0126582	0.0115274	0.0301158	0.0106296	0.0477002	0.0250417	0.00595829	0.00915856	0.0290055
D_0__Bacteria;D_1__Firmicutes;D_2__Clostridia;D_3__Clostridiales;D_4__Christensenellaceae	0	0	0	0.00540541	0	0.00255537	0.000834725	0	0.00057241	0
D_0__Bacteria;D_1__Firmicutes;D_2__Clostridia;D_3__Clostridiales;D_4__Clostridiaceae 1	0.00178412	0.00361664	0	0.0030888	0	0	0.00166945	0	0	0.000690608
D_0__Bacteria;D_1__Firmicutes;D_2__Clostridia;D_3__Clostridiales;D_4__Clostridiales vadinBB60 group	0	0	0.00144092	0.000772201	0	0	0.00500835	0.00297915	0.00228964	0.00207182
D_0__Bacteria;D_1__Firmicutes;D_2__Clostridia;D_3__Clostridiales;D_4__Family XI	0	0.000904159	0.00144092	0.000772201	0.000817661	0	0.00250417	0.000993049	0.00171723	0
D_0__Bacteria;D_1__Firmicutes;D_2__Clostridia;D_3__Clostridiales;D_4__Family XIII	0	0.000904159	0.00216138	0	0	0.00170358	0	0	0	0
D_0__Bacteria;D_1__Firmicutes;D_2__Clostridia;D_3__Clostridiales;D_4__Lachnospiraceae	0.0223015	0.0117541	0.132565	0.0548263	0.053148	0.0391823	0.0409015	0.00595829	0.0658271	0.132597
D_0__Bacteria;D_1__Firmicutes;D_2__Clostridia;D_3__Clostridiales;D_4__Peptococcaceae	0	0	0.00216138	0	0	0	0	0	0	0.000690608
D_0__Bacteria;D_1__Firmicutes;D_2__Clostridia;D_3__Clostridiales;D_4__Peptostreptococcaceae	0	0	0	0.0030888	0.00245298	0.00170358	0.00417362	0	0.00286205	0
D_0__Bacteria;D_1__Firmicutes;D_2__Clostridia;D_3__Clostridiales;D_4__Ruminococcaceae	0.015165	0.0117541	0.0201729	0.0123552	0.0114473	0.0102215	0.0342237	0.0019861	0.0200343	0.0186464
D_0__Bacteria;D_1__Firmicutes;D_2__Erysipelotrichia;D_3__Erysipelotrichales;D_4__Erysipelotrichaceae	0	0.00180832	0.00648415	0.00617761	0.00490597	0.00170358	0	0	0.00343446	0
D_0__Bacteria;D_1__Firmicutes;D_2__Negativicutes;D_3__Selenomonadales;D_4__Veillonellaceae	0	0	0.00144092	0.0030888	0	0	0	0	0.00114482	0.000690608
D_0__Bacteria;D_1__Fusobacteria;D_2__Fusobacteriia;D_3__Fusobacteriales;D_4__Fusobacteriaceae	0.00178412	0	0.00432277	0.000772201	0.000817661	0	0	0	0.00171723	0.000690608
D_0__Bacteria;D_1__Nitrospirae;D_2__Nitrospira;D_3__Nitrospirales;D_4__Nitrospiraceae	0	0	0	0	0.000817661	0.00340716	0	0	0	0.00138122
D_0__Bacteria;D_1__Patescibacteria;D_2__Saccharimonadia;D_3__Saccharimonadales;D_4__Saccharimonadaceae	0	0	0.000720461	0.0046332	0	0	0.00166945	0	0.00228964	0.000690608
D_0__Bacteria;D_1__Proteobacteria;D_2__Alphaproteobacteria;D_3__Acetobacterales;D_4__Acetobacteraceae	0.00178412	0	0	0	0	0	0.000834725	0	0	0
D_0__Bacteria;D_1__Proteobacteria;D_2__Alphaproteobacteria;D_3__Caulobacterales;D_4__Caulobacteraceae	0.00178412	0.000904159	0	0.000772201	0.00327065	0.00170358	0.00417362	0.00297915	0.00457928	0.000690608
D_0__Bacteria;D_1__Proteobacteria;D_2__Alphaproteobacteria;D_3__Rhizobiales;D_4__Beijerinckiaceae	0.00178412	0.000904159	0.00144092	0.0030888	0.00490597	0.00255537	0	0	0.00057241	0.00138122
D_0__Bacteria;D_1__Proteobacteria;D_2__Alphaproteobacteria;D_3__Rhizobiales;D_4__Devosiaceae	0	0	0.00144092	0	0	0	0	0	0	0
D_0__Bacteria;D_1__Proteobacteria;D_2__Alphaproteobacteria;D_3__Rhizobiales;D_4__Rhizobiaceae	0.00267618	0.00271248	0.000720461	0	0.00245298	0	0.00918197	0.00397219	0.00228964	0.000690608
D_0__Bacteria;D_1__Proteobacteria;D_2__Alphaproteobacteria;D_3__Rhizobiales;D_4__Rhizobiales Incertae Sedis	0	0	0	0	0.00327065	0	0	0	0	0
D_0__Bacteria;D_1__Proteobacteria;D_2__Alphaproteobacteria;D_3__Rhizobiales;D_4__Xanthobacteraceae	0	0	0	0.0046332	0	0	0.00250417	0.000993049	0.00057241	0.000690608
D_0__Bacteria;D_1__Proteobacteria;D_2__Alphaproteobacteria;D_3__Rhodobacterales;D_4__Rhodobacteraceae	0	0	0	0.000772201	0	0	0.000834725	0.0019861	0.00057241	0
D_0__Bacteria;D_1__Proteobacteria;D_2__Alphaproteobacteria;D_3__Rickettsiales;D_4__Mitochondria	0.00535236	0.0144665	0.00216138	0.003861	0.0106296	0.0255537	0.033389	0.00297915	0.0057241	0.0283149
D_0__Bacteria;D_1__Proteobacteria;D_2__Alphaproteobacteria;D_3__Sphingomonadales;D_4__Sphingomonadaceae	0.00178412	0.00271248	0.00288184	0.00772201	0.00327065	0.00681431	0.000834725	0	0.00629651	0.00138122
D_0__Bacteria;D_1__Proteobacteria;D_2__Deltaproteobacteria;D_3__Desulfovibrionales;D_4__Desulfovibrionaceae	0.00178412	0	0.00576369	0.0023166	0	0	0.0233723	0	0.00114482	0.00207182
D_0__Bacteria;D_1__Proteobacteria;D_2__Gammaproteobacteria;D_3__Acidithiobacillales;D_4__Acidithiobacillaceae	0	0	0.00216138	0.0023166	0.00163532	0.00170358	0	0	0.00114482	0.00552486
D_0__Bacteria;D_1__Proteobacteria;D_2__Gammaproteobacteria;D_3__Aeromonadales;D_4__Aeromonadaceae	0	0.00180832	0	0	0	0	0	0	0.0183171	0.0089779
D_0__Bacteria;D_1__Proteobacteria;D_2__Gammaproteobacteria;D_3__Betaproteobacteriales;D_4__Burkholderiaceae	0.0267618	0.0126582	0.0273775	0.0362934	0.050695	0.0579216	0.0751252	0.0238332	0	0
D_0__Bacteria;D_1__Proteobacteria;D_2__Gammaproteobacteria;D_3__Betaproteobacteriales;D_4__Hydrogenophilaceae	0	0	0	0	0	0	0.000834725	0	0.00114482	0.000690608
D_0__Bacteria;D_1__Proteobacteria;D_2__Gammaproteobacteria;D_3__Betaproteobacteriales;D_4__Methylophilaceae	0	0	0.00144092	0	0.00408831	0	0	0	0.00228964	0.00138122
D_0__Bacteria;D_1__Proteobacteria;D_2__Gammaproteobacteria;D_3__Betaproteobacteriales;D_4__Neisseriaceae	0	0.000904159	0	0.000772201	0	0.00255537	0.00417362	0.00893744	0.00629651	0
D_0__Bacteria;D_1__Proteobacteria;D_2__Gammaproteobacteria;D_3__Betaproteobacteriales;D_4__Rhodocyclaceae	0	0	0.00288184	0.0015444	0.00327065	0	0.00250417	0	0	0
D_0__Bacteria;D_1__Proteobacteria;D_2__Gammaproteobacteria;D_3__Cardiobacteriales;D_4__Wohlfahrtiimonadaceae	0	0	0	0	0.00245298	0	0	0	0	0
D_0__Bacteria;D_1__Proteobacteria;D_2__Gammaproteobacteria;D_3__Enterobacteriales;D_4__Enterobacteriaceae	0.00178412	0.00180832	0.00936599	0.0262548	0.0286182	0.0204429	0.000834725	0	0.00858615	0.00690608
D_0__Bacteria;D_1__Proteobacteria;D_2__Gammaproteobacteria;D_3__Oceanospirillales;D_4__Halomonadaceae	0	0	0	0	0.00163532	0.000851789	0	0	0	0
D_0__Bacteria;D_1__Proteobacteria;D_2__Gammaproteobacteria;D_3__Pasteurellales;D_4__Pasteurellaceae	0	0	0.00144092	0	0	0.000851789	0	0.0019861	0.00114482	0.00138122
D_0__Bacteria;D_1__Proteobacteria;D_2__Gammaproteobacteria;D_3__Pseudomonadales;D_4__Moraxellaceae	0.314897	0.294756	0.000720461	0.0023166	0.00899428	0	0.0233723	0.00695134	0.00057241	0.000690608
D_0__Bacteria;D_1__Proteobacteria;D_2__Gammaproteobacteria;D_3__Pseudomonadales;D_4__Pseudomonadaceae	0.044603	0.0135624	0.00144092	0.0100386	0.00163532	0.00340716	0.163606	0.0337637	0.00057241	0
D_0__Bacteria;D_1__Proteobacteria;D_2__Gammaproteobacteria;D_3__Salinisphaerales;D_4__Solimonadaceae	0	0	0.000720461	0	0	0.00170358	0	0	0.00228964	0
D_0__Bacteria;D_1__Proteobacteria;D_2__Gammaproteobacteria;D_3__Xanthomonadales;D_4__Rhodanobacteraceae	0	0.000904159	0	0	0	0	0	0	0.00114482	0
D_0__Bacteria;D_1__Proteobacteria;D_2__Gammaproteobacteria;D_3__Xanthomonadales;D_4__Xanthomonadaceae	0.0419269	0.034358	0.00648415	0.00540541	0.0122649	0.00936968	0.0116861	0.0019861	0.00171723	0.00138122
D_0__Bacteria;D_1__Spirochaetes;D_2__Spirochaetia;D_3__Spirochaetales;D_4__Spirochaetaceae	0.00178412	0	0	0.0015444	0	0	0.00166945	0	0	0
D_0__Bacteria;D_1__Tenericutes;D_2__Mollicutes;D_3__Mollicutes RF39;D_4__uncultured bacterium	0	0	0.000720461	0	0	0	0.000834725	0	0	0.000690608
D_0__Bacteria;D_1__Verrucomicrobia;D_2__Verrucomicrobiae;D_3__Chthoniobacterales;D_4__Chthoniobacteraceae	0	0	0	0	0	0	0.000834725	0	0	0
Unassigned;__;__;__;__	0.0321142	0.0325497	0.0951009	0.0864865	0.107931	0.0672913	0.0617696	0.00397219	0.157413	0.038674
Genera	resistant_ctr_CcS-5	resistant_Inf_CcS-5	resistant_ctr_STS	resistant_Inf_STS	susceptible_ctr_BALB/c	susceptible_Inf_BALB/c	susceptible_ctr_CcS-12	susceptible_Inf_CcS-12	resistant_ctr_CcS-20	resistant_Inf_CcS-20
D_0__Bacteria;D_1__Acidobacteria;D_2__Acidobacteriia;D_3__Subgroup 2;D_4__uncultured bacterium;D_5__uncultured bacterium	0	0	0	0	0	0	0.000834725	0	0	0
D_0__Bacteria;D_1__Acidobacteria;D_2__Holophagae;D_3__Holophagales;D_4__Holophagaceae;D_5__uncultured	0	0	0.000720461	0	0.00163532	0.000851789	0	0	0.00057241	0
D_0__Bacteria;D_1__Acidobacteria;D_2__Subgroup 6;D_3__Unknown Order;D_4__Unknown Family;D_5__Luteitalea	0	0	0	0.000772201	0	0	0	0	0	0
D_0__Bacteria;D_1__Actinobacteria;D_2__Acidimicrobiia;D_3__Microtrichales;D_4__Ilumatobacteraceae;D_5__Ilumatobacter	0	0	0	0	0.00163532	0	0	0	0	0
D_0__Bacteria;D_1__Actinobacteria;D_2__Acidimicrobiia;D_3__Microtrichales;D_4__Ilumatobacteraceae;D_5__uncultured	0	0	0	0.000772201	0	0	0	0	0	0
D_0__Bacteria;D_1__Actinobacteria;D_2__Acidimicrobiia;D_3__Microtrichales;D_4__uncultured;D_5__uncultured actinobacterium	0	0	0	0	0	0.00170358	0	0	0	0
D_0__Bacteria;D_1__Actinobacteria;D_2__Actinobacteria;D_3__Actinomycetales;D_4__Actinomycetaceae;D_5__Actinomyces	0	0	0.00504323	0.0030888	0.00245298	0	0	0	0.00228964	0.0214088
D_0__Bacteria;D_1__Actinobacteria;D_2__Actinobacteria;D_3__Actinomycetales;D_4__Actinomycetaceae;D_5__Trueperella	0	0	0.00144092	0	0	0	0	0	0.00114482	0
D_0__Bacteria;D_1__Actinobacteria;D_2__Actinobacteria;D_3__Bifidobacteriales;D_4__Bifidobacteriaceae;D_5__Bifidobacterium	0.00267618	0.00180832	0.00144092	0.0123552	0	0.000851789	0.00166945	0	0.00343446	0.000690608
D_0__Bacteria;D_1__Actinobacteria;D_2__Actinobacteria;D_3__Bifidobacteriales;D_4__Bifidobacteriaceae;D_5__Gardnerella	0	0	0	0	0.000817661	0	0	0	0	0
D_0__Bacteria;D_1__Actinobacteria;D_2__Actinobacteria;D_3__Corynebacteriales;D_4__Corynebacteriaceae;D_5__Corynebacterium	0	0	0.000720461	0	0.000817661	0	0	0	0.00114482	0.000690608
D_0__Bacteria;D_1__Actinobacteria;D_2__Actinobacteria;D_3__Corynebacteriales;D_4__Corynebacteriaceae;D_5__Corynebacterium 1	0.00802855	0	0.00288184	0	0.00245298	0.00425894	0.00751252	0.000993049	0.0057241	0.00138122
D_0__Bacteria;D_1__Actinobacteria;D_2__Actinobacteria;D_3__Corynebacteriales;D_4__Corynebacteriaceae;D_5__Lawsonella	0.000892061	0.000904159	0	0.0015444	0.00327065	0.00170358	0.00166945	0.000993049	0.00286205	0
D_0__Bacteria;D_1__Actinobacteria;D_2__Actinobacteria;D_3__Corynebacteriales;D_4__Mycobacteriaceae;D_5__Mycobacterium	0	0	0	0.000772201	0	0	0	0	0	0
D_0__Bacteria;D_1__Actinobacteria;D_2__Actinobacteria;D_3__Corynebacteriales;D_4__Nocardiaceae;D_5__Rhodococcus	0	0	0	0.000772201	0	0.00340716	0.00166945	0	0.00228964	0.000690608
D_0__Bacteria;D_1__Actinobacteria;D_2__Actinobacteria;D_3__Frankiales;D_4__Geodermatophilaceae;D_5__Modestobacter	0	0	0	0.0015444	0	0	0	0	0	0
D_0__Bacteria;D_1__Actinobacteria;D_2__Actinobacteria;D_3__Frankiales;D_4__uncultured;D_5__uncultured bacterium	0	0.000904159	0	0	0	0	0	0	0	0
D_0__Bacteria;D_1__Actinobacteria;D_2__Actinobacteria;D_3__Micrococcales;D_4__Dermacoccaceae;D_5__Dermacoccus	0.000892061	0	0	0	0	0	0.000834725	0	0	0
D_0__Bacteria;D_1__Actinobacteria;D_2__Actinobacteria;D_3__Micrococcales;D_4__Intrasporangiaceae;D_5__Knoellia	0	0	0	0	0	0.00170358	0	0	0.00114482	0
D_0__Bacteria;D_1__Actinobacteria;D_2__Actinobacteria;D_3__Micrococcales;D_4__Intrasporangiaceae;D_5__Lapillicoccus	0	0.00180832	0	0	0	0	0	0	0	0
D_0__Bacteria;D_1__Actinobacteria;D_2__Actinobacteria;D_3__Micrococcales;D_4__Microbacteriaceae;D_5__Agrococcus	0	0	0.000720461	0	0	0	0	0	0	0
D_0__Bacteria;D_1__Actinobacteria;D_2__Actinobacteria;D_3__Micrococcales;D_4__Microbacteriaceae;D_5__Agromyces	0	0	0	0.0015444	0	0	0	0	0	0
D_0__Bacteria;D_1__Actinobacteria;D_2__Actinobacteria;D_3__Micrococcales;D_4__Microbacteriaceae;D_5__Clavibacter	0.000892061	0	0	0	0	0	0	0	0.00228964	0
D_0__Bacteria;D_1__Actinobacteria;D_2__Actinobacteria;D_3__Micrococcales;D_4__Microbacteriaceae;D_5__Frigoribacterium	0.00178412	0	0	0	0	0	0	0	0.00171723	0.000690608
D_0__Bacteria;D_1__Actinobacteria;D_2__Actinobacteria;D_3__Micrococcales;D_4__Microbacteriaceae;D_5__Leifsonia	0.0044603	0	0	0	0	0	0	0	0	0
D_0__Bacteria;D_1__Actinobacteria;D_2__Actinobacteria;D_3__Micrococcales;D_4__Microbacteriaceae;D_5__Microbacterium	0.0115968	0.0108499	0	0.0015444	0	0	0.00166945	0.000993049	0	0.000690608
D_0__Bacteria;D_1__Actinobacteria;D_2__Actinobacteria;D_3__Micrococcales;D_4__Microbacteriaceae;D_5__Pseudoclavibacter	0.00178412	0	0	0	0	0	0	0	0.00114482	0
D_0__Bacteria;D_1__Actinobacteria;D_2__Actinobacteria;D_3__Micrococcales;D_4__Microbacteriaceae;D_5__Rathayibacter	0.00178412	0	0	0	0	0	0	0	0	0
D_0__Bacteria;D_1__Actinobacteria;D_2__Actinobacteria;D_3__Micrococcales;D_4__Micrococcaceae;D_5__Arthrobacter	0	0	0	0.000772201	0	0	0	0	0	0
D_0__Bacteria;D_1__Actinobacteria;D_2__Actinobacteria;D_3__Micrococcales;D_4__Micrococcaceae;D_5__Kocuria	0.00356824	0	0.000720461	0.0015444	0	0	0	0	0.00171723	0
D_0__Bacteria;D_1__Actinobacteria;D_2__Actinobacteria;D_3__Micrococcales;D_4__Micrococcaceae;D_5__Micrococcus	0	0	0	0.000772201	0	0	0.00250417	0.00397219	0.00057241	0
D_0__Bacteria;D_1__Actinobacteria;D_2__Actinobacteria;D_3__Micrococcales;D_4__Micrococcaceae;D_5__Rothia	0	0	0.00144092	0.000772201	0	0.00170358	0.00250417	0	0.00114482	0.00207182
D_0__Bacteria;D_1__Actinobacteria;D_2__Actinobacteria;D_3__Propionibacteriales;D_4__Nocardioidaceae;D_5__Marmoricola	0	0	0	0	0.00327065	0.00170358	0	0	0.00114482	0.00138122
D_0__Bacteria;D_1__Actinobacteria;D_2__Actinobacteria;D_3__Propionibacteriales;D_4__Nocardioidaceae;D_5__Nocardioides	0	0	0	0.0015444	0	0	0.00250417	0	0.00057241	0.00138122
D_0__Bacteria;D_1__Actinobacteria;D_2__Actinobacteria;D_3__Propionibacteriales;D_4__Propionibacteriaceae;D_5__Cutibacterium	0.0044603	0.00361664	0.0136888	0.011583	0.0188062	0.0247019	0.0300501	0.0268123	0.0555238	0.00345304
D_0__Bacteria;D_1__Actinobacteria;D_2__Actinobacteria;D_3__Propionibacteriales;D_4__Propionibacteriaceae;D_5__Friedmanniella	0	0	0	0	0	0	0.000834725	0	0	0
D_0__Bacteria;D_1__Actinobacteria;D_2__Actinobacteria;D_3__Propionibacteriales;D_4__Propionibacteriaceae;D_5__Luteococcus	0	0	0	0.000772201	0	0	0	0	0	0
D_0__Bacteria;D_1__Actinobacteria;D_2__Actinobacteria;D_3__Propionibacteriales;D_4__Propionibacteriaceae;D_5__Microlunatus	0	0	0	0.000772201	0	0	0	0	0	0
D_0__Bacteria;D_1__Actinobacteria;D_2__Actinobacteria;D_3__Propionibacteriales;D_4__Propionibacteriaceae;D_5__Micropruina	0	0	0	0.0015444	0	0	0	0	0	0
D_0__Bacteria;D_1__Actinobacteria;D_2__Coriobacteriia;D_3__Coriobacteriales;D_4__Atopobiaceae;D_5__Olsenella	0	0	0	0.0015444	0	0.00170358	0	0	0	0
D_0__Bacteria;D_1__Actinobacteria;D_2__Coriobacteriia;D_3__Coriobacteriales;D_4__Coriobacteriaceae;D_5__Collinsella	0.000892061	0.000904159	0	0.0015444	0	0	0	0	0	0
D_0__Bacteria;D_1__Actinobacteria;D_2__Coriobacteriia;D_3__Coriobacteriales;D_4__Eggerthellaceae;D_5__DNF00809	0	0	0.000720461	0	0.000817661	0	0	0	0	0
D_0__Bacteria;D_1__Actinobacteria;D_2__Coriobacteriia;D_3__Coriobacteriales;D_4__Eggerthellaceae;D_5__Enterorhabdus	0	0	0.00288184	0.00540541	0	0.00170358	0.00250417	0	0.00343446	0
D_0__Bacteria;D_1__Actinobacteria;D_2__Coriobacteriia;D_3__Coriobacteriales;D_4__Eggerthellaceae;D_5__Parvibacter	0	0	0.000720461	0.000772201	0	0	0	0	0.00057241	0
D_0__Bacteria;D_1__Actinobacteria;D_2__Rubrobacteria;D_3__Rubrobacterales;D_4__Rubrobacteriaceae;D_5__Rubrobacter	0	0	0	0.000772201	0	0	0	0	0	0
D_0__Bacteria;D_1__Actinobacteria;D_2__Thermoleophilia;D_3__Solirubrobacterales;D_4__67-14;D_5__uncultured bacterium	0	0.000904159	0	0	0	0	0	0	0	0
D_0__Bacteria;D_1__Bacteroidetes;D_2__Bacteroidia;D_3__Bacteroidales;D_4__Bacteroidaceae;D_5__Bacteroides	0.00981267	0.00632911	0.00576369	0.00694981	0.00817661	0.0102215	0.00417362	0	0.00744133	0.00483425
D_0__Bacteria;D_1__Bacteroidetes;D_2__Bacteroidia;D_3__Bacteroidales;D_4__Barnesiellaceae;D_5__Barnesiella	0	0	0	0	0	0	0.000834725	0	0	0
D_0__Bacteria;D_1__Bacteroidetes;D_2__Bacteroidia;D_3__Bacteroidales;D_4__F082;D_5__uncultured bacterium	0	0	0.00144092	0	0	0	0	0	0	0
D_0__Bacteria;D_1__Bacteroidetes;D_2__Bacteroidia;D_3__Bacteroidales;D_4__Marinifilaceae;D_5__Odoribacter	0	0	0.00288184	0.000772201	0	0.000851789	0.000834725	0	0.00057241	0.00138122
D_0__Bacteria;D_1__Bacteroidetes;D_2__Bacteroidia;D_3__Bacteroidales;D_4__Muribaculaceae;D_5__CAG-873	0	0.000904159	0	0.000772201	0	0	0.00166945	0	0	0
D_0__Bacteria;D_1__Bacteroidetes;D_2__Bacteroidia;D_3__Bacteroidales;D_4__Muribaculaceae;D_5__Muribaculum	0	0.00180832	0.0108069	0.00540541	0	0	0	0	0.00114482	0.000690608
D_0__Bacteria;D_1__Bacteroidetes;D_2__Bacteroidia;D_3__Bacteroidales;D_4__Muribaculaceae;D_5__uncultured Bacteroidales bacterium	0	0	0.000720461	0.000772201	0	0	0	0	0.00114482	0
D_0__Bacteria;D_1__Bacteroidetes;D_2__Bacteroidia;D_3__Bacteroidales;D_4__Muribaculaceae;D_5__uncultured bacterium	0.0133809	0.00632911	0.146254	0.0942085	0.0155356	0.0212947	0.0300501	0.00496524	0.0704064	0.0220994
D_0__Bacteria;D_1__Bacteroidetes;D_2__Bacteroidia;D_3__Bacteroidales;D_4__Porphyromonadaceae;D_5__Porphyromonas	0	0	0	0	0	0	0	0.000993049	0.00228964	0
D_0__Bacteria;D_1__Bacteroidetes;D_2__Bacteroidia;D_3__Bacteroidales;D_4__Prevotellaceae;D_5__Prevotella 1	0	0	0	0.000772201	0	0.00255537	0	0	0.00057241	0
D_0__Bacteria;D_1__Bacteroidetes;D_2__Bacteroidia;D_3__Bacteroidales;D_4__Prevotellaceae;D_5__Prevotella 9	0.000892061	0.00271248	0	0.000772201	0	0.000851789	0	0	0.00114482	0
D_0__Bacteria;D_1__Bacteroidetes;D_2__Bacteroidia;D_3__Bacteroidales;D_4__Prevotellaceae;D_5__Prevotellaceae NK3B31 group	0	0.00180832	0.000720461	0	0	0.00170358	0	0	0.00228964	0
D_0__Bacteria;D_1__Bacteroidetes;D_2__Bacteroidia;D_3__Bacteroidales;D_4__Prevotellaceae;D_5__Prevotellaceae UCG-001	0	0	0.00720461	0.0023166	0.00163532	0.000851789	0	0	0.00457928	0.00276243
D_0__Bacteria;D_1__Bacteroidetes;D_2__Bacteroidia;D_3__Bacteroidales;D_4__Prevotellaceae;D_5__Prevotellaceae UCG-004	0	0	0	0	0	0.00170358	0	0	0	0
D_0__Bacteria;D_1__Bacteroidetes;D_2__Bacteroidia;D_3__Bacteroidales;D_4__Rikenellaceae;D_5__Alistipes	0.00267618	0.00180832	0.00648415	0.00540541	0.00899428	0.00255537	0.0033389	0.0019861	0.00515169	0.00483425
D_0__Bacteria;D_1__Bacteroidetes;D_2__Bacteroidia;D_3__Bacteroidales;D_4__Rikenellaceae;D_5__Rikenella	0	0	0.000720461	0	0	0	0	0	0.00114482	0
D_0__Bacteria;D_1__Bacteroidetes;D_2__Bacteroidia;D_3__Bacteroidales;D_4__Rikenellaceae;D_5__Rikenellaceae RC9 gut group	0	0.000904159	0.000720461	0	0	0	0.000834725	0	0.00114482	0.000690608
D_0__Bacteria;D_1__Bacteroidetes;D_2__Bacteroidia;D_3__Bacteroidales;D_4__Tannerellaceae;D_5__Parabacteroides	0.000892061	0.00361664	0.00144092	0.0015444	0.000817661	0.00170358	0.000834725	0	0.00057241	0.000690608
D_0__Bacteria;D_1__Bacteroidetes;D_2__Bacteroidia;D_3__Chitinophagales;D_4__Chitinophagaceae;D_5__Cnuella	0	0	0	0.0023166	0	0	0	0	0	0
D_0__Bacteria;D_1__Bacteroidetes;D_2__Bacteroidia;D_3__Chitinophagales;D_4__Chitinophagaceae;D_5__Ferruginibacter	0	0	0	0.000772201	0.000817661	0	0	0	0	0
D_0__Bacteria;D_1__Bacteroidetes;D_2__Bacteroidia;D_3__Chitinophagales;D_4__Chitinophagaceae;D_5__Flavisolibacter	0	0	0	0	0.000817661	0	0	0	0	0
D_0__Bacteria;D_1__Bacteroidetes;D_2__Bacteroidia;D_3__Chitinophagales;D_4__Chitinophagaceae;D_5__Hydrobacter	0	0	0.000720461	0.000772201	0.00163532	0.000851789	0	0	0.00114482	0
D_0__Bacteria;D_1__Bacteroidetes;D_2__Bacteroidia;D_3__Chitinophagales;D_4__Chitinophagaceae;D_5__Hydrotalea	0	0	0.00144092	0.000772201	0.000817661	0.00255537	0	0	0	0
D_0__Bacteria;D_1__Bacteroidetes;D_2__Bacteroidia;D_3__Cytophagales;D_4__Hymenobacteraceae;D_5__Hymenobacter	0	0	0.00144092	0.0046332	0	0	0	0	0	0
D_0__Bacteria;D_1__Bacteroidetes;D_2__Bacteroidia;D_3__Flavobacteriales;D_4__Flavobacteriaceae;D_5__Flavobacterium	0	0.000904159	0	0	0	0	0	0	0	0
D_0__Bacteria;D_1__Bacteroidetes;D_2__Bacteroidia;D_3__Flavobacteriales;D_4__Weeksellaceae;D_5__Chryseobacterium	0.00178412	0.00180832	0	0	0.00327065	0	0	0.000993049	0	0
D_0__Bacteria;D_1__Bacteroidetes;D_2__Bacteroidia;D_3__Flavobacteriales;D_4__Weeksellaceae;D_5__Cloacibacterium	0	0	0	0	0	0	0.000834725	0	0	0
D_0__Bacteria;D_1__Bacteroidetes;D_2__Bacteroidia;D_3__Sphingobacteriales;D_4__Sphingobacteriaceae;D_5__Mucilaginibacter	0	0	0	0	0	0.000851789	0	0	0	0
D_0__Bacteria;D_1__Bacteroidetes;D_2__Bacteroidia;D_3__Sphingobacteriales;D_4__Sphingobacteriaceae;D_5__Pedobacter	0.00535236	0.000904159	0	0	0	0	0	0	0.00114482	0.000690608
D_0__Bacteria;D_1__Bacteroidetes;D_2__Bacteroidia;D_3__Sphingobacteriales;D_4__Sphingobacteriaceae;D_5__Sphingobacterium	0.00624442	0.00723327	0	0	0	0	0.000834725	0	0	0
D_0__Bacteria;D_1__Cyanobacteria;D_2__Oxyphotobacteria;D_3__Chloroplast;D_4__Betula pendula (European white birch);D_5__Betula pendula (European white birch)	0.00178412	0.00180832	0	0	0	0.00170358	0.000834725	0	0	0
D_0__Bacteria;D_1__Cyanobacteria;D_2__Oxyphotobacteria;D_3__Chloroplast;D_4__uncultured bacterium;D_5__uncultured bacterium	0	0	0	0	0.000817661	0	0	0	0	0
D_0__Bacteria;D_1__Deferribacteres;D_2__Deferribacteres;D_3__Deferribacterales;D_4__Deferribacteraceae;D_5__Mucispirillum	0.00267618	0.000904159	0	0	0	0	0.000834725	0	0	0.00138122
D_0__Bacteria;D_1__Epsilonbacteraeota;D_2__Campylobacteria;D_3__Campylobacterales;D_4__Helicobacteraceae;D_5__Helicobacter	0	0	0.00288184	0	0	0	0	0	0.00057241	0
D_0__Bacteria;D_1__Firmicutes;D_2__Bacilli;D_3__Bacillales;D_4__Bacillaceae;D_5__Bacillus	0	0	0.000720461	0.0015444	0.00327065	0.00340716	0	0	0	0
D_0__Bacteria;D_1__Firmicutes;D_2__Bacilli;D_3__Bacillales;D_4__Bacillaceae;D_5__Geobacillus	0	0	0	0	0.00163532	0	0	0	0	0
D_0__Bacteria;D_1__Firmicutes;D_2__Bacilli;D_3__Bacillales;D_4__Bacillaceae;D_5__Oceanobacillus	0	0.000904159	0.00144092	0	0.00408831	0.00340716	0	0	0.00114482	0
D_0__Bacteria;D_1__Firmicutes;D_2__Bacilli;D_3__Bacillales;D_4__Bacillaceae;D_5__Virgibacillus	0	0	0	0	0.00163532	0	0	0	0	0
D_0__Bacteria;D_1__Firmicutes;D_2__Bacilli;D_3__Bacillales;D_4__Family XI;D_5__Gemella	0	0	0.000720461	0	0	0	0.00166945	0	0	0
D_0__Bacteria;D_1__Firmicutes;D_2__Bacilli;D_3__Bacillales;D_4__Paenibacillaceae;D_5__Ammoniphilus	0	0	0	0	0	0	0	0.000993049	0	0
D_0__Bacteria;D_1__Firmicutes;D_2__Bacilli;D_3__Bacillales;D_4__Paenibacillaceae;D_5__Paenibacillus	0	0	0	0	0	0.00170358	0	0	0	0
D_0__Bacteria;D_1__Firmicutes;D_2__Bacilli;D_3__Bacillales;D_4__Staphylococcaceae;D_5__Staphylococcus	0.00267618	0.00632911	0.00576369	0.0015444	0.00490597	0.00425894	0.0108514	0.00496524	0.0057241	0.00276243
D_0__Bacteria;D_1__Firmicutes;D_2__Bacilli;D_3__Bacillales;D_4__Staphylococcaceae;D_5__uncultured bacterium	0	0	0	0	0	0.00681431	0	0.000993049	0	0
D_0__Bacteria;D_1__Firmicutes;D_2__Bacilli;D_3__Lactobacillales;D_4__Carnobacteriaceae;D_5__Dolosigranulum	0	0	0	0	0.000817661	0	0	0	0	0.000690608
D_0__Bacteria;D_1__Firmicutes;D_2__Bacilli;D_3__Lactobacillales;D_4__Enterococcaceae;D_5__Enterococcus	0.0356824	0.0388788	0	0	0.00163532	0.00255537	0	0	0	0
D_0__Bacteria;D_1__Firmicutes;D_2__Bacilli;D_3__Lactobacillales;D_4__Enterococcaceae;D_5__Vagococcus	0	0	0	0	0	0.000851789	0	0	0.447052	0.623619
D_0__Bacteria;D_1__Firmicutes;D_2__Bacilli;D_3__Lactobacillales;D_4__Lactobacillaceae;D_5__Lactobacillus	0.340767	0.433996	0.417867	0.490347	0.566639	0.569847	0.346411	0.838133	0	0
D_0__Bacteria;D_1__Firmicutes;D_2__Bacilli;D_3__Lactobacillales;D_4__Leuconostocaceae;D_5__Leuconostoc	0	0	0	0.000772201	0	0	0	0	0	0
D_0__Bacteria;D_1__Firmicutes;D_2__Bacilli;D_3__Lactobacillales;D_4__Leuconostocaceae;D_5__Weissella	0	0	0	0.000772201	0	0	0	0	0.00057241	0.000690608
D_0__Bacteria;D_1__Firmicutes;D_2__Bacilli;D_3__Lactobacillales;D_4__Streptococcaceae;D_5__Lactococcus	0.00267618	0.00271248	0	0.023166	0	0.00511073	0.00250417	0	0.00858615	0.0283149
D_0__Bacteria;D_1__Firmicutes;D_2__Bacilli;D_3__Lactobacillales;D_4__Streptococcaceae;D_5__Streptococcus	0.00713649	0.00994575	0.0115274	0.00694981	0.0106296	0.0425894	0.0225376	0.00595829	0.00057241	0
D_0__Bacteria;D_1__Firmicutes;D_2__Clostridia;D_3__Clostridiales;D_4__Christensenellaceae;D_5__Christensenellaceae R-7 group	0	0	0	0.00540541	0	0.00255537	0.000834725	0	0	0.000690608
D_0__Bacteria;D_1__Firmicutes;D_2__Clostridia;D_3__Clostridiales;D_4__Clostridiaceae 1;D_5__Candidatus Arthromitus	0.00178412	0.00271248	0	0	0	0	0	0	0	0
D_0__Bacteria;D_1__Firmicutes;D_2__Clostridia;D_3__Clostridiales;D_4__Clostridiaceae 1;D_5__Clostridium sensu stricto 1	0	0.000904159	0	0.000772201	0	0	0.00166945	0	0	0
D_0__Bacteria;D_1__Firmicutes;D_2__Clostridia;D_3__Clostridiales;D_4__Clostridiaceae 1;D_5__Clostridium sensu stricto 13	0	0	0	0.000772201	0	0	0	0	0	0
D_0__Bacteria;D_1__Firmicutes;D_2__Clostridia;D_3__Clostridiales;D_4__Clostridiaceae 1;D_5__Clostridium sensu stricto 15	0	0	0	0.0015444	0	0	0	0	0.00228964	0.00207182
D_0__Bacteria;D_1__Firmicutes;D_2__Clostridia;D_3__Clostridiales;D_4__Clostridiales vadinBB60 group;D_5__uncultured Firmicutes bacterium	0	0	0	0	0	0	0.00250417	0	0	0
D_0__Bacteria;D_1__Firmicutes;D_2__Clostridia;D_3__Clostridiales;D_4__Clostridiales vadinBB60 group;D_5__uncultured bacterium	0	0	0.00144092	0.000772201	0	0	0.00166945	0.00297915	0	0
D_0__Bacteria;D_1__Firmicutes;D_2__Clostridia;D_3__Clostridiales;D_4__Clostridiales vadinBB60 group;D_5__uncultured organism	0	0	0	0	0	0	0.000834725	0	0.00114482	0
D_0__Bacteria;D_1__Firmicutes;D_2__Clostridia;D_3__Clostridiales;D_4__Family XI;D_5__Anaerococcus	0	0.000904159	0.00144092	0	0	0	0.00166945	0	0.00057241	0
D_0__Bacteria;D_1__Firmicutes;D_2__Clostridia;D_3__Clostridiales;D_4__Family XI;D_5__Finegoldia	0	0	0	0	0.000817661	0	0	0	0	0
D_0__Bacteria;D_1__Firmicutes;D_2__Clostridia;D_3__Clostridiales;D_4__Family XI;D_5__Peptoniphilus	0	0	0	0	0	0	0.000834725	0.000993049	0	0
D_0__Bacteria;D_1__Firmicutes;D_2__Clostridia;D_3__Clostridiales;D_4__Family XI;D_5__Sporanaerobacter	0	0	0	0.000772201	0	0	0	0	0	0
D_0__Bacteria;D_1__Firmicutes;D_2__Clostridia;D_3__Clostridiales;D_4__Family XIII;D_5__Family XIII AD3011 group	0	0	0.000720461	0	0	0	0	0	0	0
D_0__Bacteria;D_1__Firmicutes;D_2__Clostridia;D_3__Clostridiales;D_4__Family XIII;D_5__Family XIII UCG-001	0	0.000904159	0.000720461	0	0	0.00170358	0	0	0.00286205	0.00483425
D_0__Bacteria;D_1__Firmicutes;D_2__Clostridia;D_3__Clostridiales;D_4__Family XIII;D_5__[Eubacterium] brachy group	0	0	0.000720461	0	0	0	0	0	0	0.000690608
D_0__Bacteria;D_1__Firmicutes;D_2__Clostridia;D_3__Clostridiales;D_4__Lachnospiraceae;D_5__A2	0.00178412	0	0.00576369	0.0046332	0.00163532	0	0.000834725	0	0	0
D_0__Bacteria;D_1__Firmicutes;D_2__Clostridia;D_3__Clostridiales;D_4__Lachnospiraceae;D_5__ASF356	0	0	0	0	0.000817661	0	0	0	0	0
D_0__Bacteria;D_1__Firmicutes;D_2__Clostridia;D_3__Clostridiales;D_4__Lachnospiraceae;D_5__Acetitomaculum	0	0	0	0.0015444	0	0	0	0	0	0
D_0__Bacteria;D_1__Firmicutes;D_2__Clostridia;D_3__Clostridiales;D_4__Lachnospiraceae;D_5__Agathobacter	0	0	0	0.000772201	0.000817661	0	0	0	0	0
D_0__Bacteria;D_1__Firmicutes;D_2__Clostridia;D_3__Clostridiales;D_4__Lachnospiraceae;D_5__Blautia	0.00356824	0	0.00288184	0.0015444	0.00245298	0	0.0033389	0.000993049	0.00400687	0.000690608
D_0__Bacteria;D_1__Firmicutes;D_2__Clostridia;D_3__Clostridiales;D_4__Lachnospiraceae;D_5__Butyrivibrio 2	0	0	0	0.000772201	0	0	0	0	0	0
D_0__Bacteria;D_1__Firmicutes;D_2__Clostridia;D_3__Clostridiales;D_4__Lachnospiraceae;D_5__CHKCI001	0.00178412	0	0	0	0	0	0.00500835	0.0019861	0	0
D_0__Bacteria;D_1__Firmicutes;D_2__Clostridia;D_3__Clostridiales;D_4__Lachnospiraceae;D_5__Coprococcus 3	0	0	0	0.000772201	0	0	0	0	0	0
D_0__Bacteria;D_1__Firmicutes;D_2__Clostridia;D_3__Clostridiales;D_4__Lachnospiraceae;D_5__Dorea	0.000892061	0	0	0	0	0	0	0	0	0
D_0__Bacteria;D_1__Firmicutes;D_2__Clostridia;D_3__Clostridiales;D_4__Lachnospiraceae;D_5__Eisenbergiella	0	0	0	0	0	0	0.000834725	0	0	0
D_0__Bacteria;D_1__Firmicutes;D_2__Clostridia;D_3__Clostridiales;D_4__Lachnospiraceae;D_5__Fusicatenibacter	0.000892061	0	0	0.0015444	0	0	0.00166945	0	0	0
D_0__Bacteria;D_1__Firmicutes;D_2__Clostridia;D_3__Clostridiales;D_4__Lachnospiraceae;D_5__GCA-900066575	0	0	0.000720461	0	0.00163532	0	0.000834725	0	0	0
D_0__Bacteria;D_1__Firmicutes;D_2__Clostridia;D_3__Clostridiales;D_4__Lachnospiraceae;D_5__Lachnoanaerobaculum	0.000892061	0	0.00144092	0	0	0	0	0	0	0
D_0__Bacteria;D_1__Firmicutes;D_2__Clostridia;D_3__Clostridiales;D_4__Lachnospiraceae;D_5__Lachnoclostridium	0	0.000904159	0.00360231	0.000772201	0.00245298	0	0.00166945	0	0.00057241	0.00207182
D_0__Bacteria;D_1__Firmicutes;D_2__Clostridia;D_3__Clostridiales;D_4__Lachnospiraceae;D_5__Lachnospiraceae NC2004 group	0	0	0	0.000772201	0	0	0	0	0	0
D_0__Bacteria;D_1__Firmicutes;D_2__Clostridia;D_3__Clostridiales;D_4__Lachnospiraceae;D_5__Lachnospiraceae ND3007 group	0	0	0	0.000772201	0	0	0	0	0.00057241	0
D_0__Bacteria;D_1__Firmicutes;D_2__Clostridia;D_3__Clostridiales;D_4__Lachnospiraceae;D_5__Lachnospiraceae NK3A20 group	0	0.00180832	0.000720461	0	0.00163532	0	0	0	0.00057241	0
D_0__Bacteria;D_1__Firmicutes;D_2__Clostridia;D_3__Clostridiales;D_4__Lachnospiraceae;D_5__Lachnospiraceae NK4A136 group	0.00267618	0.00180832	0.0367435	0.011583	0.0130826	0.0195911	0.00918197	0.00297915	0.0148827	0.0635359
D_0__Bacteria;D_1__Firmicutes;D_2__Clostridia;D_3__Clostridiales;D_4__Lachnospiraceae;D_5__Lachnospiraceae UCG-001	0	0.000904159	0.0115274	0.00617761	0.00408831	0.00511073	0	0	0.0057241	0.00414365
D_0__Bacteria;D_1__Firmicutes;D_2__Clostridia;D_3__Clostridiales;D_4__Lachnospiraceae;D_5__Lachnospiraceae UCG-004	0.000892061	0	0	0	0	0	0	0	0.00171723	0
D_0__Bacteria;D_1__Firmicutes;D_2__Clostridia;D_3__Clostridiales;D_4__Lachnospiraceae;D_5__Lachnospiraceae UCG-006	0.000892061	0	0.00504323	0.0015444	0.00408831	0	0.000834725	0	0.00171723	0.00207182
D_0__Bacteria;D_1__Firmicutes;D_2__Clostridia;D_3__Clostridiales;D_4__Lachnospiraceae;D_5__Lachnospiraceae UCG-008	0.00267618	0	0.00360231	0.000772201	0.000817661	0	0.000834725	0	0.00171723	0.00207182
D_0__Bacteria;D_1__Firmicutes;D_2__Clostridia;D_3__Clostridiales;D_4__Lachnospiraceae;D_5__Marvinbryantia	0.000892061	0	0.000720461	0	0	0	0	0	0	0
D_0__Bacteria;D_1__Firmicutes;D_2__Clostridia;D_3__Clostridiales;D_4__Lachnospiraceae;D_5__Roseburia	0.00178412	0.00180832	0.00792507	0.00694981	0.000817661	0.00170358	0.00250417	0	0.00343446	0.0124309
D_0__Bacteria;D_1__Firmicutes;D_2__Clostridia;D_3__Clostridiales;D_4__Lachnospiraceae;D_5__Sellimonas	0	0	0	0	0	0	0.00166945	0	0	0
D_0__Bacteria;D_1__Firmicutes;D_2__Clostridia;D_3__Clostridiales;D_4__Lachnospiraceae;D_5__UC5-1-2E3	0	0	0	0	0	0	0.000834725	0	0	0.00138122
D_0__Bacteria;D_1__Firmicutes;D_2__Clostridia;D_3__Clostridiales;D_4__Lachnospiraceae;D_5__[Eubacterium] eligens group	0	0.000904159	0	0	0	0	0	0	0	0
D_0__Bacteria;D_1__Firmicutes;D_2__Clostridia;D_3__Clostridiales;D_4__Lachnospiraceae;D_5__[Eubacterium] xylanophilum group	0	0	0.000720461	0	0.00163532	0.00255537	0	0	0	0.00207182
D_0__Bacteria;D_1__Firmicutes;D_2__Clostridia;D_3__Clostridiales;D_4__Lachnospiraceae;D_5__[Ruminococcus] gauvreauii group	0.000892061	0.00180832	0	0.000772201	0	0.00170358	0	0	0	0
D_0__Bacteria;D_1__Firmicutes;D_2__Clostridia;D_3__Clostridiales;D_4__Lachnospiraceae;D_5__[Ruminococcus] gnavus group	0	0	0.000720461	0.0015444	0.00163532	0	0	0	0	0
D_0__Bacteria;D_1__Firmicutes;D_2__Clostridia;D_3__Clostridiales;D_4__Lachnospiraceae;D_5__[Ruminococcus] torques group	0	0	0	0.000772201	0	0.00255537	0.00584307	0	0.00114482	0
D_0__Bacteria;D_1__Firmicutes;D_2__Clostridia;D_3__Clostridiales;D_4__Lachnospiraceae;D_5__uncultured	0.00178412	0.00180832	0.0504323	0.0108108	0.0155356	0.00596252	0.00500835	0	0.025186	0.0366022
D_0__Bacteria;D_1__Firmicutes;D_2__Clostridia;D_3__Clostridiales;D_4__Peptococcaceae;D_5__uncultured	0	0	0.00216138	0	0	0	0	0	0	0.000690608
D_0__Bacteria;D_1__Firmicutes;D_2__Clostridia;D_3__Clostridiales;D_4__Peptostreptococcaceae;D_5__Intestinibacter	0	0	0	0	0	0	0.000834725	0	0	0
D_0__Bacteria;D_1__Firmicutes;D_2__Clostridia;D_3__Clostridiales;D_4__Peptostreptococcaceae;D_5__Paraclostridium	0	0	0	0	0.00163532	0	0	0	0.00057241	0
D_0__Bacteria;D_1__Firmicutes;D_2__Clostridia;D_3__Clostridiales;D_4__Peptostreptococcaceae;D_5__Peptostreptococcus	0	0	0	0	0.000817661	0	0	0	0	0
D_0__Bacteria;D_1__Firmicutes;D_2__Clostridia;D_3__Clostridiales;D_4__Peptostreptococcaceae;D_5__Romboutsia	0	0	0	0	0	0	0.00166945	0	0.00114482	0
D_0__Bacteria;D_1__Firmicutes;D_2__Clostridia;D_3__Clostridiales;D_4__Peptostreptococcaceae;D_5__Terrisporobacter	0	0	0	0.0030888	0	0.00170358	0.00166945	0	0.00114482	0
D_0__Bacteria;D_1__Firmicutes;D_2__Clostridia;D_3__Clostridiales;D_4__Ruminococcaceae;D_5__Anaerotruncus	0	0	0.00144092	0	0.00163532	0	0.000834725	0	0.00171723	0
D_0__Bacteria;D_1__Firmicutes;D_2__Clostridia;D_3__Clostridiales;D_4__Ruminococcaceae;D_5__Butyricicoccus	0	0	0.000720461	0	0	0.00170358	0.000834725	0	0	0.000690608
D_0__Bacteria;D_1__Firmicutes;D_2__Clostridia;D_3__Clostridiales;D_4__Ruminococcaceae;D_5__Faecalibacterium	0.0044603	0.00180832	0	0.0023166	0	0	0.0166945	0	0.00171723	0
D_0__Bacteria;D_1__Firmicutes;D_2__Clostridia;D_3__Clostridiales;D_4__Ruminococcaceae;D_5__Fournierella	0	0	0	0	0	0	0.00166945	0	0	0
D_0__Bacteria;D_1__Firmicutes;D_2__Clostridia;D_3__Clostridiales;D_4__Ruminococcaceae;D_5__Harryflintia	0.000892061	0	0	0	0	0	0	0	0.00057241	0
D_0__Bacteria;D_1__Firmicutes;D_2__Clostridia;D_3__Clostridiales;D_4__Ruminococcaceae;D_5__Intestinimonas	0	0	0	0	0	0	0.000834725	0	0	0
D_0__Bacteria;D_1__Firmicutes;D_2__Clostridia;D_3__Clostridiales;D_4__Ruminococcaceae;D_5__Negativibacillus	0	0	0	0.000772201	0	0	0	0	0	0
D_0__Bacteria;D_1__Firmicutes;D_2__Clostridia;D_3__Clostridiales;D_4__Ruminococcaceae;D_5__Oscillibacter	0.000892061	0	0.00216138	0.000772201	0.00163532	0.00340716	0.000834725	0	0.00114482	0.00345304
D_0__Bacteria;D_1__Firmicutes;D_2__Clostridia;D_3__Clostridiales;D_4__Ruminococcaceae;D_5__Ruminiclostridium	0	0.000904159	0	0	0	0.00255537	0	0	0.00228964	0.00207182
D_0__Bacteria;D_1__Firmicutes;D_2__Clostridia;D_3__Clostridiales;D_4__Ruminococcaceae;D_5__Ruminiclostridium 5	0	0	0.000720461	0.000772201	0.00163532	0	0.000834725	0	0.00171723	0
D_0__Bacteria;D_1__Firmicutes;D_2__Clostridia;D_3__Clostridiales;D_4__Ruminococcaceae;D_5__Ruminiclostridium 6	0.000892061	0	0	0	0	0	0	0	0	0.000690608
D_0__Bacteria;D_1__Firmicutes;D_2__Clostridia;D_3__Clostridiales;D_4__Ruminococcaceae;D_5__Ruminiclostridium 9	0.000892061	0.00180832	0.00576369	0.0015444	0.00245298	0	0.00166945	0.000993049	0.00228964	0.00207182
D_0__Bacteria;D_1__Firmicutes;D_2__Clostridia;D_3__Clostridiales;D_4__Ruminococcaceae;D_5__Ruminococcaceae UCG-002	0.000892061	0.000904159	0	0	0	0	0	0	0	0
D_0__Bacteria;D_1__Firmicutes;D_2__Clostridia;D_3__Clostridiales;D_4__Ruminococcaceae;D_5__Ruminococcaceae UCG-005	0.00267618	0.00271248	0	0.0023166	0	0.000851789	0.000834725	0	0.00057241	0
D_0__Bacteria;D_1__Firmicutes;D_2__Clostridia;D_3__Clostridiales;D_4__Ruminococcaceae;D_5__Ruminococcaceae UCG-010	0	0	0.000720461	0	0	0	0	0	0.00057241	0
D_0__Bacteria;D_1__Firmicutes;D_2__Clostridia;D_3__Clostridiales;D_4__Ruminococcaceae;D_5__Ruminococcaceae UCG-014	0	0	0.00216138	0	0	0	0.0033389	0	0.00343446	0
D_0__Bacteria;D_1__Firmicutes;D_2__Clostridia;D_3__Clostridiales;D_4__Ruminococcaceae;D_5__Ruminococcus 1	0	0	0.000720461	0	0	0	0	0.000993049	0	0.000690608
D_0__Bacteria;D_1__Firmicutes;D_2__Clostridia;D_3__Clostridiales;D_4__Ruminococcaceae;D_5__Ruminococcus 2	0	0	0.00216138	0.0015444	0	0.00170358	0	0	0.00114482	0
D_0__Bacteria;D_1__Firmicutes;D_2__Clostridia;D_3__Clostridiales;D_4__Ruminococcaceae;D_5__Subdoligranulum	0	0	0	0.000772201	0	0	0	0	0.00114482	0
D_0__Bacteria;D_1__Firmicutes;D_2__Clostridia;D_3__Clostridiales;D_4__Ruminococcaceae;D_5__[Eubacterium] coprostanoligenes group	0	0	0	0	0	0	0.000834725	0	0	0.000690608
D_0__Bacteria;D_1__Firmicutes;D_2__Clostridia;D_3__Clostridiales;D_4__Ruminococcaceae;D_5__uncultured	0.00356824	0.00361664	0.00360231	0.0015444	0.00408831	0	0.00500835	0	0.00171723	0.00621547
D_0__Bacteria;D_1__Firmicutes;D_2__Erysipelotrichia;D_3__Erysipelotrichales;D_4__Erysipelotrichaceae;D_5__Faecalibaculum	0	0.000904159	0.00216138	0.000772201	0.000817661	0	0	0	0	0
D_0__Bacteria;D_1__Firmicutes;D_2__Erysipelotrichia;D_3__Erysipelotrichales;D_4__Erysipelotrichaceae;D_5__Ileibacterium	0	0	0.00144092	0.000772201	0.00408831	0.00170358	0	0	0.00114482	0
D_0__Bacteria;D_1__Firmicutes;D_2__Erysipelotrichia;D_3__Erysipelotrichales;D_4__Erysipelotrichaceae;D_5__Turicibacter	0	0	0.00288184	0.003861	0	0	0	0	0.00228964	0
D_0__Bacteria;D_1__Firmicutes;D_2__Erysipelotrichia;D_3__Erysipelotrichales;D_4__Erysipelotrichaceae;D_5__[Clostridium] innocuum group	0	0	0	0.000772201	0	0	0	0	0	0
D_0__Bacteria;D_1__Firmicutes;D_2__Erysipelotrichia;D_3__Erysipelotrichales;D_4__Erysipelotrichaceae;D_5__uncultured	0	0.000904159	0	0	0	0	0	0	0	0
D_0__Bacteria;D_1__Firmicutes;D_2__Negativicutes;D_3__Selenomonadales;D_4__Veillonellaceae;D_5__Megasphaera	0	0	0	0.0015444	0	0	0	0	0	0
D_0__Bacteria;D_1__Firmicutes;D_2__Negativicutes;D_3__Selenomonadales;D_4__Veillonellaceae;D_5__Veillonella	0	0	0.00144092	0.0015444	0	0	0	0	0	0.000690608
D_0__Bacteria;D_1__Fusobacteria;D_2__Fusobacteriia;D_3__Fusobacteriales;D_4__Fusobacteriaceae;D_5__Fusobacterium	0.00178412	0	0.00432277	0.000772201	0.000817661	0	0	0	0.00171723	0.000690608
D_0__Bacteria;D_1__Nitrospirae;D_2__Nitrospira;D_3__Nitrospirales;D_4__Nitrospiraceae;D_5__Nitrospira	0	0	0	0	0.000817661	0.00340716	0	0	0	0.00138122
D_0__Bacteria;D_1__Patescibacteria;D_2__Saccharimonadia;D_3__Saccharimonadales;D_4__Saccharimonadaceae;D_5__Candidatus Saccharimonas	0	0	0.000720461	0.0046332	0	0	0.00166945	0	0.00228964	0.000690608
D_0__Bacteria;D_1__Proteobacteria;D_2__Alphaproteobacteria;D_3__Acetobacterales;D_4__Acetobacteraceae;D_5__Belnapia	0	0	0	0	0	0	0.000834725	0	0	0
D_0__Bacteria;D_1__Proteobacteria;D_2__Alphaproteobacteria;D_3__Acetobacterales;D_4__Acetobacteraceae;D_5__Roseomonas	0.00178412	0	0	0	0	0	0	0	0	0
D_0__Bacteria;D_1__Proteobacteria;D_2__Alphaproteobacteria;D_3__Caulobacterales;D_4__Caulobacteraceae;D_5__Brevundimonas	0.00178412	0.000904159	0	0.000772201	0.00327065	0	0.0033389	0.00297915	0.00343446	0
D_0__Bacteria;D_1__Proteobacteria;D_2__Alphaproteobacteria;D_3__Caulobacterales;D_4__Caulobacteraceae;D_5__Caulobacter	0	0	0	0	0	0.000851789	0	0	0.00057241	0.000690608
D_0__Bacteria;D_1__Proteobacteria;D_2__Alphaproteobacteria;D_3__Caulobacterales;D_4__Caulobacteraceae;D_5__Phenylobacterium	0	0	0	0	0	0.000851789	0.000834725	0	0	0
D_0__Bacteria;D_1__Proteobacteria;D_2__Alphaproteobacteria;D_3__Rhizobiales;D_4__Beijerinckiaceae;D_5__Methylobacterium	0.00178412	0.000904159	0.00144092	0.0015444	0.00490597	0.00255537	0	0	0.00057241	0.00138122
D_0__Bacteria;D_1__Proteobacteria;D_2__Alphaproteobacteria;D_3__Rhizobiales;D_4__Beijerinckiaceae;D_5__uncultured	0	0	0	0.0015444	0	0	0	0	0	0
D_0__Bacteria;D_1__Proteobacteria;D_2__Alphaproteobacteria;D_3__Rhizobiales;D_4__Devosiaceae;D_5__Devosia	0	0	0.00144092	0	0	0	0	0	0	0
D_0__Bacteria;D_1__Proteobacteria;D_2__Alphaproteobacteria;D_3__Rhizobiales;D_4__Rhizobiaceae;D_5__Allorhizobium-Neorhizobium-Pararhizobium-Rhizobium	0	0	0	0	0.000817661	0	0	0	0.00228964	0.000690608
D_0__Bacteria;D_1__Proteobacteria;D_2__Alphaproteobacteria;D_3__Rhizobiales;D_4__Rhizobiaceae;D_5__Mesorhizobium	0	0	0.000720461	0	0.00163532	0	0	0	0	0
D_0__Bacteria;D_1__Proteobacteria;D_2__Alphaproteobacteria;D_3__Rhizobiales;D_4__Rhizobiaceae;D_5__Ochrobactrum	0.00267618	0.000904159	0	0	0	0	0.00918197	0.00397219	0	0
D_0__Bacteria;D_1__Proteobacteria;D_2__Alphaproteobacteria;D_3__Rhizobiales;D_4__Rhizobiaceae;D_5__Phyllobacterium	0	0.00180832	0	0	0	0	0	0	0	0
D_0__Bacteria;D_1__Proteobacteria;D_2__Alphaproteobacteria;D_3__Rhizobiales;D_4__Rhizobiales Incertae Sedis;D_5__Phreatobacter	0	0	0	0	0.00327065	0	0	0	0	0
D_0__Bacteria;D_1__Proteobacteria;D_2__Alphaproteobacteria;D_3__Rhizobiales;D_4__Xanthobacteraceae;D_5__Afipia	0	0	0	0.0015444	0	0	0	0.000993049	0	0.000690608
D_0__Bacteria;D_1__Proteobacteria;D_2__Alphaproteobacteria;D_3__Rhizobiales;D_4__Xanthobacteraceae;D_5__Bradyrhizobium	0	0	0	0.0030888	0	0	0.00250417	0	0	0
D_0__Bacteria;D_1__Proteobacteria;D_2__Alphaproteobacteria;D_3__Rhodobacterales;D_4__Rhodobacteraceae;D_5__Paracoccus	0	0	0	0.000772201	0	0	0.000834725	0.0019861	0.00057241	0
D_0__Bacteria;D_1__Proteobacteria;D_2__Alphaproteobacteria;D_3__Rickettsiales;D_4__Mitochondria;D_5__Aegilops tauschii	0	0	0	0	0	0	0.00417362	0	0	0
D_0__Bacteria;D_1__Proteobacteria;D_2__Alphaproteobacteria;D_3__Rickettsiales;D_4__Mitochondria;D_5__Cajanus cajan (pigeon pea)	0.000892061	0.00813743	0	0.000772201	0.00163532	0.0144804	0.00166945	0	0.00286205	0.00621547
D_0__Bacteria;D_1__Proteobacteria;D_2__Alphaproteobacteria;D_3__Rickettsiales;D_4__Mitochondria;D_5__Colubraria reticulata	0.00178412	0	0	0.000772201	0	0	0	0	0	0
D_0__Bacteria;D_1__Proteobacteria;D_2__Alphaproteobacteria;D_3__Rickettsiales;D_4__Mitochondria;D_5__Oryza sativa (rice)	0	0	0	0.000772201	0	0	0	0	0	0
D_0__Bacteria;D_1__Proteobacteria;D_2__Alphaproteobacteria;D_3__Rickettsiales;D_4__Mitochondria;D_5__Phytophthora multivora	0	0	0.000720461	0	0	0	0	0	0	0
D_0__Bacteria;D_1__Proteobacteria;D_2__Alphaproteobacteria;D_3__Rickettsiales;D_4__Mitochondria;D_5__Pinus strobus (Eastern white pine)	0	0	0.00144092	0	0	0.000851789	0	0	0	0.000690608
D_0__Bacteria;D_1__Proteobacteria;D_2__Alphaproteobacteria;D_3__Rickettsiales;D_4__Mitochondria;D_5__Populus tremula	0	0	0	0	0	0.00340716	0.000834725	0	0	0
D_0__Bacteria;D_1__Proteobacteria;D_2__Alphaproteobacteria;D_3__Rickettsiales;D_4__Mitochondria;D_5__Schrenkiella parvula	0	0	0	0	0.00163532	0	0	0	0	0
D_0__Bacteria;D_1__Proteobacteria;D_2__Alphaproteobacteria;D_3__Rickettsiales;D_4__Mitochondria;D_5__Triticum aestivum (bread wheat)	0.00267618	0.0045208	0	0.0015444	0.00735895	0.00681431	0.0258765	0.000993049	0.00171723	0.0179558
D_0__Bacteria;D_1__Proteobacteria;D_2__Alphaproteobacteria;D_3__Rickettsiales;D_4__Mitochondria;D_5__Zea mays	0	0.00180832	0	0	0	0	0	0.000993049	0	0.00138122
D_0__Bacteria;D_1__Proteobacteria;D_2__Alphaproteobacteria;D_3__Rickettsiales;D_4__Mitochondria;D_5__Zea mays subsp, mays (maize)	0	0	0	0	0	0	0	0.000993049	0.00114482	0.00207182
D_0__Bacteria;D_1__Proteobacteria;D_2__Alphaproteobacteria;D_3__Rickettsiales;D_4__Mitochondria;D_5__uncultured bacterium	0	0	0	0	0	0	0.000834725	0	0	0
D_0__Bacteria;D_1__Proteobacteria;D_2__Alphaproteobacteria;D_3__Sphingomonadales;D_4__Sphingomonadaceae;D_5__Novosphingobium	0	0	0	0	0.00163532	0	0	0	0	0
D_0__Bacteria;D_1__Proteobacteria;D_2__Alphaproteobacteria;D_3__Sphingomonadales;D_4__Sphingomonadaceae;D_5__Rhizorhapis	0	0	0	0	0	0	0.000834725	0	0	0
D_0__Bacteria;D_1__Proteobacteria;D_2__Alphaproteobacteria;D_3__Sphingomonadales;D_4__Sphingomonadaceae;D_5__Sphingomonas	0.00178412	0.00271248	0.000720461	0.0046332	0.000817661	0.00511073	0	0	0.00286205	0.000690608
D_0__Bacteria;D_1__Proteobacteria;D_2__Alphaproteobacteria;D_3__Sphingomonadales;D_4__Sphingomonadaceae;D_5__Sphingopyxis	0	0	0.00216138	0.0030888	0.000817661	0.00170358	0	0	0.00343446	0.000690608
D_0__Bacteria;D_1__Proteobacteria;D_2__Deltaproteobacteria;D_3__Desulfovibrionales;D_4__Desulfovibrionaceae;D_5__Bilophila	0	0	0.000720461	0.000772201	0	0	0.000834725	0	0	0.00138122
D_0__Bacteria;D_1__Proteobacteria;D_2__Deltaproteobacteria;D_3__Desulfovibrionales;D_4__Desulfovibrionaceae;D_5__Desulfovibrio	0.00178412	0	0.00504323	0.0015444	0	0	0.0225376	0	0.00114482	0.000690608
D_0__Bacteria;D_1__Proteobacteria;D_2__Gammaproteobacteria;D_3__Acidithiobacillales;D_4__Acidithiobacillaceae;D_5__KCM-B-112	0	0	0.00216138	0.0023166	0.00163532	0.00170358	0	0	0.00114482	0.00552486
D_0__Bacteria;D_1__Proteobacteria;D_2__Gammaproteobacteria;D_3__Aeromonadales;D_4__Aeromonadaceae;D_5__Aeromonas	0	0.00180832	0	0	0	0	0	0	0	0
D_0__Bacteria;D_1__Proteobacteria;D_2__Gammaproteobacteria;D_3__Betaproteobacteriales;D_4__Burkholderiaceae;D_5__Achromobacter	0.000892061	0.000904159	0.00144092	0.0015444	0.00163532	0	0	0	0	0.00138122
D_0__Bacteria;D_1__Proteobacteria;D_2__Gammaproteobacteria;D_3__Betaproteobacteriales;D_4__Burkholderiaceae;D_5__Acidovorax	0.000892061	0	0.00144092	0.0046332	0.000817661	0.00511073	0.000834725	0	0.00114482	0.00138122
D_0__Bacteria;D_1__Proteobacteria;D_2__Gammaproteobacteria;D_3__Betaproteobacteriales;D_4__Burkholderiaceae;D_5__Alcaligenes	0	0	0	0	0.00245298	0.00170358	0	0	0	0
D_0__Bacteria;D_1__Proteobacteria;D_2__Gammaproteobacteria;D_3__Betaproteobacteriales;D_4__Burkholderiaceae;D_5__Burkholderia-Caballeronia-Paraburkholderia	0	0	0.000720461	0.0023166	0	0.000851789	0	0	0	0
D_0__Bacteria;D_1__Proteobacteria;D_2__Gammaproteobacteria;D_3__Betaproteobacteriales;D_4__Burkholderiaceae;D_5__Comamonas	0	0	0.000720461	0.0015444	0	0	0.000834725	0	0.00171723	0
D_0__Bacteria;D_1__Proteobacteria;D_2__Gammaproteobacteria;D_3__Betaproteobacteriales;D_4__Burkholderiaceae;D_5__Delftia	0.0231936	0.0117541	0.0122478	0.0123552	0.0302535	0.0332198	0.0701169	0.019861	0.0057241	0.00207182
D_0__Bacteria;D_1__Proteobacteria;D_2__Gammaproteobacteria;D_3__Betaproteobacteriales;D_4__Burkholderiaceae;D_5__Diaphorobacter	0	0	0	0	0	0	0.000834725	0	0	0
D_0__Bacteria;D_1__Proteobacteria;D_2__Gammaproteobacteria;D_3__Betaproteobacteriales;D_4__Burkholderiaceae;D_5__Duganella	0	0	0	0.000772201	0	0	0	0	0	0.000690608
D_0__Bacteria;D_1__Proteobacteria;D_2__Gammaproteobacteria;D_3__Betaproteobacteriales;D_4__Burkholderiaceae;D_5__Herbaspirillum	0	0	0	0	0	0.000851789	0	0	0	0
D_0__Bacteria;D_1__Proteobacteria;D_2__Gammaproteobacteria;D_3__Betaproteobacteriales;D_4__Burkholderiaceae;D_5__Massilia	0.000892061	0	0	0	0.000817661	0	0	0	0.00228964	0
D_0__Bacteria;D_1__Proteobacteria;D_2__Gammaproteobacteria;D_3__Betaproteobacteriales;D_4__Burkholderiaceae;D_5__Mitsuaria	0	0	0	0	0.000817661	0.00255537	0	0	0	0
D_0__Bacteria;D_1__Proteobacteria;D_2__Gammaproteobacteria;D_3__Betaproteobacteriales;D_4__Burkholderiaceae;D_5__Noviherbaspirillum	0	0	0	0	0	0.000851789	0	0	0	0
D_0__Bacteria;D_1__Proteobacteria;D_2__Gammaproteobacteria;D_3__Betaproteobacteriales;D_4__Burkholderiaceae;D_5__Oligella	0	0	0	0	0	0	0.000834725	0	0	0
D_0__Bacteria;D_1__Proteobacteria;D_2__Gammaproteobacteria;D_3__Betaproteobacteriales;D_4__Burkholderiaceae;D_5__Parasutterella	0	0	0.00648415	0.00617761	0.000817661	0	0	0	0.00228964	0
D_0__Bacteria;D_1__Proteobacteria;D_2__Gammaproteobacteria;D_3__Betaproteobacteriales;D_4__Burkholderiaceae;D_5__Pelomonas	0	0	0.00216138	0	0.00490597	0.00596252	0.000834725	0	0.00057241	0.000690608
D_0__Bacteria;D_1__Proteobacteria;D_2__Gammaproteobacteria;D_3__Betaproteobacteriales;D_4__Burkholderiaceae;D_5__Ralstonia	0	0	0.00144092	0.00617761	0.00572363	0.00511073	0	0.00397219	0.00057241	0.00138122
D_0__Bacteria;D_1__Proteobacteria;D_2__Gammaproteobacteria;D_3__Betaproteobacteriales;D_4__Burkholderiaceae;D_5__Rhizobacter	0	0	0.000720461	0	0.000817661	0.00170358	0	0	0	0
D_0__Bacteria;D_1__Proteobacteria;D_2__Gammaproteobacteria;D_3__Betaproteobacteriales;D_4__Burkholderiaceae;D_5__Sutterella	0.000892061	0	0	0	0	0	0	0	0.00057241	0
D_0__Bacteria;D_1__Proteobacteria;D_2__Gammaproteobacteria;D_3__Betaproteobacteriales;D_4__Burkholderiaceae;D_5__Tepidimonas	0	0	0	0	0	0	0.000834725	0	0	0
D_0__Bacteria;D_1__Proteobacteria;D_2__Gammaproteobacteria;D_3__Betaproteobacteriales;D_4__Burkholderiaceae;D_5__uncultured	0	0	0	0.000772201	0.00163532	0	0	0	0.00057241	0
D_0__Bacteria;D_1__Proteobacteria;D_2__Gammaproteobacteria;D_3__Betaproteobacteriales;D_4__Hydrogenophilaceae;D_5__Tepidiphilus	0	0	0	0	0	0	0.000834725	0	0	0
D_0__Bacteria;D_1__Proteobacteria;D_2__Gammaproteobacteria;D_3__Betaproteobacteriales;D_4__Methylophilaceae;D_5__Methylophilus	0	0	0.00144092	0	0.00408831	0	0	0	0.00057241	0.000690608
D_0__Bacteria;D_1__Proteobacteria;D_2__Gammaproteobacteria;D_3__Betaproteobacteriales;D_4__Neisseriaceae;D_5__Neisseria	0	0	0	0	0	0	0.000834725	0	0.00114482	0
D_0__Bacteria;D_1__Proteobacteria;D_2__Gammaproteobacteria;D_3__Betaproteobacteriales;D_4__Neisseriaceae;D_5__uncultured	0	0.000904159	0	0.000772201	0	0.00255537	0.0033389	0.00893744	0.00114482	0
D_0__Bacteria;D_1__Proteobacteria;D_2__Gammaproteobacteria;D_3__Betaproteobacteriales;D_4__Rhodocyclaceae;D_5__Azonexus	0	0	0.000720461	0	0	0	0	0	0.00114482	0
D_0__Bacteria;D_1__Proteobacteria;D_2__Gammaproteobacteria;D_3__Betaproteobacteriales;D_4__Rhodocyclaceae;D_5__Azospira	0	0	0.000720461	0	0.00163532	0	0	0	0.00228964	0
D_0__Bacteria;D_1__Proteobacteria;D_2__Gammaproteobacteria;D_3__Betaproteobacteriales;D_4__Rhodocyclaceae;D_5__Dechlorobacter	0	0	0.000720461	0.000772201	0	0	0	0	0.00057241	0
D_0__Bacteria;D_1__Proteobacteria;D_2__Gammaproteobacteria;D_3__Betaproteobacteriales;D_4__Rhodocyclaceae;D_5__Ferribacterium	0	0	0.000720461	0.000772201	0	0	0	0	0	0
D_0__Bacteria;D_1__Proteobacteria;D_2__Gammaproteobacteria;D_3__Betaproteobacteriales;D_4__Rhodocyclaceae;D_5__Thauera	0	0	0	0	0	0	0.00250417	0	0	0
D_0__Bacteria;D_1__Proteobacteria;D_2__Gammaproteobacteria;D_3__Betaproteobacteriales;D_4__Rhodocyclaceae;D_5__Zoogloea	0	0	0	0	0.00163532	0	0	0	0.00228964	0
D_0__Bacteria;D_1__Proteobacteria;D_2__Gammaproteobacteria;D_3__Cardiobacteriales;D_4__Wohlfahrtiimonadaceae;D_5__Ignatzschineria	0	0	0	0	0.00245298	0	0	0	0	0
D_0__Bacteria;D_1__Proteobacteria;D_2__Gammaproteobacteria;D_3__Enterobacteriales;D_4__Enterobacteriaceae;D_5__Cosenzaea	0	0	0	0	0.00245298	0.00170358	0	0	0	0.00138122
D_0__Bacteria;D_1__Proteobacteria;D_2__Gammaproteobacteria;D_3__Enterobacteriales;D_4__Enterobacteriaceae;D_5__Enterobacter	0.000892061	0.000904159	0	0.0023166	0	0	0	0	0	0
D_0__Bacteria;D_1__Proteobacteria;D_2__Gammaproteobacteria;D_3__Enterobacteriales;D_4__Enterobacteriaceae;D_5__Escherichia-Shigella	0	0.000904159	0.00936599	0.019305	0.0237122	0.0187394	0	0	0.00686892	0.00621547
D_0__Bacteria;D_1__Proteobacteria;D_2__Gammaproteobacteria;D_3__Enterobacteriales;D_4__Enterobacteriaceae;D_5__Klebsiella	0	0	0	0.000772201	0	0	0	0	0	0.000690608
D_0__Bacteria;D_1__Proteobacteria;D_2__Gammaproteobacteria;D_3__Enterobacteriales;D_4__Enterobacteriaceae;D_5__Pantoea	0.000892061	0	0	0.000772201	0.000817661	0	0	0	0	0
D_0__Bacteria;D_1__Proteobacteria;D_2__Gammaproteobacteria;D_3__Enterobacteriales;D_4__Enterobacteriaceae;D_5__Salmonella sp,	0	0	0	0	0	0	0.000834725	0	0	0
D_0__Bacteria;D_1__Proteobacteria;D_2__Gammaproteobacteria;D_3__Enterobacteriales;D_4__Enterobacteriaceae;D_5__Yersinia	0	0	0	0.0030888	0.00163532	0	0	0	0.00171723	0
D_0__Bacteria;D_1__Proteobacteria;D_2__Gammaproteobacteria;D_3__Oceanospirillales;D_4__Halomonadaceae;D_5__Halomonas	0	0	0	0	0.00163532	0.000851789	0	0	0	0
D_0__Bacteria;D_1__Proteobacteria;D_2__Gammaproteobacteria;D_3__Pasteurellales;D_4__Pasteurellaceae;D_5__Aggregatibacter	0	0	0	0	0	0.000851789	0	0	0	0
D_0__Bacteria;D_1__Proteobacteria;D_2__Gammaproteobacteria;D_3__Pasteurellales;D_4__Pasteurellaceae;D_5__Haemophilus	0	0	0.00144092	0	0	0	0	0.0019861	0.00114482	0.00138122
D_0__Bacteria;D_1__Proteobacteria;D_2__Gammaproteobacteria;D_3__Pseudomonadales;D_4__Moraxellaceae;D_5__Acinetobacter	0.314897	0.294756	0.000720461	0.0023166	0.00163532	0	0.0191987	0.00595829	0.00057241	0.000690608
D_0__Bacteria;D_1__Proteobacteria;D_2__Gammaproteobacteria;D_3__Pseudomonadales;D_4__Moraxellaceae;D_5__Enhydrobacter	0	0	0	0	0.00490597	0	0.0033389	0.000993049	0	0
D_0__Bacteria;D_1__Proteobacteria;D_2__Gammaproteobacteria;D_3__Pseudomonadales;D_4__Moraxellaceae;D_5__Moraxella	0	0	0	0	0	0	0.000834725	0	0	0
D_0__Bacteria;D_1__Proteobacteria;D_2__Gammaproteobacteria;D_3__Pseudomonadales;D_4__Moraxellaceae;D_5__Psychrobacter	0	0	0	0	0.00245298	0	0	0	0	0
D_0__Bacteria;D_1__Proteobacteria;D_2__Gammaproteobacteria;D_3__Pseudomonadales;D_4__Pseudomonadaceae;D_5__Pseudomonas	0.044603	0.0135624	0.00144092	0.0100386	0.00163532	0.00340716	0.163606	0.0337637	0.00057241	0
D_0__Bacteria;D_1__Proteobacteria;D_2__Gammaproteobacteria;D_3__Salinisphaerales;D_4__Solimonadaceae;D_5__Nevskia	0	0	0.000720461	0	0	0.00170358	0	0	0.00228964	0
D_0__Bacteria;D_1__Proteobacteria;D_2__Gammaproteobacteria;D_3__Xanthomonadales;D_4__Rhodanobacteraceae;D_5__uncultured	0	0.000904159	0	0	0	0	0	0	0	0
D_0__Bacteria;D_1__Proteobacteria;D_2__Gammaproteobacteria;D_3__Xanthomonadales;D_4__Xanthomonadaceae;D_5__Stenotrophomonas	0.0419269	0.034358	0.00648415	0.00540541	0.0122649	0.00936968	0.0116861	0.0019861	0.00171723	0.00138122
D_0__Bacteria;D_1__Spirochaetes;D_2__Spirochaetia;D_3__Spirochaetales;D_4__Spirochaetaceae;D_5__Treponema 2	0.00178412	0	0	0.0015444	0	0	0.00166945	0	0	0
D_0__Bacteria;D_1__Tenericutes;D_2__Mollicutes;D_3__Mollicutes RF39;D_4__uncultured bacterium;D_5__uncultured bacterium	0	0	0.000720461	0	0	0	0.000834725	0	0	0
D_0__Bacteria;D_1__Verrucomicrobia;D_2__Verrucomicrobiae;D_3__Chthoniobacterales;D_4__Chthoniobacteraceae;D_5__Candidatus Udaeobacter	0	0	0	0	0	0	0.000834725	0	0	0.000690608
Unassigned;__;__;__;__;__	0.0321142	0.0325497	0.0951009	0.0864865	0.107931	0.0672913	0.0617696	0.00397219	0.157413	0.038674

## Sheet: Table S5
Phyla	resistant_ctr_B10	resistant_Inf_B10	resistant_ctr_O20	resistant_Inf_O20	susceptible_ctr_B10.O20	susceptible_Inf_B10.O20
D_0__Bacteria;D_1__Acidobacteria	0	0	0	0	0.000284252	0
D_0__Bacteria;D_1__Actinobacteria	0.0237492	0.0160692	0.0200573	0.0258673	0.0216032	0.0135054
D_0__Bacteria;D_1__Bacteroidetes	0.0269158	0.220643	0.0168736	0.0325624	0.105742	0.178571
D_0__Bacteria;D_1__Cyanobacteria	0.00253325	0.00247219	0.00095511	0.000608643	0	0
D_0__Bacteria;D_1__Deferribacteres	0.000316656	0.00092707	0.00063674	0.00182593	0	0
D_0__Bacteria;D_1__Dependentiae	0	0	0	0	0.000284252	0
D_0__Bacteria;D_1__Firmicutes	0.288157	0.252781	0.382044	0.340231	0.664014	0.731092
D_0__Bacteria;D_1__Gemmatimonadetes	0	0	0	0.000304321	0	0
D_0__Bacteria;D_1__Patescibacteria	0	0.00185414	0	0	0.00198977	0.0015006
D_0__Bacteria;D_1__Proteobacteria	0.641229	0.483004	0.572111	0.578211	0.172825	0.0609244
D_0__Bacteria;D_1__Spirochaetes	0	0	0.00031837	0	0.000284252	0
D_0__Bacteria;D_1__Tenericutes	0	0	0	0	0.000568505	0.00030012
Unassigned;__	0.0170994	0.0222497	0.00700414	0.0203895	0.0324048	0.0141056
Classes	resistant_ctr_B10	resistant_Inf_B10	resistant_ctr_O20	resistant_Inf_O20	susceptible_ctr_B10.O20	susceptible_Inf_B10.O20
D_0__Bacteria;D_1__Acidobacteria;D_2__Acidobacteriia	0	0	0	0	0.000284252	0
D_0__Bacteria;D_1__Actinobacteria;D_2__Acidimicrobiia	0	0.000309023	0	0	0	0
D_0__Bacteria;D_1__Actinobacteria;D_2__Actinobacteria	0.0231159	0.0142151	0.0194206	0.02465	0.00852757	0.00480192
D_0__Bacteria;D_1__Actinobacteria;D_2__Coriobacteriia	0.000633312	0.00154512	0.00063674	0.00121729	0.0130756	0.00870348
D_0__Bacteria;D_1__Bacteroidetes;D_2__Bacteroidia	0.0269158	0.220643	0.0168736	0.0325624	0.105742	0.178571
D_0__Bacteria;D_1__Cyanobacteria;D_2__Oxyphotobacteria	0.00253325	0.00247219	0.00095511	0.000608643	0	0
D_0__Bacteria;D_1__Deferribacteres;D_2__Deferribacteres	0.000316656	0.00092707	0.00063674	0.00182593	0	0
D_0__Bacteria;D_1__Dependentiae;D_2__Babeliae	0	0	0	0	0.000284252	0
D_0__Bacteria;D_1__Firmicutes;D_2__Bacilli	0.269158	0.194685	0.374085	0.315581	0.557419	0.642257
D_0__Bacteria;D_1__Firmicutes;D_2__Clostridia	0.0177327	0.0577874	0.00795925	0.0237371	0.10631	0.0888355
D_0__Bacteria;D_1__Firmicutes;D_2__Erysipelotrichia	0.000633312	0.000309023	0	0.000304321	0.000284252	0
D_0__Bacteria;D_1__Firmicutes;D_2__Negativicutes	0.000633312	0	0	0.000608643	0	0
D_0__Bacteria;D_1__Gemmatimonadetes;D_2__Gemmatimonadetes	0	0	0	0.000304321	0	0
D_0__Bacteria;D_1__Patescibacteria;D_2__Saccharimonadia	0	0.00185414	0	0	0.00198977	0.0015006
D_0__Bacteria;D_1__Proteobacteria;D_2__Alphaproteobacteria	0.0050665	0.00309023	0.00445718	0.00486914	0.0224559	0.00360144
D_0__Bacteria;D_1__Proteobacteria;D_2__Deltaproteobacteria	0.00348322	0.0166873	0	0.000304321	0.0361001	0.0258103
D_0__Bacteria;D_1__Proteobacteria;D_2__Gammaproteobacteria	0.632679	0.463226	0.567654	0.573037	0.114269	0.0315126
D_0__Bacteria;D_1__Spirochaetes;D_2__Spirochaetia	0	0	0.00031837	0	0.000284252	0
D_0__Bacteria;D_1__Tenericutes;D_2__Mollicutes	0	0	0	0	0.000568505	0.00030012
Unassigned;__;__	0.0170994	0.0222497	0.00700414	0.0203895	0.0324048	0.0141056
Orders	resistant_ctr_B10	resistant_Inf_B10	resistant_ctr_O20	resistant_Inf_O20	susceptible_ctr_B10.O20	susceptible_Inf_B10.O20
D_0__Bacteria;D_1__Acidobacteria;D_2__Acidobacteriia;D_3__Acidobacteriales	0	0	0	0	0.000284252	0
D_0__Bacteria;D_1__Actinobacteria;D_2__Acidimicrobiia;D_3__Microtrichales	0	0.000309023	0	0	0	0
D_0__Bacteria;D_1__Actinobacteria;D_2__Actinobacteria;D_3__Bifidobacteriales	0.00126662	0.000309023	0.00095511	0.000608643	0	0.00090036
D_0__Bacteria;D_1__Actinobacteria;D_2__Actinobacteria;D_3__Corynebacteriales	0.000633312	0	0.00031837	0.000608643	0.000568505	0.00030012
D_0__Bacteria;D_1__Actinobacteria;D_2__Actinobacteria;D_3__Frankiales	0	0	0.00031837	0	0	0.00030012
D_0__Bacteria;D_1__Actinobacteria;D_2__Actinobacteria;D_3__Micrococcales	0.0167828	0.01267	0.0152818	0.0206939	0.000852757	0.00030012
D_0__Bacteria;D_1__Actinobacteria;D_2__Actinobacteria;D_3__Propionibacteriales	0.00443319	0.00123609	0.00254696	0.00243457	0.00710631	0.0030012
D_0__Bacteria;D_1__Actinobacteria;D_2__Actinobacteria;D_3__Pseudonocardiales	0	0	0	0.000304321	0	0
D_0__Bacteria;D_1__Actinobacteria;D_2__Coriobacteriia;D_3__Coriobacteriales	0.000633312	0.00154512	0.00063674	0.00121729	0.0130756	0.00870348
D_0__Bacteria;D_1__Bacteroidetes;D_2__Bacteroidia;D_3__Bacteroidales	0.0155161	0.210445	0.00732251	0.0234327	0.104321	0.178571
D_0__Bacteria;D_1__Bacteroidetes;D_2__Bacteroidia;D_3__Cytophagales	0	0	0	0	0.000284252	0
D_0__Bacteria;D_1__Bacteroidetes;D_2__Bacteroidia;D_3__Flavobacteriales	0.00158328	0.00123609	0.00127348	0.000912964	0.000284252	0
D_0__Bacteria;D_1__Bacteroidetes;D_2__Bacteroidia;D_3__Sphingobacteriales	0.00981634	0.00896168	0.00827762	0.00821668	0.000852757	0
D_0__Bacteria;D_1__Cyanobacteria;D_2__Oxyphotobacteria;D_3__Chloroplast	0.00253325	0.00247219	0.00095511	0.000608643	0	0
D_0__Bacteria;D_1__Deferribacteres;D_2__Deferribacteres;D_3__Deferribacterales	0.000316656	0.00092707	0.00063674	0.00182593	0	0
D_0__Bacteria;D_1__Dependentiae;D_2__Babeliae;D_3__Babeliales	0	0	0	0	0.000284252	0
D_0__Bacteria;D_1__Firmicutes;D_2__Bacilli;D_3__Bacillales	0.000949968	0.00123609	0	0.00182593	0.00255827	0.00120048
D_0__Bacteria;D_1__Firmicutes;D_2__Bacilli;D_3__Lactobacillales	0.268208	0.193449	0.374085	0.313755	0.554861	0.641056
D_0__Bacteria;D_1__Firmicutes;D_2__Clostridia;D_3__Clostridiales	0.0177327	0.0577874	0.00795925	0.0237371	0.106026	0.0888355
D_0__Bacteria;D_1__Firmicutes;D_2__Clostridia;D_3__Thermoanaerobacterales	0	0	0	0	0.000284252	0
D_0__Bacteria;D_1__Firmicutes;D_2__Erysipelotrichia;D_3__Erysipelotrichales	0.000633312	0.000309023	0	0.000304321	0.000284252	0
D_0__Bacteria;D_1__Firmicutes;D_2__Negativicutes;D_3__Selenomonadales	0.000633312	0	0	0.000608643	0	0
D_0__Bacteria;D_1__Gemmatimonadetes;D_2__Gemmatimonadetes;D_3__Gemmatimonadales	0	0	0	0.000304321	0	0
D_0__Bacteria;D_1__Patescibacteria;D_2__Saccharimonadia;D_3__Saccharimonadales	0	0.00185414	0	0	0.00198977	0.0015006
D_0__Bacteria;D_1__Proteobacteria;D_2__Alphaproteobacteria;D_3__Acetobacterales	0	0	0	0.000304321	0	0
D_0__Bacteria;D_1__Proteobacteria;D_2__Alphaproteobacteria;D_3__Caulobacterales	0.00189994	0.00185414	0.00063674	0.00121729	0.00369528	0.00060024
D_0__Bacteria;D_1__Proteobacteria;D_2__Alphaproteobacteria;D_3__Rhizobiales	0.00126662	0.000309023	0.00127348	0.00213025	0.00426379	0.00060024
D_0__Bacteria;D_1__Proteobacteria;D_2__Alphaproteobacteria;D_3__Rhodobacterales	0	0	0	0	0.000568505	0.00120048
D_0__Bacteria;D_1__Proteobacteria;D_2__Alphaproteobacteria;D_3__Rickettsiales	0.00126662	0	0.00191022	0.000608643	0.0136441	0.00120048
D_0__Bacteria;D_1__Proteobacteria;D_2__Alphaproteobacteria;D_3__Sphingomonadales	0.000633312	0.00092707	0.00063674	0.000608643	0.000284252	0
D_0__Bacteria;D_1__Proteobacteria;D_2__Deltaproteobacteria;D_3__Desulfovibrionales	0.00348322	0.0166873	0	0.000304321	0.0361001	0.0258103
D_0__Bacteria;D_1__Proteobacteria;D_2__Gammaproteobacteria;D_3__Betaproteobacteriales	0.0155161	0.0114339	0.0108246	0.0118685	0.0437749	0.0192077
D_0__Bacteria;D_1__Proteobacteria;D_2__Gammaproteobacteria;D_3__Enterobacteriales	0.000316656	0.00092707	0.00063674	0.00182593	0.000284252	0
D_0__Bacteria;D_1__Proteobacteria;D_2__Gammaproteobacteria;D_3__Pasteurellales	0	0	0	0	0.000284252	0
D_0__Bacteria;D_1__Proteobacteria;D_2__Gammaproteobacteria;D_3__Pseudomonadales	0.560165	0.406366	0.50398	0.506999	0.0656623	0.0111044
D_0__Bacteria;D_1__Proteobacteria;D_2__Gammaproteobacteria;D_3__Xanthomonadales	0.0566814	0.0444994	0.0522127	0.0523433	0.00426379	0.00120048
D_0__Bacteria;D_1__Spirochaetes;D_2__Spirochaetia;D_3__Spirochaetales	0	0	0.00031837	0	0.000284252	0
D_0__Bacteria;D_1__Tenericutes;D_2__Mollicutes;D_3__Mollicutes RF39	0	0	0	0	0.000568505	0.00030012
Unassigned;__;__;__	0.0170994	0.0222497	0.00700414	0.0203895	0.0324048	0.0141056
Families	resistant_ctr_B10	resistant_Inf_B10	resistant_ctr_O20	resistant_Inf_O20	susceptible_ctr_B10.O20	susceptible_Inf_B10.O20
D_0__Bacteria;D_1__Acidobacteria;D_2__Acidobacteriia;D_3__Acidobacteriales;D_4__Acidobacteriaceae (Subgroup 1)	0	0	0	0	0.000284252	0
D_0__Bacteria;D_1__Actinobacteria;D_2__Acidimicrobiia;D_3__Microtrichales;D_4__Ilumatobacteraceae	0	0.000309023	0	0	0	0
D_0__Bacteria;D_1__Actinobacteria;D_2__Actinobacteria;D_3__Bifidobacteriales;D_4__Bifidobacteriaceae	0.00126662	0.000309023	0.00095511	0.000608643	0	0.00090036
D_0__Bacteria;D_1__Actinobacteria;D_2__Actinobacteria;D_3__Corynebacteriales;D_4__Corynebacteriaceae	0.000316656	0	0.00031837	0.000608643	0.000568505	0.00030012
D_0__Bacteria;D_1__Actinobacteria;D_2__Actinobacteria;D_3__Corynebacteriales;D_4__Dietziaceae	0.000316656	0	0	0	0	0
D_0__Bacteria;D_1__Actinobacteria;D_2__Actinobacteria;D_3__Frankiales;D_4__Geodermatophilaceae	0	0	0.00031837	0	0	0.00030012
D_0__Bacteria;D_1__Actinobacteria;D_2__Actinobacteria;D_3__Micrococcales;D_4__Intrasporangiaceae	0	0.000309023	0	0	0	0
D_0__Bacteria;D_1__Actinobacteria;D_2__Actinobacteria;D_3__Micrococcales;D_4__Microbacteriaceae	0.0161495	0.0120519	0.0143266	0.0139988	0	0
D_0__Bacteria;D_1__Actinobacteria;D_2__Actinobacteria;D_3__Micrococcales;D_4__Micrococcaceae	0.000633312	0.000309023	0.00095511	0.00669507	0.000852757	0.00030012
D_0__Bacteria;D_1__Actinobacteria;D_2__Actinobacteria;D_3__Propionibacteriales;D_4__Propionibacteriaceae	0.00443319	0.00123609	0.00254696	0.00243457	0.00710631	0.0030012
D_0__Bacteria;D_1__Actinobacteria;D_2__Actinobacteria;D_3__Pseudonocardiales;D_4__Pseudonocardiaceae	0	0	0	0.000304321	0	0
D_0__Bacteria;D_1__Actinobacteria;D_2__Coriobacteriia;D_3__Coriobacteriales;D_4__Coriobacteriaceae	0.000633312	0.000618047	0.00031837	0.00121729	0	0
D_0__Bacteria;D_1__Actinobacteria;D_2__Coriobacteriia;D_3__Coriobacteriales;D_4__Eggerthellaceae	0	0.00092707	0.00031837	0	0.0130756	0.00870348
D_0__Bacteria;D_1__Bacteroidetes;D_2__Bacteroidia;D_3__Bacteroidales;D_4__Bacteroidaceae	0.00411653	0.00278121	0.00127348	0.00912964	0.00170551	0.0015006
D_0__Bacteria;D_1__Bacteroidetes;D_2__Bacteroidia;D_3__Bacteroidales;D_4__Barnesiellaceae	0.000316656	0.000309023	0	0	0	0
D_0__Bacteria;D_1__Bacteroidetes;D_2__Bacteroidia;D_3__Bacteroidales;D_4__Marinifilaceae	0	0	0.00031837	0	0.00142126	0
D_0__Bacteria;D_1__Bacteroidetes;D_2__Bacteroidia;D_3__Bacteroidales;D_4__Muribaculaceae	0.00538315	0.205192	0.00413881	0.00730371	0.0955088	0.17437
D_0__Bacteria;D_1__Bacteroidetes;D_2__Bacteroidia;D_3__Bacteroidales;D_4__Prevotellaceae	0.00348322	0.00092707	0.00127348	0.0042605	0.00113701	0.00120048
D_0__Bacteria;D_1__Bacteroidetes;D_2__Bacteroidia;D_3__Bacteroidales;D_4__Rikenellaceae	0.00126662	0.00123609	0	0.000608643	0.00426379	0.00120048
D_0__Bacteria;D_1__Bacteroidetes;D_2__Bacteroidia;D_3__Bacteroidales;D_4__Tannerellaceae	0.000949968	0	0.00031837	0.00213025	0.000284252	0.00030012
D_0__Bacteria;D_1__Bacteroidetes;D_2__Bacteroidia;D_3__Cytophagales;D_4__Hymenobacteraceae	0	0	0	0	0.000284252	0
D_0__Bacteria;D_1__Bacteroidetes;D_2__Bacteroidia;D_3__Flavobacteriales;D_4__Weeksellaceae	0.00158328	0.00123609	0.00127348	0.000912964	0.000284252	0
D_0__Bacteria;D_1__Bacteroidetes;D_2__Bacteroidia;D_3__Sphingobacteriales;D_4__Sphingobacteriaceae	0.00981634	0.00896168	0.00827762	0.00821668	0.000852757	0
D_0__Bacteria;D_1__Cyanobacteria;D_2__Oxyphotobacteria;D_3__Chloroplast;D_4__Betula pendula (European white birch)	0.00253325	0.00247219	0.00095511	0.000608643	0	0
D_0__Bacteria;D_1__Deferribacteres;D_2__Deferribacteres;D_3__Deferribacterales;D_4__Deferribacteraceae	0.000316656	0.00092707	0.00063674	0.00182593	0	0
D_0__Bacteria;D_1__Dependentiae;D_2__Babeliae;D_3__Babeliales;D_4__Vermiphilaceae	0	0	0	0	0.000284252	0
D_0__Bacteria;D_1__Firmicutes;D_2__Bacilli;D_3__Bacillales;D_4__Bacillaceae	0.000316656	0.000618047	0	0.000304321	0.000284252	0.00030012
D_0__Bacteria;D_1__Firmicutes;D_2__Bacilli;D_3__Bacillales;D_4__Family X	0	0	0	0	0.000284252	0
D_0__Bacteria;D_1__Firmicutes;D_2__Bacilli;D_3__Bacillales;D_4__Paenibacillaceae	0	0	0	0.000304321	0.000284252	0.00030012
D_0__Bacteria;D_1__Firmicutes;D_2__Bacilli;D_3__Bacillales;D_4__Staphylococcaceae	0.000633312	0.000618047	0	0.00121729	0.00170551	0.00060024
D_0__Bacteria;D_1__Firmicutes;D_2__Bacilli;D_3__Lactobacillales;D_4__Carnobacteriaceae	0	0	0	0.000608643	0	0
D_0__Bacteria;D_1__Firmicutes;D_2__Bacilli;D_3__Lactobacillales;D_4__Enterococcaceae	0.0579481	0.0407911	0.0595352	0.115033	0.000284252	0
D_0__Bacteria;D_1__Firmicutes;D_2__Bacilli;D_3__Lactobacillales;D_4__Lactobacillaceae	0.20361	0.146786	0.309456	0.190505	0.551734	0.639556
D_0__Bacteria;D_1__Firmicutes;D_2__Bacilli;D_3__Lactobacillales;D_4__Leuconostocaceae	0	0	0	0.000608643	0	0
D_0__Bacteria;D_1__Firmicutes;D_2__Bacilli;D_3__Lactobacillales;D_4__Streptococcaceae	0.00664978	0.00587145	0.00509392	0.00699939	0.00284252	0.0015006
D_0__Bacteria;D_1__Firmicutes;D_2__Clostridia;D_3__Clostridiales;D_4__Christensenellaceae	0.000316656	0	0.00031837	0.000304321	0.000568505	0
D_0__Bacteria;D_1__Firmicutes;D_2__Clostridia;D_3__Clostridiales;D_4__Clostridiaceae 1	0.00221659	0.00154512	0.00191022	0.00182593	0.000284252	0
D_0__Bacteria;D_1__Firmicutes;D_2__Clostridia;D_3__Clostridiales;D_4__Clostridiales vadinBB60 group	0	0	0	0	0.000852757	0
D_0__Bacteria;D_1__Firmicutes;D_2__Clostridia;D_3__Clostridiales;D_4__Defluviitaleaceae	0	0	0	0	0.000284252	0
D_0__Bacteria;D_1__Firmicutes;D_2__Clostridia;D_3__Clostridiales;D_4__Eubacteriaceae	0	0	0	0	0.000284252	0
D_0__Bacteria;D_1__Firmicutes;D_2__Clostridia;D_3__Clostridiales;D_4__Family XI	0	0.000309023	0	0.000608643	0.000852757	0
D_0__Bacteria;D_1__Firmicutes;D_2__Clostridia;D_3__Clostridiales;D_4__Family XIII	0	0.000309023	0	0	0.000852757	0.00090036
D_0__Bacteria;D_1__Firmicutes;D_2__Clostridia;D_3__Clostridiales;D_4__Lachnospiraceae	0.0113996	0.0475896	0.00254696	0.0143031	0.0761796	0.0648259
D_0__Bacteria;D_1__Firmicutes;D_2__Clostridia;D_3__Clostridiales;D_4__Peptococcaceae	0	0	0.00031837	0	0.000284252	0
D_0__Bacteria;D_1__Firmicutes;D_2__Clostridia;D_3__Clostridiales;D_4__Peptostreptococcaceae	0.000316656	0.00123609	0.00031837	0.000304321	0.000852757	0
D_0__Bacteria;D_1__Firmicutes;D_2__Clostridia;D_3__Clostridiales;D_4__Ruminococcaceae	0.00348322	0.00679852	0.00254696	0.00639075	0.02473	0.0231092
D_0__Bacteria;D_1__Firmicutes;D_2__Clostridia;D_3__Thermoanaerobacterales;D_4__Family III	0	0	0	0	0.000284252	0
D_0__Bacteria;D_1__Firmicutes;D_2__Erysipelotrichia;D_3__Erysipelotrichales;D_4__Erysipelotrichaceae	0.000633312	0.000309023	0	0.000304321	0.000284252	0
D_0__Bacteria;D_1__Firmicutes;D_2__Negativicutes;D_3__Selenomonadales;D_4__Veillonellaceae	0.000633312	0	0	0.000608643	0	0
D_0__Bacteria;D_1__Gemmatimonadetes;D_2__Gemmatimonadetes;D_3__Gemmatimonadales;D_4__Gemmatimonadaceae	0	0	0	0.000304321	0	0
D_0__Bacteria;D_1__Patescibacteria;D_2__Saccharimonadia;D_3__Saccharimonadales;D_4__Saccharimonadaceae	0	0.00185414	0	0	0.00198977	0.0015006
D_0__Bacteria;D_1__Proteobacteria;D_2__Alphaproteobacteria;D_3__Acetobacterales;D_4__Acetobacteraceae	0	0	0	0.000304321	0	0
D_0__Bacteria;D_1__Proteobacteria;D_2__Alphaproteobacteria;D_3__Caulobacterales;D_4__Caulobacteraceae	0.00189994	0.00185414	0.00063674	0.00121729	0.00369528	0.00060024
D_0__Bacteria;D_1__Proteobacteria;D_2__Alphaproteobacteria;D_3__Rhizobiales;D_4__Beijerinckiaceae	0.000633312	0.000309023	0.00063674	0.000608643	0.000852757	0
D_0__Bacteria;D_1__Proteobacteria;D_2__Alphaproteobacteria;D_3__Rhizobiales;D_4__Rhizobiaceae	0.000633312	0	0.00063674	0.000912964	0.00284252	0.00060024
D_0__Bacteria;D_1__Proteobacteria;D_2__Alphaproteobacteria;D_3__Rhizobiales;D_4__Xanthobacteraceae	0	0	0	0.000608643	0.000568505	0
D_0__Bacteria;D_1__Proteobacteria;D_2__Alphaproteobacteria;D_3__Rhodobacterales;D_4__Rhodobacteraceae	0	0	0	0	0.000568505	0.00120048
D_0__Bacteria;D_1__Proteobacteria;D_2__Alphaproteobacteria;D_3__Rickettsiales;D_4__Mitochondria	0.00126662	0	0.00191022	0.000608643	0.0136441	0.00120048
D_0__Bacteria;D_1__Proteobacteria;D_2__Alphaproteobacteria;D_3__Sphingomonadales;D_4__Sphingomonadaceae	0.000633312	0.00092707	0.00063674	0.000608643	0.000284252	0
D_0__Bacteria;D_1__Proteobacteria;D_2__Deltaproteobacteria;D_3__Desulfovibrionales;D_4__Desulfovibrionaceae	0.00348322	0.0166873	0	0.000304321	0.0361001	0.0258103
D_0__Bacteria;D_1__Proteobacteria;D_2__Gammaproteobacteria;D_3__Betaproteobacteriales;D_4__Burkholderiaceae	0.0151995	0.0111248	0.0108246	0.0115642	0.0426379	0.017407
D_0__Bacteria;D_1__Proteobacteria;D_2__Gammaproteobacteria;D_3__Betaproteobacteriales;D_4__Neisseriaceae	0.000316656	0.000309023	0	0.000304321	0.00113701	0.00180072
D_0__Bacteria;D_1__Proteobacteria;D_2__Gammaproteobacteria;D_3__Enterobacteriales;D_4__Enterobacteriaceae	0.000316656	0.00092707	0.00063674	0.00182593	0.000284252	0
D_0__Bacteria;D_1__Proteobacteria;D_2__Gammaproteobacteria;D_3__Pasteurellales;D_4__Pasteurellaceae	0	0	0	0	0.000284252	0
D_0__Bacteria;D_1__Proteobacteria;D_2__Gammaproteobacteria;D_3__Pseudomonadales;D_4__Moraxellaceae	0.544965	0.395241	0.489971	0.494827	0.00653781	0.00240096
D_0__Bacteria;D_1__Proteobacteria;D_2__Gammaproteobacteria;D_3__Pseudomonadales;D_4__Pseudomonadaceae	0.0151995	0.0111248	0.0140083	0.0121729	0.0591245	0.00870348
D_0__Bacteria;D_1__Proteobacteria;D_2__Gammaproteobacteria;D_3__Xanthomonadales;D_4__Xanthomonadaceae	0.0566814	0.0444994	0.0522127	0.0523433	0.00426379	0.00120048
D_0__Bacteria;D_1__Spirochaetes;D_2__Spirochaetia;D_3__Spirochaetales;D_4__Spirochaetaceae	0	0	0.00031837	0	0.000284252	0
D_0__Bacteria;D_1__Tenericutes;D_2__Mollicutes;D_3__Mollicutes RF39;D_4__uncultured bacterium	0	0	0	0	0.000568505	0.00030012
Unassigned;__;__;__;__	0.0170994	0.0222497	0.00700414	0.0203895	0.0324048	0.0141056
Genera	resistant_ctr_B10	resistant_Inf_B10	resistant_ctr_O20	resistant_Inf_O20	susceptible_ctr_B10.O20	susceptible_Inf_B10.O20
D_0__Bacteria;D_1__Acidobacteria;D_2__Acidobacteriia;D_3__Acidobacteriales;D_4__Acidobacteriaceae (Subgroup 1);D_5__Bryocella	0	0	0	0	0.000284252	0
D_0__Bacteria;D_1__Actinobacteria;D_2__Acidimicrobiia;D_3__Microtrichales;D_4__Ilumatobacteraceae;D_5__CL500-29 marine group	0	0.000309023	0	0	0	0
D_0__Bacteria;D_1__Actinobacteria;D_2__Actinobacteria;D_3__Bifidobacteriales;D_4__Bifidobacteriaceae;D_5__Bifidobacterium	0.00126662	0.000309023	0.00095511	0.000608643	0	0.00090036
D_0__Bacteria;D_1__Actinobacteria;D_2__Actinobacteria;D_3__Corynebacteriales;D_4__Corynebacteriaceae;D_5__Corynebacterium 1	0	0	0.00031837	0.000608643	0.000568505	0.00030012
D_0__Bacteria;D_1__Actinobacteria;D_2__Actinobacteria;D_3__Corynebacteriales;D_4__Corynebacteriaceae;D_5__Lawsonella	0.000316656	0	0	0	0	0
D_0__Bacteria;D_1__Actinobacteria;D_2__Actinobacteria;D_3__Corynebacteriales;D_4__Dietziaceae;D_5__Dietzia	0.000316656	0	0	0	0	0
D_0__Bacteria;D_1__Actinobacteria;D_2__Actinobacteria;D_3__Frankiales;D_4__Geodermatophilaceae;D_5__Geodermatophilus	0	0	0.00031837	0	0	0.00030012
D_0__Bacteria;D_1__Actinobacteria;D_2__Actinobacteria;D_3__Micrococcales;D_4__Intrasporangiaceae;D_5__Janibacter	0	0.000309023	0	0	0	0
D_0__Bacteria;D_1__Actinobacteria;D_2__Actinobacteria;D_3__Micrococcales;D_4__Microbacteriaceae;D_5__Microbacterium	0.0155161	0.0120519	0.0143266	0.0139988	0	0
D_0__Bacteria;D_1__Actinobacteria;D_2__Actinobacteria;D_3__Micrococcales;D_4__Microbacteriaceae;D_5__Rathayibacter	0.000633312	0	0	0	0	0
D_0__Bacteria;D_1__Actinobacteria;D_2__Actinobacteria;D_3__Micrococcales;D_4__Micrococcaceae;D_5__Enteractinococcus	0	0	0.00063674	0.00547778	0	0
D_0__Bacteria;D_1__Actinobacteria;D_2__Actinobacteria;D_3__Micrococcales;D_4__Micrococcaceae;D_5__Kocuria	0.000316656	0.000309023	0.00031837	0.000912964	0	0
D_0__Bacteria;D_1__Actinobacteria;D_2__Actinobacteria;D_3__Micrococcales;D_4__Micrococcaceae;D_5__Micrococcus	0	0	0	0	0.000568505	0.00030012
D_0__Bacteria;D_1__Actinobacteria;D_2__Actinobacteria;D_3__Micrococcales;D_4__Micrococcaceae;D_5__Pseudarthrobacter	0	0	0	0	0.000284252	0
D_0__Bacteria;D_1__Actinobacteria;D_2__Actinobacteria;D_3__Micrococcales;D_4__Micrococcaceae;D_5__Rothia	0.000316656	0	0	0.000304321	0	0
D_0__Bacteria;D_1__Actinobacteria;D_2__Actinobacteria;D_3__Propionibacteriales;D_4__Propionibacteriaceae;D_5__Cutibacterium	0.00443319	0.00123609	0.00254696	0.00243457	0.00710631	0.0030012
D_0__Bacteria;D_1__Actinobacteria;D_2__Actinobacteria;D_3__Pseudonocardiales;D_4__Pseudonocardiaceae;D_5__Amycolatopsis	0	0	0	0.000304321	0	0
D_0__Bacteria;D_1__Actinobacteria;D_2__Coriobacteriia;D_3__Coriobacteriales;D_4__Coriobacteriaceae;D_5__Collinsella	0.000633312	0.000618047	0.00031837	0.00121729	0	0
D_0__Bacteria;D_1__Actinobacteria;D_2__Coriobacteriia;D_3__Coriobacteriales;D_4__Eggerthellaceae;D_5__DNF00809	0	0	0	0	0.000284252	0
D_0__Bacteria;D_1__Actinobacteria;D_2__Coriobacteriia;D_3__Coriobacteriales;D_4__Eggerthellaceae;D_5__Enterorhabdus	0	0.00092707	0.00031837	0	0.0116543	0.00810324
D_0__Bacteria;D_1__Actinobacteria;D_2__Coriobacteriia;D_3__Coriobacteriales;D_4__Eggerthellaceae;D_5__Parvibacter	0	0	0	0	0.000852757	0.00060024
D_0__Bacteria;D_1__Actinobacteria;D_2__Coriobacteriia;D_3__Coriobacteriales;D_4__Eggerthellaceae;D_5__uncultured	0	0	0	0	0.000284252	0
D_0__Bacteria;D_1__Bacteroidetes;D_2__Bacteroidia;D_3__Bacteroidales;D_4__Bacteroidaceae;D_5__Bacteroides	0.00411653	0.00278121	0.00127348	0.00912964	0.00170551	0.0015006
D_0__Bacteria;D_1__Bacteroidetes;D_2__Bacteroidia;D_3__Bacteroidales;D_4__Barnesiellaceae;D_5__Barnesiella	0.000316656	0.000309023	0	0	0	0
D_0__Bacteria;D_1__Bacteroidetes;D_2__Bacteroidia;D_3__Bacteroidales;D_4__Marinifilaceae;D_5__Odoribacter	0	0	0.00031837	0	0.00142126	0
D_0__Bacteria;D_1__Bacteroidetes;D_2__Bacteroidia;D_3__Bacteroidales;D_4__Muribaculaceae;D_5__CAG-873	0	0	0	0.000304321	0	0
D_0__Bacteria;D_1__Bacteroidetes;D_2__Bacteroidia;D_3__Bacteroidales;D_4__Muribaculaceae;D_5__Muribaculum	0.000633312	0.0166873	0	0	0.00426379	0.0114046
D_0__Bacteria;D_1__Bacteroidetes;D_2__Bacteroidia;D_3__Bacteroidales;D_4__Muribaculaceae;D_5__uncultured Bacteroidales bacterium	0.000316656	0.00618047	0	0.000608643	0.00227402	0.00690276
D_0__Bacteria;D_1__Bacteroidetes;D_2__Bacteroidia;D_3__Bacteroidales;D_4__Muribaculaceae;D_5__uncultured bacterium	0.00443319	0.182324	0.00413881	0.00639075	0.088971	0.156062
D_0__Bacteria;D_1__Bacteroidetes;D_2__Bacteroidia;D_3__Bacteroidales;D_4__Prevotellaceae;D_5__Alloprevotella	0	0	0	0.000608643	0	0
D_0__Bacteria;D_1__Bacteroidetes;D_2__Bacteroidia;D_3__Bacteroidales;D_4__Prevotellaceae;D_5__Prevotella 9	0.00316656	0.000309023	0.00095511	0.00243457	0	0
D_0__Bacteria;D_1__Bacteroidetes;D_2__Bacteroidia;D_3__Bacteroidales;D_4__Prevotellaceae;D_5__Prevotellaceae NK3B31 group	0	0.000618047	0	0.000304321	0.000852757	0
D_0__Bacteria;D_1__Bacteroidetes;D_2__Bacteroidia;D_3__Bacteroidales;D_4__Prevotellaceae;D_5__Prevotellaceae UCG-001	0.000316656	0	0.00031837	0.000912964	0.000284252	0.00120048
D_0__Bacteria;D_1__Bacteroidetes;D_2__Bacteroidia;D_3__Bacteroidales;D_4__Rikenellaceae;D_5__Alistipes	0.00126662	0.00123609	0	0.000608643	0.00341103	0.00120048
D_0__Bacteria;D_1__Bacteroidetes;D_2__Bacteroidia;D_3__Bacteroidales;D_4__Rikenellaceae;D_5__Rikenella	0	0	0	0	0.000568505	0
D_0__Bacteria;D_1__Bacteroidetes;D_2__Bacteroidia;D_3__Bacteroidales;D_4__Rikenellaceae;D_5__Rikenellaceae RC9 gut group	0	0	0	0	0.000284252	0
D_0__Bacteria;D_1__Bacteroidetes;D_2__Bacteroidia;D_3__Bacteroidales;D_4__Tannerellaceae;D_5__Parabacteroides	0.000949968	0	0.00031837	0.00213025	0.000284252	0.00030012
D_0__Bacteria;D_1__Bacteroidetes;D_2__Bacteroidia;D_3__Cytophagales;D_4__Hymenobacteraceae;D_5__Hymenobacter	0	0	0	0	0.000284252	0
D_0__Bacteria;D_1__Bacteroidetes;D_2__Bacteroidia;D_3__Flavobacteriales;D_4__Weeksellaceae;D_5__Chryseobacterium	0.00158328	0.00123609	0.00127348	0.000912964	0	0
D_0__Bacteria;D_1__Bacteroidetes;D_2__Bacteroidia;D_3__Flavobacteriales;D_4__Weeksellaceae;D_5__Cloacibacterium	0	0	0	0	0.000284252	0
D_0__Bacteria;D_1__Bacteroidetes;D_2__Bacteroidia;D_3__Sphingobacteriales;D_4__Sphingobacteriaceae;D_5__Pedobacter	0.000949968	0.00092707	0.00095511	0.000608643	0.000284252	0
D_0__Bacteria;D_1__Bacteroidetes;D_2__Bacteroidia;D_3__Sphingobacteriales;D_4__Sphingobacteriaceae;D_5__Sphingobacterium	0.00886637	0.00803461	0.00732251	0.00760803	0.000568505	0
D_0__Bacteria;D_1__Cyanobacteria;D_2__Oxyphotobacteria;D_3__Chloroplast;D_4__Betula pendula (European white birch);D_5__Betula pendula (European white birch)	0.00253325	0.00247219	0.00095511	0.000608643	0	0
D_0__Bacteria;D_1__Deferribacteres;D_2__Deferribacteres;D_3__Deferribacterales;D_4__Deferribacteraceae;D_5__Mucispirillum	0.000316656	0.00092707	0.00063674	0.00182593	0	0
D_0__Bacteria;D_1__Dependentiae;D_2__Babeliae;D_3__Babeliales;D_4__Vermiphilaceae;D_5__uncultured bacterium	0	0	0	0	0.000284252	0
D_0__Bacteria;D_1__Firmicutes;D_2__Bacilli;D_3__Bacillales;D_4__Bacillaceae;D_5__Bacillus	0.000316656	0	0	0	0	0.00030012
D_0__Bacteria;D_1__Firmicutes;D_2__Bacilli;D_3__Bacillales;D_4__Bacillaceae;D_5__Oceanobacillus	0	0.000618047	0	0.000304321	0.000284252	0
D_0__Bacteria;D_1__Firmicutes;D_2__Bacilli;D_3__Bacillales;D_4__Family X;D_5__Thermicanus	0	0	0	0	0.000284252	0
D_0__Bacteria;D_1__Firmicutes;D_2__Bacilli;D_3__Bacillales;D_4__Paenibacillaceae;D_5__Ammoniphilus	0	0	0	0	0	0.00030012
D_0__Bacteria;D_1__Firmicutes;D_2__Bacilli;D_3__Bacillales;D_4__Paenibacillaceae;D_5__Paenibacillus	0	0	0	0.000304321	0	0
D_0__Bacteria;D_1__Firmicutes;D_2__Bacilli;D_3__Bacillales;D_4__Paenibacillaceae;D_5__Saccharibacillus	0	0	0	0	0.000284252	0
D_0__Bacteria;D_1__Firmicutes;D_2__Bacilli;D_3__Bacillales;D_4__Staphylococcaceae;D_5__Staphylococcus	0.000633312	0.000618047	0	0.00121729	0.00170551	0.00060024
D_0__Bacteria;D_1__Firmicutes;D_2__Bacilli;D_3__Lactobacillales;D_4__Carnobacteriaceae;D_5__Atopostipes	0	0	0	0.000608643	0	0
D_0__Bacteria;D_1__Firmicutes;D_2__Bacilli;D_3__Lactobacillales;D_4__Enterococcaceae;D_5__Enterococcus	0.0579481	0.0407911	0.0595352	0.115033	0.000284252	0
D_0__Bacteria;D_1__Firmicutes;D_2__Bacilli;D_3__Lactobacillales;D_4__Lactobacillaceae;D_5__Lactobacillus	0.20361	0.146786	0.309456	0.190505	0.551734	0.639556
D_0__Bacteria;D_1__Firmicutes;D_2__Bacilli;D_3__Lactobacillales;D_4__Leuconostocaceae;D_5__Leuconostoc	0	0	0	0.000608643	0	0
D_0__Bacteria;D_1__Firmicutes;D_2__Bacilli;D_3__Lactobacillales;D_4__Streptococcaceae;D_5__Lactococcus	0.000949968	0.00092707	0.00127348	0.00121729	0.000284252	0
D_0__Bacteria;D_1__Firmicutes;D_2__Bacilli;D_3__Lactobacillales;D_4__Streptococcaceae;D_5__Streptococcus	0.00569981	0.00494438	0.00382044	0.00578211	0.00255827	0.0015006
D_0__Bacteria;D_1__Firmicutes;D_2__Clostridia;D_3__Clostridiales;D_4__Christensenellaceae;D_5__Christensenellaceae R-7 group	0.000316656	0	0.00031837	0.000304321	0.000568505	0
D_0__Bacteria;D_1__Firmicutes;D_2__Clostridia;D_3__Clostridiales;D_4__Clostridiaceae 1;D_5__Candidatus Arthromitus	0.00221659	0.00123609	0.00159185	0.00152161	0.000284252	0
D_0__Bacteria;D_1__Firmicutes;D_2__Clostridia;D_3__Clostridiales;D_4__Clostridiaceae 1;D_5__Clostridium sensu stricto 1	0	0.000309023	0.00031837	0.000304321	0	0
D_0__Bacteria;D_1__Firmicutes;D_2__Clostridia;D_3__Clostridiales;D_4__Clostridiales vadinBB60 group;D_5__uncultured bacterium	0	0	0	0	0.000568505	0
D_0__Bacteria;D_1__Firmicutes;D_2__Clostridia;D_3__Clostridiales;D_4__Clostridiales vadinBB60 group;D_5__uncultured organism	0	0	0	0	0.000284252	0
D_0__Bacteria;D_1__Firmicutes;D_2__Clostridia;D_3__Clostridiales;D_4__Defluviitaleaceae;D_5__Defluviitaleaceae UCG-011	0	0	0	0	0.000284252	0
D_0__Bacteria;D_1__Firmicutes;D_2__Clostridia;D_3__Clostridiales;D_4__Eubacteriaceae;D_5__Anaerofustis	0	0	0	0	0.000284252	0
D_0__Bacteria;D_1__Firmicutes;D_2__Clostridia;D_3__Clostridiales;D_4__Family XI;D_5__Anaerococcus	0	0.000309023	0	0.000304321	0.000284252	0
D_0__Bacteria;D_1__Firmicutes;D_2__Clostridia;D_3__Clostridiales;D_4__Family XI;D_5__Finegoldia	0	0	0	0.000304321	0.000568505	0
D_0__Bacteria;D_1__Firmicutes;D_2__Clostridia;D_3__Clostridiales;D_4__Family XIII;D_5__Family XIII UCG-001	0	0	0	0	0.000568505	0.00030012
D_0__Bacteria;D_1__Firmicutes;D_2__Clostridia;D_3__Clostridiales;D_4__Family XIII;D_5__[Eubacterium] brachy group	0	0.000309023	0	0	0.000284252	0.00060024
D_0__Bacteria;D_1__Firmicutes;D_2__Clostridia;D_3__Clostridiales;D_4__Lachnospiraceae;D_5__A2	0.00379987	0.00679852	0	0.000304321	0.00739056	0.00960384
D_0__Bacteria;D_1__Firmicutes;D_2__Clostridia;D_3__Clostridiales;D_4__Lachnospiraceae;D_5__ASF356	0	0	0	0	0.000568505	0
D_0__Bacteria;D_1__Firmicutes;D_2__Clostridia;D_3__Clostridiales;D_4__Lachnospiraceae;D_5__Agathobacter	0	0.000309023	0	0	0	0
D_0__Bacteria;D_1__Firmicutes;D_2__Clostridia;D_3__Clostridiales;D_4__Lachnospiraceae;D_5__Anaerostipes	0	0	0	0.000912964	0.000284252	0
D_0__Bacteria;D_1__Firmicutes;D_2__Clostridia;D_3__Clostridiales;D_4__Lachnospiraceae;D_5__Blautia	0.000949968	0.00092707	0.00031837	0.00213025	0.00397953	0.00060024
D_0__Bacteria;D_1__Firmicutes;D_2__Clostridia;D_3__Clostridiales;D_4__Lachnospiraceae;D_5__CHKCI001	0	0.000309023	0	0.000608643	0.000852757	0
D_0__Bacteria;D_1__Firmicutes;D_2__Clostridia;D_3__Clostridiales;D_4__Lachnospiraceae;D_5__Dorea	0.000316656	0.000309023	0	0.000304321	0	0
D_0__Bacteria;D_1__Firmicutes;D_2__Clostridia;D_3__Clostridiales;D_4__Lachnospiraceae;D_5__Eisenbergiella	0	0	0	0	0.000284252	0
D_0__Bacteria;D_1__Firmicutes;D_2__Clostridia;D_3__Clostridiales;D_4__Lachnospiraceae;D_5__Fusicatenibacter	0.000316656	0	0	0.000608643	0.000852757	0
D_0__Bacteria;D_1__Firmicutes;D_2__Clostridia;D_3__Clostridiales;D_4__Lachnospiraceae;D_5__GCA-900066575	0	0.000618047	0	0	0.000568505	0
D_0__Bacteria;D_1__Firmicutes;D_2__Clostridia;D_3__Clostridiales;D_4__Lachnospiraceae;D_5__Lachnoclostridium	0.000316656	0.00309023	0	0.000912964	0.00284252	0.00120048
D_0__Bacteria;D_1__Firmicutes;D_2__Clostridia;D_3__Clostridiales;D_4__Lachnospiraceae;D_5__Lachnospiraceae FCS020 group	0	0.000309023	0	0.000304321	0.000852757	0.00060024
D_0__Bacteria;D_1__Firmicutes;D_2__Clostridia;D_3__Clostridiales;D_4__Lachnospiraceae;D_5__Lachnospiraceae NC2004 group	0.000316656	0	0	0.00121729	0	0
D_0__Bacteria;D_1__Firmicutes;D_2__Clostridia;D_3__Clostridiales;D_4__Lachnospiraceae;D_5__Lachnospiraceae ND3007 group	0	0.000618047	0	0	0	0
D_0__Bacteria;D_1__Firmicutes;D_2__Clostridia;D_3__Clostridiales;D_4__Lachnospiraceae;D_5__Lachnospiraceae NK4A136 group	0.000633312	0.00370828	0.00127348	0.00243457	0.0130756	0.00570228
D_0__Bacteria;D_1__Firmicutes;D_2__Clostridia;D_3__Clostridiales;D_4__Lachnospiraceae;D_5__Lachnospiraceae UCG-001	0.000949968	0.00092707	0	0.000304321	0.00682206	0.007503
D_0__Bacteria;D_1__Firmicutes;D_2__Clostridia;D_3__Clostridiales;D_4__Lachnospiraceae;D_5__Lachnospiraceae UCG-004	0.000316656	0	0	0	0	0
D_0__Bacteria;D_1__Firmicutes;D_2__Clostridia;D_3__Clostridiales;D_4__Lachnospiraceae;D_5__Lachnospiraceae UCG-006	0	0.00494438	0	0	0.00142126	0.00270108
D_0__Bacteria;D_1__Firmicutes;D_2__Clostridia;D_3__Clostridiales;D_4__Lachnospiraceae;D_5__Lachnospiraceae UCG-008	0.000316656	0.00123609	0	0.000304321	0.000284252	0.00180072
D_0__Bacteria;D_1__Firmicutes;D_2__Clostridia;D_3__Clostridiales;D_4__Lachnospiraceae;D_5__Lachnospiraceae XPB1014 group	0	0	0	0	0.000284252	0
D_0__Bacteria;D_1__Firmicutes;D_2__Clostridia;D_3__Clostridiales;D_4__Lachnospiraceae;D_5__Marvinbryantia	0.000633312	0.00092707	0.00031837	0.000304321	0.000852757	0.00180072
D_0__Bacteria;D_1__Firmicutes;D_2__Clostridia;D_3__Clostridiales;D_4__Lachnospiraceae;D_5__Roseburia	0.000949968	0.00185414	0	0.000912964	0.00568505	0.00840336
D_0__Bacteria;D_1__Firmicutes;D_2__Clostridia;D_3__Clostridiales;D_4__Lachnospiraceae;D_5__Sellimonas	0	0	0	0.000304321	0.000284252	0
D_0__Bacteria;D_1__Firmicutes;D_2__Clostridia;D_3__Clostridiales;D_4__Lachnospiraceae;D_5__Stomatobaculum	0	0	0	0	0.000284252	0
D_0__Bacteria;D_1__Firmicutes;D_2__Clostridia;D_3__Clostridiales;D_4__Lachnospiraceae;D_5__Tyzzerella	0	0	0	0	0	0.00030012
D_0__Bacteria;D_1__Firmicutes;D_2__Clostridia;D_3__Clostridiales;D_4__Lachnospiraceae;D_5__UC5-1-2E3	0.000316656	0	0	0	0	0
D_0__Bacteria;D_1__Firmicutes;D_2__Clostridia;D_3__Clostridiales;D_4__Lachnospiraceae;D_5__[Eubacterium] eligens group	0	0	0	0.000304321	0	0.00030012
D_0__Bacteria;D_1__Firmicutes;D_2__Clostridia;D_3__Clostridiales;D_4__Lachnospiraceae;D_5__[Eubacterium] xylanophilum group	0	0.000618047	0	0.000304321	0.00198977	0.00270108
D_0__Bacteria;D_1__Firmicutes;D_2__Clostridia;D_3__Clostridiales;D_4__Lachnospiraceae;D_5__[Ruminococcus] gauvreauii group	0	0	0	0	0.000284252	0
D_0__Bacteria;D_1__Firmicutes;D_2__Clostridia;D_3__Clostridiales;D_4__Lachnospiraceae;D_5__[Ruminococcus] torques group	0	0	0	0.000608643	0.00142126	0.00030012
D_0__Bacteria;D_1__Firmicutes;D_2__Clostridia;D_3__Clostridiales;D_4__Lachnospiraceae;D_5__uncultured	0.00126662	0.0200865	0.00063674	0.00121729	0.0250142	0.0213085
D_0__Bacteria;D_1__Firmicutes;D_2__Clostridia;D_3__Clostridiales;D_4__Peptococcaceae;D_5__uncultured	0	0	0.00031837	0	0.000284252	0
D_0__Bacteria;D_1__Firmicutes;D_2__Clostridia;D_3__Clostridiales;D_4__Peptostreptococcaceae;D_5__Intestinibacter	0	0	0	0	0.000852757	0
D_0__Bacteria;D_1__Firmicutes;D_2__Clostridia;D_3__Clostridiales;D_4__Peptostreptococcaceae;D_5__Romboutsia	0.000316656	0.00092707	0	0	0	0
D_0__Bacteria;D_1__Firmicutes;D_2__Clostridia;D_3__Clostridiales;D_4__Peptostreptococcaceae;D_5__Terrisporobacter	0	0	0.00031837	0.000304321	0	0
D_0__Bacteria;D_1__Firmicutes;D_2__Clostridia;D_3__Clostridiales;D_4__Peptostreptococcaceae;D_5__uncultured	0	0.000309023	0	0	0	0
D_0__Bacteria;D_1__Firmicutes;D_2__Clostridia;D_3__Clostridiales;D_4__Ruminococcaceae;D_5__Anaerotruncus	0	0	0.00031837	0	0.00170551	0
D_0__Bacteria;D_1__Firmicutes;D_2__Clostridia;D_3__Clostridiales;D_4__Ruminococcaceae;D_5__Butyricicoccus	0	0.000309023	0.00031837	0.000608643	0.00198977	0
D_0__Bacteria;D_1__Firmicutes;D_2__Clostridia;D_3__Clostridiales;D_4__Ruminococcaceae;D_5__Faecalibacterium	0.000949968	0.00092707	0.00031837	0.00213025	0.00454804	0.00120048
D_0__Bacteria;D_1__Firmicutes;D_2__Clostridia;D_3__Clostridiales;D_4__Ruminococcaceae;D_5__Fournierella	0	0	0	0	0.000284252	0
D_0__Bacteria;D_1__Firmicutes;D_2__Clostridia;D_3__Clostridiales;D_4__Ruminococcaceae;D_5__GCA-900066225	0	0.000618047	0	0	0	0
D_0__Bacteria;D_1__Firmicutes;D_2__Clostridia;D_3__Clostridiales;D_4__Ruminococcaceae;D_5__Negativibacillus	0	0	0	0	0.000284252	0
D_0__Bacteria;D_1__Firmicutes;D_2__Clostridia;D_3__Clostridiales;D_4__Ruminococcaceae;D_5__Oscillibacter	0	0.000309023	0.00095511	0	0.000284252	0.00030012
D_0__Bacteria;D_1__Firmicutes;D_2__Clostridia;D_3__Clostridiales;D_4__Ruminococcaceae;D_5__Ruminiclostridium	0	0	0	0	0.000284252	0.00030012
D_0__Bacteria;D_1__Firmicutes;D_2__Clostridia;D_3__Clostridiales;D_4__Ruminococcaceae;D_5__Ruminiclostridium 5	0	0.000309023	0	0.000304321	0.00255827	0.00360144
D_0__Bacteria;D_1__Firmicutes;D_2__Clostridia;D_3__Clostridiales;D_4__Ruminococcaceae;D_5__Ruminiclostridium 9	0.000316656	0.000309023	0	0.000304321	0.00369528	0.00690276
D_0__Bacteria;D_1__Firmicutes;D_2__Clostridia;D_3__Clostridiales;D_4__Ruminococcaceae;D_5__Ruminococcaceae NK4A214 group	0	0	0	0	0.000568505	0
D_0__Bacteria;D_1__Firmicutes;D_2__Clostridia;D_3__Clostridiales;D_4__Ruminococcaceae;D_5__Ruminococcaceae UCG-002	0.000316656	0	0	0	0	0
D_0__Bacteria;D_1__Firmicutes;D_2__Clostridia;D_3__Clostridiales;D_4__Ruminococcaceae;D_5__Ruminococcaceae UCG-005	0.000316656	0.00092707	0	0.00121729	0.00113701	0.00030012
D_0__Bacteria;D_1__Firmicutes;D_2__Clostridia;D_3__Clostridiales;D_4__Ruminococcaceae;D_5__Ruminococcaceae UCG-009	0.000316656	0	0	0	0.000284252	0
D_0__Bacteria;D_1__Firmicutes;D_2__Clostridia;D_3__Clostridiales;D_4__Ruminococcaceae;D_5__Ruminococcaceae UCG-010	0	0	0	0	0.000568505	0
D_0__Bacteria;D_1__Firmicutes;D_2__Clostridia;D_3__Clostridiales;D_4__Ruminococcaceae;D_5__Ruminococcaceae UCG-013	0	0.000309023	0	0	0.000568505	0.00060024
D_0__Bacteria;D_1__Firmicutes;D_2__Clostridia;D_3__Clostridiales;D_4__Ruminococcaceae;D_5__Ruminococcaceae UCG-014	0.000633312	0.00216316	0	0	0.00397953	0.00810324
D_0__Bacteria;D_1__Firmicutes;D_2__Clostridia;D_3__Clostridiales;D_4__Ruminococcaceae;D_5__Ruminococcus 1	0.000633312	0.000309023	0.00031837	0.000304321	0.000568505	0.00120048
D_0__Bacteria;D_1__Firmicutes;D_2__Clostridia;D_3__Clostridiales;D_4__Ruminococcaceae;D_5__Subdoligranulum	0	0	0	0.000304321	0	0
D_0__Bacteria;D_1__Firmicutes;D_2__Clostridia;D_3__Clostridiales;D_4__Ruminococcaceae;D_5__UBA1819	0	0.000309023	0	0.000608643	0	0
D_0__Bacteria;D_1__Firmicutes;D_2__Clostridia;D_3__Clostridiales;D_4__Ruminococcaceae;D_5__[Eubacterium] coprostanoligenes group	0	0	0.00031837	0.000304321	0	0
D_0__Bacteria;D_1__Firmicutes;D_2__Clostridia;D_3__Clostridiales;D_4__Ruminococcaceae;D_5__uncultured	0	0	0	0.000304321	0.00142126	0.00060024
D_0__Bacteria;D_1__Firmicutes;D_2__Clostridia;D_3__Thermoanaerobacterales;D_4__Family III;D_5__Thermoanaerobacterium	0	0	0	0	0.000284252	0
D_0__Bacteria;D_1__Firmicutes;D_2__Erysipelotrichia;D_3__Erysipelotrichales;D_4__Erysipelotrichaceae;D_5__Dubosiella	0	0	0	0.000304321	0	0
D_0__Bacteria;D_1__Firmicutes;D_2__Erysipelotrichia;D_3__Erysipelotrichales;D_4__Erysipelotrichaceae;D_5__Faecalibaculum	0.000633312	0	0	0	0.000284252	0
D_0__Bacteria;D_1__Firmicutes;D_2__Erysipelotrichia;D_3__Erysipelotrichales;D_4__Erysipelotrichaceae;D_5__Turicibacter	0	0.000309023	0	0	0	0
D_0__Bacteria;D_1__Firmicutes;D_2__Negativicutes;D_3__Selenomonadales;D_4__Veillonellaceae;D_5__Dialister	0.000633312	0	0	0	0	0
D_0__Bacteria;D_1__Firmicutes;D_2__Negativicutes;D_3__Selenomonadales;D_4__Veillonellaceae;D_5__Megasphaera	0	0	0	0.000304321	0	0
D_0__Bacteria;D_1__Firmicutes;D_2__Negativicutes;D_3__Selenomonadales;D_4__Veillonellaceae;D_5__uncultured	0	0	0	0.000304321	0	0
D_0__Bacteria;D_1__Gemmatimonadetes;D_2__Gemmatimonadetes;D_3__Gemmatimonadales;D_4__Gemmatimonadaceae;D_5__Gemmatirosa	0	0	0	0.000304321	0	0
D_0__Bacteria;D_1__Patescibacteria;D_2__Saccharimonadia;D_3__Saccharimonadales;D_4__Saccharimonadaceae;D_5__Candidatus Saccharimonas	0	0.00185414	0	0	0.00198977	0.0015006
D_0__Bacteria;D_1__Proteobacteria;D_2__Alphaproteobacteria;D_3__Acetobacterales;D_4__Acetobacteraceae;D_5__Endobacter	0	0	0	0.000304321	0	0
D_0__Bacteria;D_1__Proteobacteria;D_2__Alphaproteobacteria;D_3__Caulobacterales;D_4__Caulobacteraceae;D_5__Brevundimonas	0.00189994	0.00185414	0.00063674	0.00121729	0.00369528	0.00060024
D_0__Bacteria;D_1__Proteobacteria;D_2__Alphaproteobacteria;D_3__Rhizobiales;D_4__Beijerinckiaceae;D_5__Methylobacterium	0.000633312	0.000309023	0.00063674	0.000608643	0.000852757	0
D_0__Bacteria;D_1__Proteobacteria;D_2__Alphaproteobacteria;D_3__Rhizobiales;D_4__Rhizobiaceae;D_5__Allorhizobium-Neorhizobium-Pararhizobium-Rhizobium	0.000316656	0	0	0	0	0
D_0__Bacteria;D_1__Proteobacteria;D_2__Alphaproteobacteria;D_3__Rhizobiales;D_4__Rhizobiaceae;D_5__Ochrobactrum	0	0	0	0	0.00284252	0.00060024
D_0__Bacteria;D_1__Proteobacteria;D_2__Alphaproteobacteria;D_3__Rhizobiales;D_4__Rhizobiaceae;D_5__Phyllobacterium	0.000316656	0	0.00063674	0.000912964	0	0
D_0__Bacteria;D_1__Proteobacteria;D_2__Alphaproteobacteria;D_3__Rhizobiales;D_4__Xanthobacteraceae;D_5__Afipia	0	0	0	0	0.000284252	0
D_0__Bacteria;D_1__Proteobacteria;D_2__Alphaproteobacteria;D_3__Rhizobiales;D_4__Xanthobacteraceae;D_5__Bradyrhizobium	0	0	0	0.000608643	0.000284252	0
D_0__Bacteria;D_1__Proteobacteria;D_2__Alphaproteobacteria;D_3__Rhodobacterales;D_4__Rhodobacteraceae;D_5__Paracoccus	0	0	0	0	0.000568505	0.00120048
D_0__Bacteria;D_1__Proteobacteria;D_2__Alphaproteobacteria;D_3__Rickettsiales;D_4__Mitochondria;D_5__Cajanus cajan (pigeon pea)	0	0	0	0	0.000568505	0.00120048
D_0__Bacteria;D_1__Proteobacteria;D_2__Alphaproteobacteria;D_3__Rickettsiales;D_4__Mitochondria;D_5__Colubraria reticulata	0.00126662	0	0.00063674	0	0	0
D_0__Bacteria;D_1__Proteobacteria;D_2__Alphaproteobacteria;D_3__Rickettsiales;D_4__Mitochondria;D_5__Oryza sativa (rice)	0	0	0	0	0.00255827	0
D_0__Bacteria;D_1__Proteobacteria;D_2__Alphaproteobacteria;D_3__Rickettsiales;D_4__Mitochondria;D_5__Prunus armeniaca (apricot)	0	0	0	0.000304321	0	0
D_0__Bacteria;D_1__Proteobacteria;D_2__Alphaproteobacteria;D_3__Rickettsiales;D_4__Mitochondria;D_5__Quercus robur	0	0	0.00127348	0	0.00710631	0
D_0__Bacteria;D_1__Proteobacteria;D_2__Alphaproteobacteria;D_3__Rickettsiales;D_4__Mitochondria;D_5__Triticum aestivum (bread wheat)	0	0	0	0.000304321	0.00198977	0
D_0__Bacteria;D_1__Proteobacteria;D_2__Alphaproteobacteria;D_3__Rickettsiales;D_4__Mitochondria;D_5__Triticum urartu	0	0	0	0	0.000852757	0
D_0__Bacteria;D_1__Proteobacteria;D_2__Alphaproteobacteria;D_3__Rickettsiales;D_4__Mitochondria;D_5__Zea luxurians	0	0	0	0	0.000568505	0
D_0__Bacteria;D_1__Proteobacteria;D_2__Alphaproteobacteria;D_3__Sphingomonadales;D_4__Sphingomonadaceae;D_5__Sphingomonas	0.000633312	0.00092707	0.00063674	0.000608643	0.000284252	0
D_0__Bacteria;D_1__Proteobacteria;D_2__Deltaproteobacteria;D_3__Desulfovibrionales;D_4__Desulfovibrionaceae;D_5__Bilophila	0	0.000309023	0	0	0	0.00060024
D_0__Bacteria;D_1__Proteobacteria;D_2__Deltaproteobacteria;D_3__Desulfovibrionales;D_4__Desulfovibrionaceae;D_5__Desulfovibrio	0.00348322	0.0163782	0	0.000304321	0.0361001	0.0252101
D_0__Bacteria;D_1__Proteobacteria;D_2__Gammaproteobacteria;D_3__Betaproteobacteriales;D_4__Burkholderiaceae;D_5__Achromobacter	0	0	0	0.000608643	0	0
D_0__Bacteria;D_1__Proteobacteria;D_2__Gammaproteobacteria;D_3__Betaproteobacteriales;D_4__Burkholderiaceae;D_5__Acidovorax	0	0	0	0	0	0.00030012
D_0__Bacteria;D_1__Proteobacteria;D_2__Gammaproteobacteria;D_3__Betaproteobacteriales;D_4__Burkholderiaceae;D_5__Delftia	0.0145662	0.00896168	0.00986947	0.00973828	0.0287095	0.00630252
D_0__Bacteria;D_1__Proteobacteria;D_2__Gammaproteobacteria;D_3__Betaproteobacteriales;D_4__Burkholderiaceae;D_5__Massilia	0	0.000618047	0.00031837	0	0	0
D_0__Bacteria;D_1__Proteobacteria;D_2__Gammaproteobacteria;D_3__Betaproteobacteriales;D_4__Burkholderiaceae;D_5__Mitsuaria	0	0	0	0	0.000284252	0
D_0__Bacteria;D_1__Proteobacteria;D_2__Gammaproteobacteria;D_3__Betaproteobacteriales;D_4__Burkholderiaceae;D_5__Parasutterella	0.000633312	0.00154512	0.00063674	0.000912964	0.00824332	0.0105042
D_0__Bacteria;D_1__Proteobacteria;D_2__Gammaproteobacteria;D_3__Betaproteobacteriales;D_4__Burkholderiaceae;D_5__Ralstonia	0	0	0	0	0.00511654	0.00030012
D_0__Bacteria;D_1__Proteobacteria;D_2__Gammaproteobacteria;D_3__Betaproteobacteriales;D_4__Burkholderiaceae;D_5__Tepidimonas	0	0	0	0	0.000284252	0
D_0__Bacteria;D_1__Proteobacteria;D_2__Gammaproteobacteria;D_3__Betaproteobacteriales;D_4__Burkholderiaceae;D_5__Variovorax	0	0	0	0.000304321	0	0
D_0__Bacteria;D_1__Proteobacteria;D_2__Gammaproteobacteria;D_3__Betaproteobacteriales;D_4__Neisseriaceae;D_5__uncultured	0.000316656	0.000309023	0	0.000304321	0.00113701	0.00180072
D_0__Bacteria;D_1__Proteobacteria;D_2__Gammaproteobacteria;D_3__Enterobacteriales;D_4__Enterobacteriaceae;D_5__Citrobacter	0.000316656	0	0	0	0	0
D_0__Bacteria;D_1__Proteobacteria;D_2__Gammaproteobacteria;D_3__Enterobacteriales;D_4__Enterobacteriaceae;D_5__Enterobacter	0	0.000618047	0.00031837	0.00152161	0	0
D_0__Bacteria;D_1__Proteobacteria;D_2__Gammaproteobacteria;D_3__Enterobacteriales;D_4__Enterobacteriaceae;D_5__Escherichia-Shigella	0	0.000309023	0	0.000304321	0	0
D_0__Bacteria;D_1__Proteobacteria;D_2__Gammaproteobacteria;D_3__Enterobacteriales;D_4__Enterobacteriaceae;D_5__Klebsiella	0	0	0.00031837	0	0	0
D_0__Bacteria;D_1__Proteobacteria;D_2__Gammaproteobacteria;D_3__Enterobacteriales;D_4__Enterobacteriaceae;D_5__Serratia	0	0	0	0	0.000284252	0
D_0__Bacteria;D_1__Proteobacteria;D_2__Gammaproteobacteria;D_3__Pasteurellales;D_4__Pasteurellaceae;D_5__Haemophilus	0	0	0	0	0.000284252	0
D_0__Bacteria;D_1__Proteobacteria;D_2__Gammaproteobacteria;D_3__Pseudomonadales;D_4__Moraxellaceae;D_5__Acinetobacter	0.544965	0.395241	0.489971	0.494522	0.00454804	0.0015006
D_0__Bacteria;D_1__Proteobacteria;D_2__Gammaproteobacteria;D_3__Pseudomonadales;D_4__Moraxellaceae;D_5__Enhydrobacter	0	0	0	0.000304321	0.00198977	0.00090036
D_0__Bacteria;D_1__Proteobacteria;D_2__Gammaproteobacteria;D_3__Pseudomonadales;D_4__Pseudomonadaceae;D_5__Pseudomonas	0.0151995	0.0111248	0.0140083	0.0121729	0.0591245	0.00870348
D_0__Bacteria;D_1__Proteobacteria;D_2__Gammaproteobacteria;D_3__Xanthomonadales;D_4__Xanthomonadaceae;D_5__Stenotrophomonas	0.0566814	0.0444994	0.0522127	0.0523433	0.00426379	0.00120048
D_0__Bacteria;D_1__Spirochaetes;D_2__Spirochaetia;D_3__Spirochaetales;D_4__Spirochaetaceae;D_5__Treponema 2	0	0	0.00031837	0	0.000284252	0
D_0__Bacteria;D_1__Tenericutes;D_2__Mollicutes;D_3__Mollicutes RF39;D_4__uncultured bacterium;D_5__uncultured bacterium	0	0	0	0	0.000568505	0.00030012
Unassigned;__;__;__;__;__	0.0170994	0.0222497	0.00700414	0.0203895	0.0324048	0.0141056

## Sheet: Table S6
BO COLON	10	11	113	114	115	116	12	13	14	141	142	143	144	145	146	147	148	149	15	150	151	16	17	18	19	20	21	3	4	40	44	45	5	6	7	70	71	72	73	74	75	77	8	80	82	83	86	87	9
Cellular Processes	568769.0	61755.0	115241.0	2319683.0	4524802.0	4367437.0	249330.0	130463.0	159142.0	59639.0	46968.0	57129.0	100428.0	163236.0	172230.0	86961.0	112879.0	325767.0	152941.0	87954.0	238594.0	168348.0	419415.0	120698.0	638099.0	144445.0	187681.0	580495.0	169130.0	432723.0	521281.0	739019.0	150723.0	111944.0	291149.0	106042.0	64276.0	119151.0	31203.0	5261415.0	279538.0	4335752.0	279729.0	66689.0	358449.0	52814.0	96428.0	34150.0	78814.0
Environmental Information Processing	2199659.0	247184.0	532140.0	10459562.0	15949275.0	15446212.0	923692.0	459956.0	620207.0	293748.0	169234.0	234452.0	384627.0	667211.0	650859.0	329515.0	422051.0	1108721.0	588041.0	318622.0	865397.0	608479.0	1568997.0	464630.0	2265845.0	567494.0	667555.0	2190878.0	617160.0	1713157.0	2154771.0	2697491.0	547686.0	426409.0	1056285.0	429173.0	323617.0	540212.0	145472.0	23129565.0	1391184.0	16989644.0	1247091.0	259880.0	1275581.0	240493.0	394047.0	150330.0	323301.0
Genetic Information Processing	4135956.0	521161.0	770987.0	17576788.0	18624029.0	20231773.0	1583091.0	709050.0	947495.0	540440.0	232981.0	326001.0	674872.0	1410148.0	971705.0	576437.0	604518.0	2080655.0	910718.0	435804.0	929776.0	657675.0	2134034.0	999862.0	2882155.0	971279.0	989838.0	2761521.0	1188352.0	2079241.0	2840909.0	3972238.0	562643.0	690778.0	1265881.0	1148946.0	604395.0	1211372.0	321865.0	46254362.0	2576336.0	26079689.0	2538517.0	502255.0	1754078.0	412224.0	1021623.0	329338.0	770306.0
Human Diseases	158543.0	19959.0	28206.0	642464.0	621238.0	710759.0	62257.0	27418.0	36224.0	20081.0	8289.0	11307.0	25338.0	54562.0	36101.0	21807.0	22257.0	79507.0	34877.0	15956.0	33368.0	24094.0	77228.0	39048.0	99959.0	36098.0	36748.0	105529.0	47569.0	71144.0	100947.0	147173.0	20550.0	26754.0	47940.0	46242.0	22395.0	46549.0	12348.0	1762565.0	95381.0	962293.0	96065.0	19443.0	63281.0	15388.0	41178.0	12812.0	30376.0
Metabolism	10133158.0	1264618.0	1822631.0	40904709.0	44430887.0	48354789.0	3961302.0	1777191.0	2342236.0	1267318.0	564431.0	758728.0	1646224.0	3442697.0	2374662.0	1405323.0	1481034.0	5109083.0	2256361.0	1062590.0	2285918.0	1654423.0	5237469.0	2463394.0	6959826.0	2351547.0	2426764.0	6969465.0	2983838.0	5015030.0	6871723.0	9630103.0	1427222.0	1727618.0	3211545.0	2845236.0	1414769.0	2907393.0	774929.0	111577009.0	6008028.0	62719907.0	6057487.0	1231582.0	4241940.0	978197.0	2519282.0	793101.0	1882164.0
None	40600.0	5139.0	6033.0	128602.0	185544.0	198291.0	15381.0	7103.0	8924.0	5399.0	2274.0	3168.0	6793.0	14084.0	9557.0	5784.0	5933.0	21369.0	8412.0	4319.0	9086.0	6346.0	20956.0	9864.0	28593.0	9488.0	9751.0	26035.0	11672.0	20399.0	27209.0	38583.0	5402.0	6707.0	12322.0	11175.0	6316.0	12399.0	3286.0	452569.0	27102.0	264524.0	23288.0	5135.0	17957.0	4331.0	10441.0	3512.0	7706.0
Organismal Systems	147921.0	18221.0	23771.0	531277.0	612712.0	664016.0	56712.0	25157.0	32321.0	16298.0	7869.0	9856.0	22736.0	47997.0	32916.0	19664.0	20675.0	72662.0	31560.0	15102.0	31006.0	22420.0	73262.0	35856.0	96808.0	33049.0	34525.0	97592.0	43574.0	68890.0	94961.0	134069.0	19466.0	24833.0	44315.0	41077.0	18724.0	40531.0	10790.0	1567509.0	80506.0	857133.0	85244.0	17419.0	58412.0	13162.0	36027.0	10951.0	27045.0
Unclassified	2746721.0	337683.0	516966.0	11376185.0	12974779.0	13885187.0	1069170.0	484442.0	644392.0	350196.0	158718.0	217253.0	448816.0	920320.0	658976.0	381918.0	413992.0	1365693.0	619950.0	300940.0	674217.0	477833.0	1466790.0	650506.0	1979840.0	641681.0	673773.0	1983577.0	791388.0	1441123.0	1957291.0	2753528.0	414207.0	469986.0	904989.0	732189.0	392897.0	774420.0	207901.0	30158582.0	1670384.0	17638574.0	1657796.0	329744.0	1203267.0	275081.0	653169.0	211730.0	495918.0
BO ILEUM	10	11	12	13	14	15	152	154	155	156	16	160	161	162	163	164	165	166	17	18	19	191	192	193	194	195	196	20	21	3	4	5	6	7	70	71	72	73	74	75	8	86	87	9
Cellular Processes	69838.0	9415.0	6742.0	3785.0	32980.0	22472.0	44556.0	54331.0	51220.0	93324.0	102443.0	35307.0	75306.0	271460.0	693891.0	36545.0	77049.0	336435.0	26472.0	37090.0	407778.0	89964.0	178988.0	448592.0	294783.0	80337.0	55136.0	19203.0	24961.0	16469.0	21968.0	96817.0	96718.0	5680.0	3684867.0	392096.0	72310.0	77249.0	1999994.0	57326.0	55447.0	87408.0	109330.0	14095.0
Environmental Information Processing	445633.0	67257.0	35736.0	16796.0	242219.0	109748.0	225391.0	278561.0	241540.0	556601.0	700961.0	204128.0	332520.0	1194746.0	3259326.0	161976.0	423966.0	1599127.0	143096.0	155856.0	1816234.0	470833.0	871173.0	2345518.0	1672022.0	397655.0	326999.0	96930.0	101002.0	70033.0	114656.0	384577.0	468971.0	24864.0	19915306.0	2355063.0	445990.0	430448.0	8754050.0	342949.0	231263.0	411430.0	566300.0	93357.0
Genetic Information Processing	635134.0	91231.0	53062.0	16168.0	327458.0	135258.0	301277.0	366273.0	319308.0	746864.0	956852.0	274050.0	508524.0	1817896.0	4787755.0	216163.0	563771.0	2091928.0	207691.0	169116.0	2695159.0	620547.0	1149272.0	3067605.0	2237551.0	537328.0	349930.0	146545.0	121529.0	114796.0	176074.0	685580.0	671319.0	28595.0	28186971.0	3201918.0	656262.0	629905.0	13450100.0	463718.0	322815.0	586151.0	890231.0	135106.0
Human Diseases	20781.0	3059.0	2302.0	1026.0	11692.0	6270.0	13877.0	17280.0	16067.0	26881.0	35047.0	11406.0	22773.0	78692.0	225779.0	10906.0	21745.0	106572.0	8746.0	9871.0	97054.0	29089.0	56926.0	146939.0	94598.0	25122.0	15497.0	6943.0	6907.0	4331.0	6749.0	26136.0	24169.0	1605.0	1040840.0	104622.0	21817.0	22078.0	456105.0	15139.0	10955.0	21078.0	42890.0	4489.0
Metabolism	1375905.0	192704.0	131111.0	47497.0	682720.0	343002.0	821049.0	1031151.0	937988.0	1693551.0	2071294.0	691762.0	1355895.0	4792956.0	12968400.0	628636.0	1356584.0	6145451.0	498922.0	473123.0	6233955.0	1702590.0	3341253.0	8589587.0	5685347.0	1485814.0	955555.0	331508.0	314057.0	270818.0	408018.0	1655770.0	1529157.0	78855.0	64305565.0	6932558.0	1442947.0	1415668.0	30612660.0	1002865.0	728200.0	1324225.0	1844795.0	293286.0
None	6885.0	869.0	454.0	184.0	2276.0	1306.0	3152.0	3904.0	3273.0	8032.0	8092.0	2731.0	4798.0	17993.0	47470.0	2252.0	6198.0	22027.0	2035.0	2064.0	24578.0	6360.0	11980.0	30810.0	22655.0	5547.0	2892.0	1271.0	1313.0	1238.0	1457.0	6577.0	6589.0	304.0	278899.0	36445.0	7138.0	7008.0	111537.0	5298.0	3206.0	5611.0	7452.0	1372.0
Organismal Systems	14397.0	2018.0	1409.0	670.0	6953.0	4371.0	11379.0	14930.0	13859.0	20208.0	23187.0	9059.0	19060.0	68448.0	186767.0	9499.0	17367.0	92104.0	5333.0	6778.0	81811.0	23782.0	48547.0	124584.0	74762.0	20773.0	12252.0	4180.0	4612.0	3588.0	5350.0	23173.0	18874.0	1057.0	743499.0	77410.0	15668.0	16924.0	371738.0	11260.0	8995.0	16863.0	24926.0	2998.0
Unclassified	416555.0	58360.0	38616.0	14629.0	206255.0	102554.0	251815.0	311971.0	289325.0	520346.0	618266.0	211893.0	403311.0	1396364.0	3841355.0	191294.0	418134.0	1880343.0	147484.0	145323.0	1784636.0	523557.0	1021906.0	2607573.0	1735184.0	457248.0	285108.0	96523.0	95238.0	78941.0	116222.0	456892.0	459997.0	23600.0	19322765.0	2123514.0	431977.0	421306.0	8904549.0	307672.0	214200.0	402358.0	543667.0	88037.0
CCS COLON	117	118	119	120	121	122	123	124	125	126	127	128	201	202	203	204	205	207	208	209	210	211	212	213	214	215	216	217	218	22	23	237	238	239	240	241	242	243	244	245	247	248	249	250	251	252	253	254	32
Cellular Processes	4718270.0	187588.0	245234.0	88191.0	243903.0	4667942.0	408095.0	79422.0	66556.0	207059.0	527059.0	257163.0	952.0	889063.0	1193882.0	737737.0	738160.0	237996.0	206113.0	44878.0	26310.0	1224816.0	250015.0	119126.0	41005.0	362781.0	61809.0	18738.0	27089.0	256877.0	247134.0	19030.0	30230.0	66279.0	630884.0	890512.0	214204.0	284132.0	104611.0	1097027.0	286758.0	805119.0	46923.0	30322.0	487564.0	151674.0	57514.0	59819.0	870775.0
Environmental Information Processing	18662925.0	747103.0	912423.0	333040.0	968719.0	17231265.0	1499585.0	296876.0	252192.0	762649.0	1862847.0	1011114.0	3366.0	3083827.0	4191224.0	2732579.0	2629472.0	940731.0	789192.0	196419.0	110717.0	5197872.0	1016449.0	458631.0	206796.0	1739386.0	260999.0	79621.0	126768.0	1071436.0	966933.0	82650.0	120629.0	294276.0	2754626.0	3625473.0	1038840.0	1087183.0	458038.0	4202051.0	868691.0	3019548.0	210286.0	115290.0	1776682.0	786431.0	249233.0	267229.0	3421582.0
Genetic Information Processing	31248646.0	1406839.0	1048826.0	611050.0	1712445.0	17971109.0	1927976.0	587416.0	466226.0	920440.0	1765807.0	1188787.0	2581.0	2762693.0	3573140.0	3187427.0	2753378.0	1928194.0	1769863.0	385810.0	144672.0	6516518.0	1384361.0	550384.0	355711.0	2923207.0	374016.0	188429.0	231186.0	1558415.0	1447287.0	117184.0	149003.0	367488.0	2883124.0	4549330.0	1513576.0	1499890.0	759172.0	5682863.0	1415380.0	3077112.0	300033.0	114057.0	2263018.0	1247891.0	393242.0	443426.0	4794234.0
Human Diseases	1212890.0	53590.0	38071.0	23899.0	65464.0	652531.0	71696.0	22860.0	17877.0	34074.0	62670.0	43473.0	93.0	100833.0	127695.0	116570.0	101681.0	73852.0	69823.0	14437.0	5382.0	228729.0	49949.0	19848.0	13066.0	106309.0	13331.0	7486.0	8381.0	57447.0	55574.0	3981.0	5188.0	13212.0	99029.0	153523.0	54379.0	54317.0	27468.0	197544.0	48163.0	104018.0	10967.0	3858.0	80136.0	45611.0	14319.0	16248.0	183487.0
Metabolism	77419250.0	3408644.0	2612669.0	1512412.0	4173517.0	45137351.0	4759931.0	1447237.0	1138404.0	2275866.0	4430338.0	2897755.0	6725.0	6966897.0	9150511.0	7882985.0	6842646.0	4639548.0	4364482.0	908865.0	346573.0	15214590.0	3314897.0	1351216.0	824062.0	6753860.0	899444.0	466328.0	540647.0	3764658.0	3577002.0	267584.0	356162.0	871917.0	6895027.0	10606140.0	3521405.0	3611094.0	1761347.0	13415111.0	3309589.0	7412610.0	703991.0	277150.0	5452815.0	2877007.0	928966.0	1047684.0	11903194.0
None	297514.0	13873.0	10026.0	5916.0	16487.0	170270.0	18667.0	5684.0	4671.0	8793.0	17140.0	11115.0	25.0	26088.0	33251.0	29982.0	26030.0	18035.0	16658.0	3549.0	1291.0	60614.0	13228.0	5355.0	3435.0	26906.0	3641.0	1661.0	2078.0	14643.0	13895.0	1177.0	1345.0	3223.0	27258.0	43384.0	14505.0	14616.0	7255.0	56320.0	14482.0	29713.0	2750.0	1031.0	21931.0	11634.0	3617.0	3958.0	45850.0
Organismal Systems	1125395.0	48529.0	36970.0	21826.0	60898.0	627341.0	68128.0	21758.0	16293.0	32562.0	60366.0	39534.0	85.0	96456.0	122336.0	118398.0	99924.0	67795.0	64866.0	13600.0	4748.0	210617.0	45515.0	18227.0	11126.0	90002.0	12481.0	7021.0	7632.0	51838.0	50754.0	3654.0	4809.0	12069.0	89631.0	140148.0	46109.0	50407.0	24204.0	184340.0	47313.0	99490.0	9418.0	3938.0	76370.0	38260.0	13096.0	14790.0	169560.0
Unclassified	21254170.0	928484.0	755730.0	408771.0	1148994.0	13225923.0	1362201.0	391867.0	308806.0	658565.0	1319009.0	845930.0	2066.0	2117531.0	2759821.0	2291290.0	2043056.0	1245846.0	1151527.0	250090.0	100036.0	4485784.0	941688.0	387581.0	231579.0	1902897.0	254546.0	124248.0	150921.0	1060007.0	1001499.0	78535.0	102715.0	254990.0	2073106.0	3080941.0	1015591.0	1023698.0	494296.0	3829477.0	910620.0	2210767.0	202557.0	82816.0	1561330.0	823193.0	261360.0	291994.0	3380593.0
CCS ILEUM	117	118	119	120	121	122	123	124	125	126	127	128	201	202	203	204	205	207	208	209	210	211	212	213	214	215	216	217	218	22	23	237	238	239	240	241	242	243	244	245	247	248	249	250	251	252	253	254	32
Cellular Processes	4718270.0	187588.0	245234.0	88191.0	243903.0	4667942.0	408095.0	79422.0	66556.0	207059.0	527059.0	257163.0	952.0	889063.0	1193882.0	737737.0	738160.0	237996.0	206113.0	44878.0	26310.0	1224816.0	250015.0	119126.0	41005.0	362781.0	61809.0	18738.0	27089.0	256877.0	247134.0	19030.0	30230.0	66279.0	630884.0	890512.0	214204.0	284132.0	104611.0	1097027.0	286758.0	805119.0	46923.0	30322.0	487564.0	151674.0	57514.0	59819.0	870775.0
Environmental Information Processing	18662925.0	747103.0	912423.0	333040.0	968719.0	17231265.0	1499585.0	296876.0	252192.0	762649.0	1862847.0	1011114.0	3366.0	3083827.0	4191224.0	2732579.0	2629472.0	940731.0	789192.0	196419.0	110717.0	5197872.0	1016449.0	458631.0	206796.0	1739386.0	260999.0	79621.0	126768.0	1071436.0	966933.0	82650.0	120629.0	294276.0	2754626.0	3625473.0	1038840.0	1087183.0	458038.0	4202051.0	868691.0	3019548.0	210286.0	115290.0	1776682.0	786431.0	249233.0	267229.0	3421582.0
Genetic Information Processing	31248646.0	1406839.0	1048826.0	611050.0	1712445.0	17971109.0	1927976.0	587416.0	466226.0	920440.0	1765807.0	1188787.0	2581.0	2762693.0	3573140.0	3187427.0	2753378.0	1928194.0	1769863.0	385810.0	144672.0	6516518.0	1384361.0	550384.0	355711.0	2923207.0	374016.0	188429.0	231186.0	1558415.0	1447287.0	117184.0	149003.0	367488.0	2883124.0	4549330.0	1513576.0	1499890.0	759172.0	5682863.0	1415380.0	3077112.0	300033.0	114057.0	2263018.0	1247891.0	393242.0	443426.0	4794234.0
Human Diseases	1212890.0	53590.0	38071.0	23899.0	65464.0	652531.0	71696.0	22860.0	17877.0	34074.0	62670.0	43473.0	93.0	100833.0	127695.0	116570.0	101681.0	73852.0	69823.0	14437.0	5382.0	228729.0	49949.0	19848.0	13066.0	106309.0	13331.0	7486.0	8381.0	57447.0	55574.0	3981.0	5188.0	13212.0	99029.0	153523.0	54379.0	54317.0	27468.0	197544.0	48163.0	104018.0	10967.0	3858.0	80136.0	45611.0	14319.0	16248.0	183487.0
Metabolism	77419250.0	3408644.0	2612669.0	1512412.0	4173517.0	45137351.0	4759931.0	1447237.0	1138404.0	2275866.0	4430338.0	2897755.0	6725.0	6966897.0	9150511.0	7882985.0	6842646.0	4639548.0	4364482.0	908865.0	346573.0	15214590.0	3314897.0	1351216.0	824062.0	6753860.0	899444.0	466328.0	540647.0	3764658.0	3577002.0	267584.0	356162.0	871917.0	6895027.0	10606140.0	3521405.0	3611094.0	1761347.0	13415111.0	3309589.0	7412610.0	703991.0	277150.0	5452815.0	2877007.0	928966.0	1047684.0	11903194.0
None	297514.0	13873.0	10026.0	5916.0	16487.0	170270.0	18667.0	5684.0	4671.0	8793.0	17140.0	11115.0	25.0	26088.0	33251.0	29982.0	26030.0	18035.0	16658.0	3549.0	1291.0	60614.0	13228.0	5355.0	3435.0	26906.0	3641.0	1661.0	2078.0	14643.0	13895.0	1177.0	1345.0	3223.0	27258.0	43384.0	14505.0	14616.0	7255.0	56320.0	14482.0	29713.0	2750.0	1031.0	21931.0	11634.0	3617.0	3958.0	45850.0
Organismal Systems	1125395.0	48529.0	36970.0	21826.0	60898.0	627341.0	68128.0	21758.0	16293.0	32562.0	60366.0	39534.0	85.0	96456.0	122336.0	118398.0	99924.0	67795.0	64866.0	13600.0	4748.0	210617.0	45515.0	18227.0	11126.0	90002.0	12481.0	7021.0	7632.0	51838.0	50754.0	3654.0	4809.0	12069.0	89631.0	140148.0	46109.0	50407.0	24204.0	184340.0	47313.0	99490.0	9418.0	3938.0	76370.0	38260.0	13096.0	14790.0	169560.0
Unclassified	21254170.0	928484.0	755730.0	408771.0	1148994.0	13225923.0	1362201.0	391867.0	308806.0	658565.0	1319009.0	845930.0	2066.0	2117531.0	2759821.0	2291290.0	2043056.0	1245846.0	1151527.0	250090.0	100036.0	4485784.0	941688.0	387581.0	231579.0	1902897.0	254546.0	124248.0	150921.0	1060007.0	1001499.0	78535.0	102715.0	254990.0	2073106.0	3080941.0	1015591.0	1023698.0	494296.0	3829477.0	910620.0	2210767.0	202557.0	82816.0	1561330.0	823193.0	261360.0	291994.0	3380593.0
[truncated: 10 more columns]

## Sheet: Table S7
BO COLON	10	11	113	114	115	116	12	13	14	141	142	143	144	145	146	147	148	149	15	150	151	16	17	18	19	20	21	3	4	40	44	45	5	6	7	70	71	72	73	74	75	77	8	80	82	83	86	87	9
Amino Acid Metabolism	2077346.0	259568.0	354390.0	7899764.0	9211035.0	9981978.0	805843.0	361758.0	472225.0	253758.0	116452.0	153650.0	334358.0	698389.0	482175.0	288325.0	301686.0	1056513.0	454006.0	216617.0	458230.0	331205.0	1070263.0	507664.0	1432157.0	482901.0	498405.0	1406831.0	609235.0	1029710.0	1394204.0	1987522.0	285071.0	350849.0	645812.0	582538.0	286626.0	595861.0	158232.0	22736884.0	1223698.0	12833292.0	1220882.0	252754.0	871593.0	199608.0	517552.0	162496.0	386033.0
Biosynthesis of Other Secondary Metabolites	223573.0	27636.0	35819.0	781861.0	852742.0	941591.0	90211.0	40204.0	51066.0	25040.0	11546.0	14223.0	35084.0	74189.0	50430.0	30213.0	31768.0	111378.0	49779.0	22709.0	47445.0	36056.0	111211.0	55154.0	140864.0	49473.0	51994.0	149888.0	69764.0	100018.0	141560.0	182926.0	31453.0	39051.0	72322.0	64729.0	28179.0	62273.0	16493.0	2349208.0	120709.0	1242302.0	125739.0	26703.0	86760.0	19325.0	56763.0	17107.0	42062.0
Cancers	21050.0	2557.0	2996.0	62175.0	83207.0	90253.0	7780.0	3395.0	4277.0	2293.0	1044.0	1308.0	3134.0	6774.0	4417.0	2752.0	2841.0	10123.0	4213.0	2016.0	4049.0	2893.0	9934.0	5062.0	12967.0	4614.0	4692.0	12946.0	5993.0	9634.0	13021.0	18928.0	2472.0	3342.0	5773.0	5791.0	2840.0	5926.0	1570.0	226509.0	12364.0	122600.0	11804.0	2489.0	8132.0	1984.0	5198.0	1635.0	3899.0
Carbohydrate Metabolism	2101596.0	256736.0	412848.0	9081018.0	10101982.0	10684008.0	825639.0	376714.0	498495.0	267889.0	122254.0	167009.0	346597.0	703457.0	506482.0	292491.0	321754.0	1045050.0	484036.0	232403.0	529451.0	380269.0	1147116.0	496388.0	1543725.0	492251.0	519327.0	1527780.0	608858.0	1137457.0	1540551.0	2047212.0	331223.0	366552.0	713135.0	558808.0	300151.0	588050.0	158007.0	23096205.0	1273527.0	13430900.0	1257362.0	252326.0	927942.0	206686.0	491457.0	160666.0	375792.0
Cardiovascular Diseases	37.0	0.0	0.0	19.0	0.0	0.0	0.0	2.0	1.0	0.0	0.0	0.0	0.0	0.0	0.0	0.0	0.0	0.0	2.0	0.0	0.0	0.0	0.0	0.0	2.0	0.0	0.0	31.0	13.0	0.0	0.0	38.0	0.0	1.0	0.0	0.0	0.0	1.0	0.0	241.0	2.0	118.0	14.0	2.0	0.0	2.0	0.0	0.0	2.0
Cell Communication	0.0	0.0	0.0	0.0	0.0	0.0	0.0	0.0	0.0	0.0	0.0	0.0	0.0	0.0	0.0	0.0	0.0	0.0	0.0	0.0	0.0	0.0	0.0	0.0	0.0	0.0	0.0	0.0	0.0	0.0	0.0	0.0	0.0	0.0	0.0	0.0	0.0	0.0	0.0	0.0	0.0	0.0	0.0	0.0	0.0	0.0	0.0	0.0	0.0
Cell Growth and Death	112915.0	14232.0	20707.0	477942.0	482509.0	536587.0	43590.0	19166.0	25629.0	13982.0	6303.0	8401.0	18057.0	38407.0	26100.0	15687.0	16123.0	56968.0	24786.0	11551.0	23876.0	17008.0	56658.0	27761.0	75264.0	26182.0	26559.0	73778.0	33186.0	55577.0	74574.0	106152.0	14636.0	18813.0	33607.0	32460.0	15367.0	32507.0	8623.0	1243746.0	65068.0	683196.0	68723.0	13571.0	45689.0	10488.0	28439.0	8754.0	21147.0
Cell Motility	347162.0	34007.0	79419.0	1523624.0	3781054.0	3498334.0	157907.0	90500.0	107311.0	34783.0	36015.0	43865.0	66066.0	87517.0	122551.0	56862.0	82436.0	214585.0	103256.0	66866.0	195404.0	134314.0	312674.0	64042.0	508603.0	94972.0	137158.0	433029.0	98313.0	340821.0	387831.0	563274.0	121315.0	73186.0	220448.0	36997.0	37352.0	55204.0	14364.0	2883360.0	164476.0	3140537.0	154564.0	39777.0	277817.0	34476.0	36115.0	16879.0	35745.0
Cellular Processes and Signaling	775927.0	95091.0	139555.0	3014370.0	3707464.0	3936601.0	296822.0	133903.0	176563.0	96076.0	44695.0	59952.0	126064.0	258675.0	183504.0	107004.0	116275.0	385131.0	170409.0	84086.0	185385.0	130807.0	410808.0	183826.0	558154.0	180226.0	188487.0	548993.0	219944.0	414438.0	552354.0	786373.0	113081.0	130592.0	247866.0	205112.0	110496.0	216446.0	58457.0	8497234.0	469996.0	4984012.0	460843.0	92770.0	339197.0	77872.0	182904.0	59440.0	139380.0
Circulatory System	111.0	0.0	0.0	57.0	0.0	0.0	0.0	9.0	3.0	0.0	0.0	0.0	0.0	0.0	0.0	0.0	0.0	0.0	6.0	0.0	0.0	0.0	0.0	0.0	6.0	0.0	0.0	105.0	39.0	0.0	0.0	141.0	0.0	3.0	0.0	0.0	0.0	3.0	0.0	743.0	12.0	396.0	48.0	6.0	0.0	6.0	0.0	0.0	6.0
Digestive System	8200.0	1074.0	1133.0	31701.0	7687.0	15730.0	3067.0	1191.0	1553.0	778.0	230.0	259.0	1061.0	2754.0	1330.0	900.0	762.0	3472.0	1630.0	552.0	597.0	550.0	2496.0	2139.0	2200.0	1451.0	1338.0	3765.0	2816.0	1322.0	3004.0	4368.0	459.0	1454.0	1605.0	2754.0	839.0	2236.0	606.0	84036.0	3471.0	30841.0	5445.0	917.0	1773.0	547.0	2312.0	608.0	1734.0
Endocrine System	61144.0	7483.0	9330.0	203245.0	219614.0	240985.0	23696.0	10279.0	13242.0	6106.0	2972.0	3500.0	8907.0	19416.0	13092.0	7828.0	8221.0	28717.0	12978.0	5918.0	11731.0	8799.0	29159.0	15030.0	36601.0	13300.0	13635.0	40419.0	18497.0	26090.0	37609.0	51447.0	7681.0	10437.0	17938.0	17505.0	6971.0	16291.0	4363.0	633895.0	30041.0	326985.0	34755.0	7060.0	21601.0	5009.0	15183.0	4342.0	11245.0
Energy Metabolism	1272413.0	161999.0	218168.0	4914490.0	5420582.0	6005935.0	493675.0	217337.0	286809.0	159018.0	70140.0	93497.0	205827.0	439036.0	294189.0	177626.0	181535.0	652284.0	274511.0	128656.0	265135.0	190653.0	639547.0	317665.0	847951.0	297503.0	300204.0	830663.0	373567.0	612378.0	833661.0	1202077.0	163091.0	211138.0	378428.0	372362.0	179764.0	376498.0	99119.0	14262629.0	767766.0	7834504.0	752498.0	156402.0	522526.0	123146.0	331026.0	102690.0	243112.0
Environmental Adaptation	29941.0	3589.0	5761.0	126616.0	205047.0	204872.0	11292.0	5492.0	7049.0	3741.0	2235.0	2974.0	5238.0	9530.0	8018.0	4442.0	5157.0	16504.0	6779.0	3928.0	9348.0	6210.0	18569.0	6690.0	28636.0	7511.0	8508.0	23096.0	7902.0	20293.0	24655.0	36437.0	5432.0	4990.0	10821.0	6627.0	4293.0	7769.0	2050.0	318040.0	18480.0	220629.0	17077.0	3600.0	16556.0	3122.0	5943.0	2137.0	4811.0
Enzyme Families	455774.0	56180.0	85718.0	1860204.0	2092884.0	2224241.0	182912.0	83679.0	109951.0	56886.0	26138.0	34979.0	73873.0	151480.0	110602.0	63715.0	69393.0	227847.0	105756.0	50206.0	113206.0	83239.0	248362.0	109540.0	328950.0	106719.0	113187.0	333025.0	136761.0	239792.0	327695.0	423131.0	72480.0	80907.0	159542.0	123571.0	63951.0	129019.0	34220.0	4951358.0	273330.0	2842934.0	265627.0	54948.0	197169.0	44022.0	110419.0	35514.0	82794.0
Excretory System	6830.0	886.0	730.0	18208.0	5681.0	13290.0	2686.0	1098.0	1375.0	771.0	181.0	227.0	963.0	2482.0	1179.0	860.0	678.0	3265.0	1282.0	452.0	562.0	538.0	2315.0	1858.0	2005.0	1389.0	1275.0	3317.0	2153.0	1302.0	2513.0	4143.0	408.0	1038.0	1445.0	2510.0	812.0	2221.0	601.0	74836.0	3449.0	30344.0	3885.0	868.0	1517.0	538.0	2250.0	595.0	1483.0
Folding, Sorting and Degradation	532741.0	68063.0	92293.0	2143349.0	2145907.0	2417839.0	204348.0	89409.0	118476.0	67016.0	28171.0	38223.0	85554.0	184835.0	120696.0	73381.0	74224.0	269932.0	113807.0	52743.0	105989.0	75919.0	258751.0	132503.0	341241.0	122832.0	122679.0	338252.0	156060.0	243544.0	337861.0	496030.0	64420.0	87498.0	152045.0	156964.0	74922.0	157754.0	41775.0	5966969.0	318659.0	3218846.0	323870.0	65296.0	211417.0	51269.0	139276.0	42877.0	102588.0
Genetic Information Processing	502390.0	62352.0	97140.0	2206648.0	2404717.0	2588833.0	192012.0	87057.0	117069.0	67580.0	29512.0	41781.0	83630.0	172080.0	121331.0	70990.0	75734.0	252863.0	112518.0	55186.0	122353.0	84806.0	265990.0	118440.0	364334.0	118515.0	122962.0	351054.0	141768.0	262226.0	356791.0	512110.0	72706.0	84233.0	159533.0	134407.0	74747.0	145594.0	39170.0	5612463.0	316486.0	3300937.0	312299.0	60606.0	222931.0	51685.0	120500.0	39531.0	91409.0
Glycan Biosynthesis and Metabolism	659465.0	83280.0	99696.0	2249021.0	1773383.0	2205141.0	274863.0	119218.0	152587.0	73801.0	29185.0	35070.0	101307.0	229795.0	142782.0	87645.0	86251.0	326643.0	146848.0	59535.0	117415.0	95756.0	297716.0	170618.0	340038.0	141531.0	143251.0	423040.0	218289.0	231155.0	364201.0	469095.0	82357.0	117441.0	205735.0	213127.0	79957.0	193737.0	51160.0	7046547.0	339697.0	3360570.0	373561.0	80438.0	221279.0	53575.0	187382.0	52917.0	132372.0
Immune System	19974.0	2522.0	3235.0	71604.0	82680.0	89752.0	7624.0	3341.0	4230.0	2268.0	1036.0	1306.0	3077.0	6600.0	4317.0	2685.0	2757.0	10028.0	4169.0	1936.0	3909.0	2808.0	9757.0	4977.0	12812.0	4529.0	4600.0	12369.0	5810.0	9312.0	12768.0	17630.0	2403.0	3257.0	5680.0	5774.0	2838.0	5875.0	1526.0	223114.0	12309.0	117766.0	11554.0	2419.0	8041.0	1906.0	5098.0	1620.0	3825.0
Immune System Diseases	10467.0	1338.0	2191.0	52549.0	42182.0	48019.0	3997.0	1731.0	2330.0	1363.0	573.0	777.0	1731.0	3756.0	2400.0	1456.0	1484.0	5227.0	2322.0	1068.0	2117.0	1484.0	5070.0	2564.0	6734.0	2383.0	2386.0	6486.0	3006.0	5075.0	6807.0	9415.0	1250.0	1674.0	2949.0	3070.0	1533.0	2998.0	817.0	119400.0	6317.0	63599.0	6749.0	1288.0	4059.0	1021.0	2648.0	837.0	1983.0
Infectious Diseases	72899.0	9270.0	13816.0	325416.0	308777.0	347949.0	28184.0	12540.0	16860.0	9827.0	3986.0	5738.0	12085.0	25533.0	17059.0	10128.0	10454.0	36902.0	16235.0	7585.0	16101.0	11326.0	36367.0	17685.0	48625.0	16904.0	17187.0	48870.0	21394.0	34121.0	47901.0	72928.0	9660.0	12306.0	21963.0	20745.0	10666.0	21415.0	5701.0	819015.0	44870.0	462337.0	46172.0	8923.0	30398.0	7313.0	18400.0	5847.0	13845.0
Lipid Metabolism	565513.0	69186.0	110286.0	2492827.0	2736567.0	2884804.0	218262.0	99324.0	132598.0	70847.0	33189.0	44919.0	92936.0	189761.0	135824.0	78550.0	85907.0	282321.0	128324.0	62050.0	137763.0	97810.0	305573.0	133083.0	418384.0	133402.0	138910.0	410926.0	159913.0	301993.0	406296.0	578079.0	84809.0	95309.0	184221.0	150710.0	77907.0	155882.0	42291.0	6210332.0	327718.0	3628365.0	346766.0	67805.0	246054.0	55136.0	131780.0	42005.0	100515.0
Membrane Transport	1874337.0	209586.0	466897.0	9107922.0	13826140.0	13298723.0	789419.0	394894.0	535959.0	255121.0	146320.0	204778.0	328921.0	563524.0	560248.0	281801.0	364897.0	935463.0	507925.0	275931.0	756584.0	531733.0	1361160.0	391767.0	1964678.0	487294.0	573687.0	1899748.0	523769.0	1500581.0	1886720.0	2303639.0	479677.0	366867.0	918867.0	355414.0	281562.0	460310.0	123970.0	19784271.0	1211881.0	14644781.0	1068302.0	221073.0	1099180.0	208085.0	325956.0	128028.0	271622.0
Metabolic Diseases	26217.0	3419.0	4231.0	100549.0	87126.0	103630.0	10162.0	4361.0	5683.0	3299.0	1244.0	1690.0	4142.0	9276.0	5610.0	3577.0	3443.0	13335.0	5457.0	2392.0	4447.0	3290.0	11852.0	6739.0	14809.0	5931.0	5743.0	14921.0	7871.0	10314.0	15165.0	21373.0	2734.0	4242.0	6961.0	8301.0	3707.0	8192.0	2142.0	297650.0	15916.0	147754.0	15751.0	3248.0	9570.0	2423.0	7351.0	2220.0	5315.0
Metabolism	504141.0	61855.0	98812.0	2150859.0	2279520.0	2469817.0	201732.0	90842.0	120982.0	63234.0	28399.0	38477.0	80720.0	166562.0	120119.0	69462.0	75527.0	246955.0	117439.0	54874.0	125287.0	90453.0	269578.0	120620.0	353457.0	116816.0	123989.0	372945.0	149905.0	258301.0	359032.0	484282.0	78840.0	88942.0	172353.0	136157.0	71790.0	141917.0	37759.0	5522301.0	306642.0	3165453.0	303227.0	59974.0	216478.0	49656.0	121109.0	38991.0	91665.0
Metabolism of Cofactors and Vitamins	922839.0	116622.0	154014.0	3448462.0	4083391.0	4488405.0	355364.0	158639.0	207495.0	116098.0	52419.0	69848.0	150578.0	315161.0	214269.0	129355.0	133240.0	475336.0	198581.0	95887.0	199531.0	141983.0	467212.0	226586.0	629522.0	214144.0	219991.0	607928.0	271443.0	451589.0	610511.0	888330.0	122132.0	154921.0	277753.0	261116.0	131090.0	268770.0	71323.0	10141374.0	558131.0	5748386.0	544154.0	113084.0	390776.0	90600.0	233254.0	74051.0	173991.0
Metabolism of Other Amino Acids	331280.0	41428.0	58628.0	1347031.0	1406343.0	1553077.0	130136.0	58783.0	77350.0	42088.0	18410.0	25098.0	54730.0	114192.0	78133.0	45912.0	48109.0	168832.0	74316.0	34774.0	74271.0	54268.0	168239.0	80240.0	224366.0	76095.0	78889.0	228552.0	98717.0	157677.0	217983.0	317592.0	46829.0	56473.0	105786.0	93717.0	46161.0	95113.0	25297.0	3642795.0	195095.0	2050642.0	201210.0	40839.0	138504.0	32182.0	82836.0	25968.0	61978.0
Metabolism of Terpenoids and Polyketides	347632.0	44713.0	61198.0	1447225.0	1439386.0	1601794.0	129409.0	56692.0	76132.0	46001.0	18287.0	26249.0	56541.0	121337.0	78006.0	47620.0	48221.0	174377.0	73013.0	34402.0	68344.0	47731.0	168194.0	85216.0	225886.0	80794.0	78986.0	217902.0	98422.0	160591.0	222000.0	340803.0	40079.0	55554.0	94698.0	100207.0	51487.0	104356.0	27685.0	3963850.0	217562.0	2174797.0	221289.0	42865.0	139575.0	35459.0	89029.0	28271.0	67015.0
Nervous System	21721.0	2667.0	3582.0	79846.0	92003.0	99387.0	8347.0	3747.0	4869.0	2634.0	1215.0	1590.0	3490.0	7215.0	4980.0	2949.0	3100.0	10676.0	4716.0	2316.0	4859.0	3515.0	10966.0	5162.0	14548.0	4869.0	5169.0	14521.0	6357.0	10571.0	14412.0	19903.0	3083.0	3654.0	6826.0	5907.0	2971.0	6136.0	1644.0	232845.0	12744.0	130172.0	12480.0	2549.0	8924.0	2034.0	5241.0	1649.0	3941.0
Neurodegenerative Diseases	27873.0	3375.0	4972.0	101756.0	99946.0	120908.0	12134.0	5389.0	7073.0	3299.0	1442.0	1794.0	4246.0	9223.0	6615.0	3894.0	4035.0	13920.0	6648.0	2895.0	6654.0	5101.0	14005.0	6998.0	16822.0	6266.0	6740.0	22275.0	9292.0	12000.0	18053.0	24491.0	4434.0	5189.0	10294.0	8335.0	3649.0	8017.0	2118.0	299750.0	15912.0	165885.0	15575.0	3493.0	11122.0	2645.0	7581.0	2273.0	5332.0
Nucleotide Metabolism	880425.0	111708.0	165224.0	3795786.0	3783648.0	4182125.0	341604.0	152001.0	204576.0	116289.0	48684.0	68367.0	144375.0	305229.0	207120.0	123189.0	127749.0	443421.0	195830.0	91377.0	194032.0	139273.0	448863.0	214977.0	597052.0	206246.0	208788.0	586252.0	258202.0	429358.0	593886.0	830164.0	118965.0	148661.0	271407.0	250297.0	127046.0	259090.0	69113.0	9829676.0	537574.0	5471242.0	544432.0	107135.0	364820.0	86301.0	222461.0	70336.0	166115.0
Poorly Characterized	964263.0	118385.0	181459.0	4004308.0	4583078.0	4889936.0	378604.0	172640.0	229778.0	123306.0	56112.0	77043.0	158402.0	323003.0	234022.0	134462.0	146456.0	480744.0	219584.0	106794.0	241192.0	171767.0	520414.0	227620.0	703895.0	226124.0	238335.0	710585.0	279771.0	506158.0	689114.0	970763.0	149580.0	166219.0	325237.0	256513.0	135864.0	270463.0	72515.0	10526584.0	577260.0	6188172.0	581427.0	116394.0	424661.0	95868.0	228656.0	73768.0	173464.0
Replication and Repair	1899766.0	240505.0	350412.0	8025081.0	8221059.0	9043365.0	727520.0	323397.0	432182.0	246517.0	104863.0	145947.0	307847.0	650441.0	440753.0	264079.0	273437.0	955155.0	415684.0	195842.0	410534.0	292185.0	961703.0	463920.0	1285427.0	443870.0	448557.0	1238522.0	549805.0	928053.0	1277869.0	1775641.0	248545.0	316410.0	568329.0	538298.0	275162.0	560336.0	148809.0	21256180.0	1172467.0	11761242.0	1167206.0	231067.0	786049.0	186672.0	477164.0	152121.0	357711.0
Sensory System	0.0	0.0	0.0	0.0	0.0	0.0	0.0	0.0	0.0	0.0	0.0	0.0	0.0	0.0	0.0	0.0	0.0	0.0	0.0	0.0	0.0	0.0	0.0	0.0	0.0	0.0	0.0	0.0	0.0	0.0	0.0	0.0	0.0	0.0	0.0	0.0	0.0	0.0	0.0	0.0	0.0	0.0	0.0	0.0	0.0	0.0	0.0	0.0	0.0
Signal Transduction	284014.0	32363.0	57701.0	1172715.0	1958614.0	1961522.0	118495.0	58047.0	75021.0	33332.0	20793.0	26676.0	48941.0	89238.0	81298.0	42147.0	51382.0	152511.0	71142.0	38553.0	100238.0	70531.0	188019.0	62837.0	274699.0	70890.0	84361.0	265090.0	81416.0	194471.0	242133.0	356497.0	62749.0	52714.0	125311.0	61920.0	36083.0	67831.0	18304.0	2884648.0	154080.0	2096628.0	153220.0	33779.0	159682.0	28393.0	57643.0	19007.0	43802.0
Signaling Molecules and Interaction	41308.0	5235.0	7542.0	178925.0	164521.0	185967.0	15778.0	7015.0	9227.0	5295.0	2121.0	2998.0	6765.0	14449.0	9313.0	5567.0	5772.0	20747.0	8974.0	4138.0	8575.0	6215.0	19818.0	10026.0	26468.0	9310.0	9507.0	26040.0	11975.0	18105.0	25918.0	37355.0	5260.0	6828.0	12107.0	11839.0	5972.0	12071.0	3198.0	460646.0	25223.0	248235.0	25569.0	5028.0	16719.0	4015.0	10448.0	3295.0	7877.0
Transcription	475591.0	54974.0	104643.0	2171763.0	2963613.0	2931673.0	183949.0	88975.0	119513.0	63016.0	32423.0	45787.0	80608.0	148251.0	125098.0	67563.0	81956.0	231495.0	115152.0	61773.0	153565.0	107092.0	298496.0	102419.0	427678.0	116276.0	130388.0	398032.0	128451.0	320503.0	414321.0	534292.0	94798.0	85160.0	187212.0	100998.0	71080.0	122465.0	33536.0	5058469.0	303496.0	3395073.0	281773.0	54874.0	245755.0	50513.0	90421.0	33590.0	74677.0
Translation	1227858.0	157619.0	223639.0	5236595.0	5293450.0	5838896.0	467274.0	207269.0	277324.0	163891.0	67524.0	96044.0	200863.0	426621.0	285158.0	171414.0	174901.0	624073.0	266075.0	125446.0	259688.0	182479.0	615084.0	301020.0	827809.0	288301.0	288214.0	786715.0	354036.0	587141.0	810858.0	1166275.0	154880.0	201710.0	358295.0	352686.0	183231.0	370817.0	97745.0	13972744.0	781714.0	7704528.0	765668.0	151018.0	510857.0	123770.0	314762.0	100750.0	235330.0
Transport and Catabolism	108692.0	13516.0	15115.0	318117.0	261239.0	332516.0	47833.0	20797.0	26202.0	10874.0	4650.0	4863.0	16305.0	37312.0	23579.0	14412.0	14320.0	54214.0	24899.0	9537.0	19314.0	17026.0	50083.0	28895.0	54232.0	23291.0	23964.0	73688.0	37631.0	36325.0	58876.0	69593.0	14772.0	19945.0	37094.0	36585.0	11557.0	31440.0	8216.0	1134309.0	49994.0	512019.0	56442.0	13341.0	34943.0	7850.0	31874.0	8517.0	21922.0
Xenobiotics Biodegradation and Metabolism	295302.0	35562.0	66642.0	1587020.0	1528944.0	1601690.0	113384.0	52842.0	72952.0	39603.0	17727.0	25819.0	50018.0	100671.0	74650.0	40682.0	45421.0	145081.0	71361.0	33974.0	81095.0	56180.0	165173.0	66263.0	230931.0	70488.0	74832.0	246678.0	80667.0	163312.0	219175.0	363172.0	48733.0	50762.0	102706.0	74054.0	42450.0	78744.0	21989.0	3346151.0	173221.0	2101973.0	203967.0	36283.0	134942.0	32157.0	65323.0	21080.0	50385.0
BO ILEUM	10	11	12	13	14	15	152	154	155	156	16	160	161	162	163	164	165	166	17	18	19	191	192	193	194	195	196	20	21	3	4	5	6	7	70	71	72	73	74	75	8	86	87	9
Amino Acid Metabolism	270949.0	36563.0	25560.0	9800.0	122581.0	67835.0	173826.0	221521.0	202981.0	339893.0	389873.0	142444.0	282695.0	1008654.0	2747233.0	136949.0	279087.0	1329385.0	98224.0	99790.0	1251021.0	361970.0	718785.0	1826109.0	1173017.0	315398.0	190127.0	65472.0	65519.0	55319.0	81248.0	340924.0	307707.0	16205.0	12805031.0	1382454.0	285525.0	284925.0	6222807.0	200166.0	147155.0	267621.0	370349.0	56922.0
Biosynthesis of Other Secondary Metabolites	20566.0	2771.0	1762.0	702.0	9324.0	5037.0	12363.0	15982.0	14065.0	25990.0	30813.0	10259.0	22839.0	85910.0	217574.0	9755.0	20915.0	95978.0	6958.0	7231.0	115165.0	25484.0	51118.0	131946.0	85276.0	22282.0	15868.0	5089.0	5142.0	5153.0	7597.0	33963.0	26144.0	1155.0	990750.0	108533.0	22405.0	23840.0	487149.0	15762.0	12070.0	22566.0	28659.0	4229.0
Cancers	2140.0	276.0	150.0	114.0	643.0	618.0	1892.0	2499.0	2343.0	3315.0	2967.0	1463.0	2940.0	10598.0	31339.0	1676.0	2947.0	15744.0	632.0	1159.0	10767.0	3998.0	8045.0	20531.0	12024.0	3397.0	1507.0	821.0	930.0	541.0	803.0	3207.0	2669.0	184.0	106850.0	12815.0	2344.0	2722.0	45350.0	1884.0	1226.0	2584.0	6728.0	401.0
Carbohydrate Metabolism	316955.0	45399.0	27060.0	9649.0	157775.0	74250.0	158340.0	197026.0	170682.0	380272.0	476083.0	140938.0	263756.0	949461.0	2489913.0	115154.0	291133.0	1134322.0	102992.0	94576.0	1355571.0	329341.0	621736.0	1642631.0	1160438.0	282808.0	217855.0	69328.0	63333.0	56145.0	89037.0	339831.0	336735.0	16009.0	14310590.0	1627237.0	326232.0	318774.0	6552869.0	236006.0	161095.0	289667.0	393859.0	67082.0
Cardiovascular Diseases	2.0	1.0	12.0	12.0	6.0	40.0	76.0	97.0	101.0	49.0	57.0	37.0	95.0	285.0	1370.0	82.0	60.0	720.0	61.0	113.0	58.0	164.0	365.0	865.0	409.0	149.0	58.0	78.0	86.0	1.0	14.0	3.0	10.0	24.0	2533.0	1.0	1.0	24.0	64.0	0.0	2.0	16.0	552.0	1.0
Cell Communication	0.0	0.0	0.0	0.0	0.0	0.0	0.0	0.0	0.0	0.0	0.0	0.0	0.0	0.0	0.0	0.0	0.0	0.0	0.0	0.0	0.0	0.0	0.0	0.0	0.0	0.0	0.0	0.0	0.0	0.0	0.0	0.0	0.0	0.0	0.0	0.0	0.0	0.0	0.0	0.0	0.0	0.0	0.0	0.0
Cell Growth and Death	14371.0	2089.0	1473.0	480.0	8226.0	3596.0	7582.0	9274.0	8308.0	16960.0	23562.0	6707.0	13547.0	48715.0	128619.0	5799.0	13068.0	54613.0	5750.0	4812.0	70372.0	15509.0	29745.0	78683.0	54833.0	13685.0	8500.0	4221.0	3579.0	2976.0	4814.0	19028.0	16827.0	922.0	696633.0	70180.0	15213.0	14721.0	350854.0	10124.0	8096.0	14782.0	25158.0	3150.0
Cell Motility	53472.0	7010.0	4742.0	3032.0	22520.0	17373.0	32883.0	39486.0	37345.0	72391.0	71470.0	25714.0	52441.0	187228.0	476748.0	27043.0	59723.0	243858.0	18750.0	29689.0	295255.0	65659.0	129860.0	321478.0	215914.0	58900.0	41993.0	13344.0	19513.0	11500.0	13923.0	61957.0	72865.0	4358.0	2783767.0	313050.0	53520.0	57434.0	1522107.0	45961.0	44578.0	66536.0	76797.0	10446.0
Cellular Processes and Signaling	113283.0	15184.0	10237.0	4465.0	48657.0	29064.0	77124.0	96185.0	91715.0	148257.0	158356.0	62598.0	121302.0	419204.0	1165404.0	60523.0	123551.0	595591.0	39137.0	44503.0	485848.0	161416.0	319579.0	796903.0	511919.0	141152.0	77390.0	26177.0	28277.0	22260.0	32321.0	128658.0	126967.0	6902.0	5341247.0	595098.0	118391.0	118785.0	2412506.0	86441.0	59075.0	112655.0	152986.0	23409.0
Circulatory System	9.0	3.0	54.0	48.0	27.0	180.0	249.0	324.0	341.0	150.0	195.0	129.0	312.0	869.0	4345.0	241.0	204.0	2364.0	195.0	432.0	207.0	504.0	1145.0	2829.0	1293.0	471.0	198.0	236.0	293.0	6.0	42.0	18.0	69.0	62.0	12468.0	12.0	6.0	81.0	306.0	0.0	12.0	48.0	1698.0	9.0
Digestive System	69.0	48.0	58.0	21.0	463.0	150.0	527.0	664.0	714.0	408.0	1057.0	362.0	1030.0	3266.0	9371.0	449.0	422.0	4841.0	173.0	193.0	3090.0	1105.0	2493.0	6372.0	3085.0	999.0	922.0	151.0	149.0	137.0	172.0	1028.0	488.0	29.0	15830.0	54.0	161.0	289.0	7921.0	3.0	170.0	393.0	410.0	39.0
Endocrine System	3745.0	562.0	556.0	325.0	2231.0	1897.0	5503.0	7504.0	7359.0	6816.0	7815.0	4058.0	8986.0	31484.0	89305.0	4904.0	6797.0	48366.0	2001.0	3222.0	30623.0	11651.0	25158.0	63171.0	33310.0	10266.0	5746.0	1508.0	1998.0	1365.0	2116.0	9338.0	6454.0	491.0	247386.0	20509.0	4515.0	5336.0	125956.0	2979.0	2903.0	5905.0	7533.0	815.0
Energy Metabolism	161678.0	22981.0	13394.0	4853.0	82368.0	36369.0	87786.0	107914.0	97579.0	198326.0	249232.0	76825.0	152426.0	556891.0	1442466.0	66138.0	155102.0	642671.0	54250.0	49542.0	772786.0	182167.0	346723.0	904986.0	624851.0	157474.0	102879.0	39595.0	36125.0	34818.0	51739.0	214859.0	188682.0	7948.0	7522079.0	831895.0	172294.0	171037.0	3797596.0	120649.0	89738.0	169417.0	243406.0	34002.0
Environmental Adaptation	5131.0	707.0	324.0	125.0	2231.0	1026.0	2181.0	2635.0	2191.0	6157.0	6986.0	1997.0	3582.0	13600.0	33660.0	1602.0	4621.0	14660.0	1389.0	1353.0	22171.0	4403.0	7970.0	21428.0	16461.0	3826.0	2765.0	1060.0	988.0	900.0	1298.0	5299.0	5633.0	235.0	222646.0	27875.0	5186.0	5176.0	117506.0	4068.0	3077.0	5043.0	7031.0	1039.0
Enzyme Families	63853.0	8942.0	5200.0	1811.0	30050.0	14345.0	30950.0	37993.0	32939.0	76282.0	92952.0	27453.0	52748.0	192672.0	496455.0	22196.0	58170.0	219523.0	20262.0	18853.0	281316.0	64129.0	119884.0	314865.0	226849.0	55334.0	37031.0	13929.0	12724.0	12033.0	18711.0	73188.0	68502.0	3097.0	2853657.0	330160.0	66649.0	65554.0	1300372.0	47913.0	32613.0	59613.0	81853.0	13344.0
Excretory System	379.0	38.0	94.0	30.0	178.0	143.0	721.0	999.0	1008.0	567.0	563.0	501.0	1125.0	3761.0	11877.0	645.0	673.0	6345.0	315.0	254.0	2610.0	1573.0	3477.0	8314.0	4120.0	1400.0	606.0	157.0	146.0	137.0	180.0	955.0	498.0	43.0	21389.0	1115.0	471.0	446.0	10467.0	146.0	159.0	349.0	502.0	95.0
Folding, Sorting and Degradation	68543.0	9726.0	6456.0	2126.0	36119.0	16211.0	40940.0	50984.0	46734.0	84645.0	106518.0	34736.0	69733.0	246131.0	664628.0	31537.0	67462.0	305537.0	24791.0	21833.0	322587.0	85298.0	165668.0	429029.0	284775.0	74074.0	44561.0	17758.0	15741.0	14501.0	21589.0	88580.0	78674.0	3562.0	3232931.0	342727.0	72927.0	71176.0	1611431.0	49554.0	37249.0	70118.0	106464.0	14686.0
Genetic Information Processing	86601.0	11988.0	7943.0	2376.0	42872.0	18946.0	41747.0	50516.0	44645.0	99246.0	123643.0	36925.0	68175.0	237723.0	641018.0	29902.0	75825.0	290021.0	30399.0	24216.0	343430.0	85451.0	161344.0	419500.0	303597.0	74867.0	45388.0	19144.0	16612.0	15255.0	22041.0	85765.0	90571.0	4173.0	3876969.0	427665.0	89240.0	83007.0	1825512.0	61772.0	42833.0	78939.0	108931.0	18502.0
Glycan Biosynthesis and Metabolism	43252.0	6184.0	5278.0	1775.0	26779.0	12301.0	30686.0	38083.0	36295.0	53960.0	79388.0	24719.0	62172.0	228561.0	576487.0	23738.0	44800.0	241100.0	19602.0	17495.0	300524.0	63104.0	129854.0	328697.0	204282.0	56568.0	37742.0	13624.0	12489.0	14306.0	21373.0	98302.0	61775.0	2809.0	2307830.0	204763.0	51274.0	53859.0	1154363.0	29356.0	26994.0	53593.0	68235.0	9594.0
Immune System	2123.0	270.0	91.0	46.0	596.0	412.0	1087.0	1384.0	1193.0	2846.0	2637.0	961.0	2071.0	7749.0	18867.0	875.0	2271.0	8113.0	326.0	519.0	10345.0	2232.0	4161.0	11089.0	7719.0	1887.0	854.0	438.0	464.0	502.0	724.0	3138.0	2586.0	72.0	95481.0	12806.0	2285.0	2582.0	46357.0	1884.0	1204.0	2422.0	3832.0	396.0
Immune System Diseases	1505.0	219.0	161.0	47.0	764.0	426.0	948.0	1205.0	1112.0	1893.0	2361.0	808.0	1601.0	5490.0	14592.0	730.0	1530.0	7157.0	511.0	498.0	6361.0	2005.0	3879.0	10127.0	6543.0	1735.0	1201.0	327.0	301.0	265.0	464.0	1731.0	1547.0	82.0	71944.0	7550.0	1596.0	1530.0	28985.0	1092.0	760.0	1294.0	1643.0	332.0
Infectious Diseases	11447.0	1707.0	1298.0	490.0	6809.0	3192.0	6181.0	7460.0	6712.0	13567.0	19090.0	5377.0	10205.0	34857.0	97576.0	4478.0	10352.0	44455.0	4855.0	4662.0	49109.0	12778.0	24465.0	63858.0	44491.0	11108.0	7569.0	3209.0	3053.0	2056.0	3118.0	12134.0	12336.0	744.0	540938.0	55123.0	11692.0	11217.0	251444.0	7942.0	5811.0	10390.0	17531.0	2534.0
Lipid Metabolism	83159.0	11529.0	9897.0	3842.0	41292.0	25482.0	63961.0	81419.0	77752.0	107988.0	126088.0	50591.0	99359.0	333013.0	961868.0	51275.0	92481.0	501796.0	35223.0	36746.0	369693.0	132202.0	271099.0	679725.0	415986.0	117360.0	68054.0	21949.0	22612.0	15214.0	24236.0	93487.0	91308.0	6229.0	4111293.0	407884.0	86417.0	83872.0	1900470.0	58793.0	44246.0	77380.0	111798.0	18191.0
Membrane Transport	400210.0	60878.0	30369.0	14111.0	216604.0	94200.0	191981.0	236448.0	201692.0	495597.0	627500.0	177782.0	278872.0	1010491.0	2744408.0	134871.0	372677.0	1337221.0	122886.0	130168.0	1580309.0	401397.0	730782.0	1993339.0	1452484.0	336465.0	285805.0	83596.0	84483.0	58782.0	100578.0	325263.0	407399.0	20907.0	17478301.0	2117276.0	397280.0	382141.0	7531417.0	308429.0	200739.0	353835.0	495235.0	83746.0
Metabolic Diseases	3006.0	439.0	240.0	68.0	1620.0	611.0	1103.0	1321.0	1026.0	3340.0	4800.0	1093.0	2283.0	8711.0	20530.0	723.0	2378.0	7030.0	950.0	696.0	14641.0	2300.0	3925.0	11160.0	8952.0	1917.0	1552.0	704.0	536.0	645.0	947.0	4163.0	3395.0	124.0	133075.0	15090.0	3183.0	3193.0	67563.0	2184.0	1569.0	2906.0	4134.0	640.0
Metabolism	71298.0	10346.0	6336.0	2528.0	36997.0	18062.0	39977.0	49269.0	44882.0	89454.0	111450.0	34749.0	67044.0	235468.0	624225.0	29511.0	70376.0	293758.0	23413.0	24562.0	318519.0	83455.0	159449.0	413773.0	283115.0	71747.0	54918.0	16303.0	16519.0	14062.0	21637.0	82934.0	81793.0	3973.0	3353543.0	373269.0	74153.0	74201.0	1528775.0	54240.0	36774.0	72455.0	94301.0	14967.0
Metabolism of Cofactors and Vitamins	128154.0	17310.0	10661.0	3651.0	58469.0	27625.0	68136.0	84745.0	75359.0	153238.0	180737.0	58605.0	113847.0	415319.0	1091409.0	51587.0	120481.0	497231.0	43216.0	38766.0	563695.0	141608.0	270617.0	696780.0	481529.0	122002.0	69691.0	29317.0	27091.0	25713.0	36409.0	154905.0	143287.0	6227.0	5797202.0	653806.0	134389.0	131640.0	2808118.0	94713.0	67862.0	124456.0	172627.0	26729.0
Metabolism of Other Amino Acids	45374.0	6596.0	4968.0	1984.0	24787.0	13208.0	31057.0	39299.0	36550.0	57884.0	73152.0	25393.0	49589.0	169329.0	478922.0	24255.0	47444.0	238395.0	18752.0	19165.0	205782.0	64880.0	129533.0	331027.0	210423.0	56953.0	35784.0	11905.0	11905.0	8711.0	12836.0	53203.0	49727.0	3353.0	2158462.0	223497.0	47028.0	46542.0	1004930.0	32250.0	24252.0	41579.0	59699.0	9912.0
Metabolism of Terpenoids and Polyketides	53757.0	7654.0	5539.0	1944.0	27761.0	13976.0	37419.0	47394.0	44573.0	68313.0	82051.0	30698.0	58081.0	194930.0	560614.0	29324.0	56623.0	286323.0	20777.0	19565.0	225057.0	77177.0	155935.0	396032.0	250508.0	68541.0	41407.0	13110.0	12383.0	9714.0	13895.0	56935.0	56508.0	3389.0	2484426.0	264316.0	55393.0	53604.0	1164417.0	38139.0	26754.0	47829.0	67973.0	11642.0
Nervous System	2941.0	390.0	232.0	75.0	1227.0	563.0	1111.0	1420.0	1053.0	3264.0	3934.0	1051.0	1954.0	7719.0	19342.0	783.0	2379.0	7415.0	934.0	805.0	12765.0	2314.0	4143.0	11381.0	8774.0	1924.0	1161.0	630.0	574.0	541.0	818.0	3397.0	3146.0	125.0	128299.0	15039.0	3044.0	3014.0	63225.0	2180.0	1470.0	2703.0	3920.0	605.0
Neurodegenerative Diseases	2681.0	417.0	441.0	295.0	1850.0	1383.0	3677.0	4698.0	4773.0	4717.0	5772.0	2628.0	5649.0	18751.0	60372.0	3217.0	4478.0	31466.0	1737.0	2743.0	16118.0	7844.0	16247.0	40398.0	22179.0	6816.0	3610.0	1804.0	2001.0	823.0	1403.0	4898.0	4212.0	447.0	185500.0	14043.0	3001.0	3392.0	62699.0	2037.0	1587.0	3888.0	12302.0	581.0
Nucleotide Metabolism	134131.0	19149.0	12434.0	3374.0	71824.0	28720.0	59535.0	72023.0	61151.0	149938.0	203220.0	54551.0	102771.0	368686.0	962729.0	41299.0	111232.0	401761.0	47762.0	34285.0	571060.0	121467.0	225328.0	603190.0	448948.0	105879.0	71541.0	30912.0	24275.0	24233.0	37447.0	146210.0	141169.0	6075.0	5988175.0	649618.0	139190.0	129634.0	2935920.0	93647.0	67304.0	121828.0	174569.0	29101.0
Poorly Characterized	145373.0	20842.0	14100.0	5260.0	77729.0	36482.0	92967.0	116001.0	108083.0	183389.0	224817.0	77621.0	146790.0	503969.0	1410708.0	71358.0	148382.0	700973.0	54535.0	52042.0	636839.0	193235.0	381534.0	977397.0	636553.0	169482.0	107412.0	34899.0	33830.0	27364.0	40223.0	159535.0	160666.0	8552.0	6751006.0	727482.0	150193.0	145313.0	3137756.0	105219.0	75518.0	138309.0	187449.0	31159.0
Replication and Repair	280315.0	40359.0	23806.0	7023.0	146469.0	59882.0	131523.0	160198.0	138736.0	327996.0	427190.0	120176.0	226591.0	815515.0	2126893.0	94278.0	246592.0	911320.0	92610.0	74064.0	1212438.0	270695.0	501122.0	1343675.0	981962.0	234728.0	151544.0	65670.0	53503.0	51851.0	80492.0	314970.0	299538.0	12632.0	12519874.0	1406010.0	291157.0	279523.0	5989290.0	203505.0	143577.0	261228.0	395867.0	59852.0
Sensory System	0.0	0.0	0.0	0.0	0.0	0.0	0.0	0.0	0.0	0.0	0.0	0.0	0.0	0.0	0.0	0.0	0.0	0.0	0.0	0.0	0.0	0.0	0.0	0.0	0.0	0.0	0.0	0.0	0.0	0.0	0.0	0.0	0.0	0.0	0.0	0.0	0.0	0.0	0.0	0.0	0.0	0.0	0.0	0.0
Signal Transduction	39769.0	5541.0	4858.0	2507.0	22571.0	14023.0	30827.0	38977.0	37246.0	54216.0	64303.0	24037.0	48983.0	167854.0	473086.0	25308.0	46306.0	243815.0	18306.0	23829.0	211045.0	64097.0	130651.0	325427.0	199910.0	56575.0	38022.0	12056.0	15354.0	10181.0	12500.0	52921.0	55511.0	3609.0	2177136.0	208694.0	42848.0	42418.0	1101861.0	30299.0	27541.0	52367.0	64276.0	8402.0
Signaling Molecules and Interaction	5654.0	838.0	509.0	178.0	3044.0	1525.0	2583.0	3136.0	2602.0	6788.0	9158.0	2309.0	4665.0	16401.0	41832.0	1797.0	4983.0	18091.0	1904.0	1859.0	24880.0	5339.0	9740.0	26752.0	19628.0	4615.0	3172.0	1278.0	1165.0	1070.0	1578.0	6393.0	6061.0	348.0	259869.0	29093.0	5862.0	5889.0	120772.0	4221.0	2983.0	5228.0	6789.0	1209.0
Transcription	95960.0	13441.0	7250.0	2701.0	42701.0	20536.0	42549.0	51339.0	43931.0	112856.0	131718.0	38876.0	64098.0	232387.0	619269.0	29448.0	84776.0	289570.0	28695.0	27147.0	355519.0	87111.0	159289.0	422459.0	318847.0	75197.0	54916.0	18822.0	17536.0	13655.0	23125.0	77747.0	93404.0	4452.0	4108541.0	500616.0	95475.0	91588.0	1803809.0	72768.0	45747.0	80046.0	114422.0	19912.0
Translation	190316.0	27705.0	15550.0	4318.0	102169.0	38629.0	86265.0	103752.0	89907.0	221367.0	291426.0	80262.0	148102.0	523863.0	1376965.0	60900.0	164941.0	585501.0	61595.0	46072.0	804615.0	177443.0	323193.0	872442.0	651967.0	153329.0	98909.0	44295.0	34749.0	34789.0	50868.0	204283.0	199703.0	7949.0	8325625.0	952565.0	196703.0	187618.0	4045570.0	137891.0	96242.0	174759.0	273478.0	40656.0
Transport and Catabolism	1995.0	316.0	527.0	273.0	2234.0	1503.0	4091.0	5571.0	5567.0	3973.0	7411.0	2886.0	9318.0	35517.0	88524.0	3703.0	4258.0	37964.0	1972.0	2589.0	42151.0	8796.0	19383.0	48431.0	24036.0	7752.0	4643.0	1638.0	1869.0	1993.0	3231.0	15832.0	7026.0	400.0	204467.0	8866.0	3577.0	5094.0	127033.0	1241.0	2773.0	6090.0	7375.0	499.0
Xenobiotics Biodegradation and Metabolism	54077.0	7626.0	9358.0	4112.0	29710.0	23854.0	66990.0	87752.0	88062.0	81467.0	87705.0	49286.0	95612.0	289530.0	942730.0	56966.0	79116.0	556966.0	30904.0	37109.0	222285.0	139061.0	300641.0	733599.0	403240.0	125215.0	67576.0	17278.0	20459.0	9459.0	13490.0	49963.0	57613.0	6359.0	2976070.0	248395.0	56151.0	52387.0	1283649.0	35471.0	28117.0	48676.0	71768.0	12538.0
CCS COLON	117	118	119	120	121	122	123	124	125	126	127	128	201	202	203	204	205	207	208	209	210	211	212	213	214	215	216	217	218	22	23	237	238	239	240	241	242	243	244	245	247	248	249	250	251	252	253	254	32
Amino Acid Metabolism	15708461.0	695255.0	523471.0	308002.0	846203.0	8997957.0	960473.0	296259.0	232129.0	458096.0	883901.0	578534.0	1306.0	1377306.0	1798467.0	1587567.0	1374501.0	951846.0	890424.0	184846.0	68470.0	3065736.0	670634.0	271778.0	166369.0	1349350.0	182298.0	93918.0	108353.0	755905.0	726564.0	55548.0	72364.0	175055.0	1374561.0	2156691.0	709290.0	733134.0	357306.0	2755207.0	702080.0	1496038.0	141518.0	55366.0	1122414.0	577650.0	188591.0	213340.0	2405508.0
Biosynthesis of Other Secondary Metabolites	1728710.0	73700.0	57111.0	33976.0	92192.0	990852.0	104960.0	33447.0	25139.0	49757.0	96027.0	61093.0	153.0	148822.0	204401.0	170763.0	148590.0	102816.0	100449.0	19752.0	7410.0	289373.0	67464.0	28046.0	16370.0	132367.0	19011.0	10753.0	11315.0	78323.0	77866.0	4960.0	6755.0	17020.0	134796.0	198327.0	67026.0	76073.0	35476.0	261327.0	64006.0	148146.0	13667.0	5683.0	109227.0	56589.0	18887.0	21505.0	255883.0
Cancers	152171.0	6612.0	4738.0	3027.0	8199.0	77028.0	9015.0	3036.0	2240.0	4117.0	7457.0	5076.0	10.0	12365.0	14476.0	14653.0	12514.0	9542.0	8729.0	1850.0	638.0	28062.0	6186.0	2430.0	1626.0	12486.0	1740.0	955.0	1044.0	6947.0	7086.0	583.0	671.0	1686.0	12999.0	19156.0	6770.0	6913.0	3470.0	26074.0	6622.0	13210.0	1300.0	467.0	10300.0	5719.0	1852.0	2099.0	23104.0
Carbohydrate Metabolism	16444342.0	706635.0	601478.0	315108.0	883649.0	10486027.0	1055357.0	297968.0	236616.0	508386.0	1047520.0	657541.0	1666.0	1662166.0	2219777.0	1827047.0	1578609.0	951598.0	885171.0	190559.0	77777.0	3484866.0	732766.0	307054.0	178227.0	1469096.0	199161.0	95984.0	117421.0	825750.0	766415.0	59400.0	82295.0	202926.0	1655305.0	2421761.0	783343.0	794938.0	379758.0	2970955.0	697943.0	1749336.0	156304.0	67912.0	1211943.0	635465.0	202185.0	224914.0	2582533.0
Cardiovascular Diseases	13.0	0.0	0.0	0.0	0.0	0.0	0.0	0.0	0.0	0.0	0.0	0.0	0.0	0.0	0.0	9.0	0.0	0.0	0.0	0.0	0.0	0.0	5.0	0.0	0.0	0.0	0.0	0.0	0.0	6.0	5.0	0.0	0.0	0.0	0.0	0.0	0.0	0.0	0.0	5.0	0.0	0.0	0.0	0.0	0.0	0.0	0.0	0.0	27.0
Cell Communication	0.0	0.0	0.0	0.0	0.0	0.0	0.0	0.0	0.0	0.0	0.0	0.0	0.0	0.0	0.0	0.0	0.0	0.0	0.0	0.0	0.0	0.0	0.0	0.0	0.0	0.0	0.0	0.0	0.0	0.0	0.0	0.0	0.0	0.0	0.0	0.0	0.0	0.0	0.0	0.0	0.0	0.0	0.0	0.0	0.0	0.0	0.0	0.0	0.0
Cell Growth and Death	853434.0	37888.0	26904.0	16727.0	45832.0	459289.0	50469.0	16247.0	12561.0	24143.0	44462.0	30755.0	62.0	70926.0	89152.0	82160.0	71570.0	53198.0	49605.0	10365.0	3811.0	165438.0	36010.0	14242.0	9094.0	75687.0	9938.0	5321.0	6187.0	41632.0	39304.0	3115.0	3978.0	9843.0	75249.0	116083.0	39229.0	38854.0	19733.0	147122.0	37802.0	77122.0	7881.0	2764.0	60297.0	31993.0	10578.0	11984.0	127283.0
Cell Motility	3026174.0	115287.0	192938.0	54197.0	155585.0	3753557.0	310593.0	47251.0	41899.0	160329.0	441354.0	200007.0	813.0	752053.0	1007700.0	582834.0	603057.0	134166.0	104774.0	25864.0	19200.0	959842.0	185261.0	92732.0	25458.0	236124.0	44109.0	7973.0	16758.0	181352.0	170900.0	14509.0	23961.0	50556.0	508184.0	711356.0	150660.0	212680.0	70875.0	858711.0	228980.0	674331.0	33708.0	25378.0	386035.0	98352.0	39376.0	38541.0	621185.0
Cellular Processes and Signaling	5998153.0	258769.0	209067.0	114564.0	321464.0	3601541.0	378069.0	110944.0	86131.0	181085.0	359645.0	231408.0	541.0	571271.0	736425.0	627914.0	559146.0	346810.0	321280.0	69993.0	27039.0	1235272.0	259609.0	107022.0	64018.0	521600.0	71825.0	35483.0	42694.0	294041.0	283066.0	22605.0	29185.0	72417.0	587194.0	859489.0	285857.0	284504.0	137844.0	1088321.0	265405.0	611499.0	56482.0	22746.0	441784.0	229476.0	74232.0	82688.0	948033.0
Circulatory System	39.0	0.0	0.0	0.0	0.0	0.0	0.0	0.0	0.0	0.0	0.0	0.0	0.0	0.0	0.0	27.0	0.0	0.0	0.0	0.0	0.0	0.0	15.0	0.0	0.0	0.0	0.0	0.0	0.0	18.0	15.0	0.0	0.0	0.0	0.0	0.0	0.0	0.0	0.0	15.0	0.0	0.0	0.0	0.0	0.0	0.0	0.0	0.0	93.0
Digestive System	58794.0	2869.0	1274.0	1183.0	3660.0	18574.0	2665.0	1372.0	911.0	1117.0	865.0	1202.0	0.0	1346.0	1348.0	5506.0	3006.0	3852.0	4803.0	918.0	191.0	6289.0	1657.0	521.0	521.0	4600.0	522.0	509.0	511.0	2460.0	2327.0	65.0	87.0	289.0	1168.0	2527.0	1413.0	1808.0	1024.0	4397.0	1218.0	889.0	306.0	100.0	1810.0	1451.0	515.0	642.0	7554.0
Endocrine System	466348.0	19483.0	14764.0	8999.0	24889.0	249975.0	27386.0	9196.0	6559.0	13123.0	23153.0	15466.0	33.0	38216.0	48140.0	49055.0	39991.0	28379.0	27622.0	5665.0	1916.0	79769.0	17683.0	7049.0	4245.0	34089.0	4958.0	3036.0	3073.0	20638.0	20955.0	1318.0	1816.0	4770.0	33633.0	50608.0	17314.0	19721.0	9292.0	68081.0	16596.0	36665.0	3610.0	1572.0	28646.0	14716.0	5240.0	6062.0	69477.0
Energy Metabolism	9661992.0	426680.0	300151.0	190169.0	514628.0	5093212.0	565795.0	181789.0	142955.0	268312.0	494372.0	339407.0	694.0	774600.0	979739.0	897917.0	785717.0	596051.0	550345.0	113986.0	41119.0	1829479.0	403384.0	161560.0	103233.0	835092.0	109182.0	59499.0	67014.0	457355.0	439438.0	33346.0	44240.0	105944.0	804015.0	1284154.0	438207.0	439625.0	221424.0	1664250.0	428234.0	854089.0	87368.0	29931.0	672809.0	357716.0	117257.0	133044.0	1433245.0
Environmental Adaptation	234845.0	10123.0	9700.0	4412.0	12585.0	170079.0	16806.0	4172.0	3431.0	8258.0	18615.0	10640.0	28.0	29792.0	38064.0	28770.0	27255.0	13374.0	11333.0	2679.0	1163.0	58779.0	11722.0	4983.0	2581.0	21671.0	3040.0	1194.0	1681.0	12433.0	11262.0	1095.0	1470.0	3361.0	27329.0	43483.0	12226.0	12918.0	6020.0	54741.0	15160.0	32562.0	2501.0	1170.0	22564.0	9328.0	3247.0	3390.0	38352.0
Enzyme Families	3544896.0	153825.0	129038.0	68424.0	191064.0	2301674.0	230274.0	64619.0	51431.0	112006.0	230555.0	143340.0	373.0	365152.0	493425.0	388946.0	347047.0	205957.0	194293.0	41086.0	16784.0	729371.0	157392.0	65300.0	37616.0	308493.0	42512.0	20206.0	24201.0	175707.0	167065.0	12286.0	16383.0	41203.0	347368.0	500632.0	163811.0	171356.0	80105.0	623988.0	142143.0	374722.0	32801.0	14237.0	255865.0	133118.0	42267.0	47585.0	560920.0
Excretory System	48536.0	2189.0	909.0	1039.0	2503.0	13580.0	2112.0	969.0	739.0	957.0	772.0	973.0	0.0	902.0	966.0	3335.0	2294.0	3122.0	3194.0	540.0	138.0	5073.0	1374.0	447.0	428.0	3036.0	356.0	328.0	205.0	1619.0	1956.0	79.0	67.0	230.0	1067.0	2499.0	1350.0	1503.0	800.0	3775.0	921.0	751.0	263.0	50.0	1469.0	1314.0	385.0	512.0	6664.0
Folding, Sorting and Degradation	3998969.0	179195.0	121843.0	79208.0	216831.0	2046705.0	232140.0	76478.0	59640.0	109293.0	195464.0	138116.0	266.0	304170.0	383652.0	369360.0	315781.0	250518.0	234339.0	48634.0	17140.0	743899.0	164165.0	64756.0	43261.0	352802.0	45081.0	25266.0	28508.0	189228.0	182132.0	13628.0	17506.0	43074.0	321551.0	519754.0	180246.0	179796.0	92317.0	673232.0	173751.0	337000.0	35947.0	12254.0	267914.0	149801.0	48245.0	54963.0	592439.0
Genetic Information Processing	3816186.0	172128.0	134696.0	74124.0	209394.0	2337583.0	244553.0	71069.0	56816.0	118067.0	233219.0	153240.0	353.0	374920.0	479574.0	408632.0	362500.0	233037.0	210060.0	46191.0	18254.0	842286.0	174669.0	70143.0	44015.0	363540.0	46574.0	22384.0	28031.0	194154.0	179293.0	14946.0	18913.0	46870.0	370638.0	585882.0	191423.0	188779.0	93503.0	716519.0	174711.0	403273.0	37943.0	14965.0	287176.0	155636.0	48399.0	54188.0	602997.0
Glycan Biosynthesis and Metabolism	5021961.0	217797.0	149207.0	101828.0	267049.0	2598356.0	282159.0	97892.0	74371.0	133437.0	233977.0	160417.0	386.0	376865.0	515899.0	446717.0	375380.0	306744.0	313872.0	56583.0	20306.0	698954.0	180739.0	73311.0	45087.0	364274.0	49988.0	33100.0	30327.0	216120.0	222607.0	10853.0	15247.0	39704.0	306916.0	450441.0	171696.0	202299.0	94801.0	620820.0	142984.0	332416.0	35680.0	13269.0	261665.0	149093.0	49723.0	59040.0	724831.0
Immune System	148449.0	6501.0	4607.0	2942.0	8101.0	75630.0	8607.0	2879.0	2193.0	3989.0	7220.0	4956.0	10.0	11264.0	14210.0	14060.0	11720.0	9279.0	8704.0	1818.0	607.0	27094.0	5987.0	2397.0	1584.0	12539.0	1674.0	945.0	1036.0	6806.0	6715.0	528.0	652.0	1640.0	12194.0	18581.0	6521.0	6671.0	3360.0	25402.0	6510.0	12770.0	1290.0	466.0	10276.0	5434.0	1780.0	1988.0	21782.0
Immune System Diseases	81455.0	3503.0	2323.0	1568.0	4318.0	38236.0	4475.0	1506.0	1141.0	2115.0	3802.0	2823.0	5.0	5422.0	7096.0	6669.0	6184.0	4820.0	4583.0	991.0	357.0	15190.0	3207.0	1218.0	872.0	7454.0	897.0	536.0	630.0	3889.0	3613.0	277.0	373.0	996.0	6877.0	10569.0	3880.0	3561.0	1934.0	13963.0	3620.0	6705.0	768.0	212.0	5584.0	3259.0	1067.0	1175.0	11936.0
Infectious Diseases	558371.0	25417.0	18076.0	10960.0	30792.0	309322.0	33785.0	10547.0	8394.0	16056.0	30032.0	20696.0	43.0	48229.0	60336.0	55454.0	47741.0	33484.0	32105.0	6713.0	2529.0	112229.0	24098.0	9531.0	6287.0	52207.0	6334.0	3468.0	4088.0	27606.0	25800.0	1876.0	2524.0	6211.0	46499.0	76371.0	25897.0	25549.0	13004.0	95816.0	23664.0	50851.0	5233.0	1866.0	38413.0	21394.0	6701.0	7477.0	84954.0
Lipid Metabolism	4316408.0	187560.0	155147.0	83485.0	231837.0	2687749.0	274125.0	79008.0	62297.0	133093.0	269164.0	171373.0	419.0	427505.0	562478.0	469547.0	410102.0	253235.0	233941.0	50172.0	20223.0	914290.0	192530.0	79087.0	45902.0	384131.0	51547.0	25503.0	30299.0	216777.0	203675.0	16088.0	21734.0	53465.0	419032.0	642080.0	204783.0	207535.0	99940.0	796013.0	195274.0	457317.0	41252.0	17460.0	325409.0	164278.0	53865.0	60053.0	695187.0
Membrane Transport	16020898.0	638977.0	797253.0	283441.0	832268.0	15104068.0	1302408.0	251532.0	215161.0	664546.0	1634417.0	886515.0	2967.0	2700847.0	3685385.0	2388730.0	2295110.0	800348.0	664087.0	169246.0	97194.0	4579346.0	888349.0	400388.0	181410.0	1522729.0	228253.0	66926.0	110328.0	935209.0	835085.0	72480.0	105312.0	259572.0	2442939.0	3185989.0	913140.0	945028.0	398654.0	3651962.0	734174.0	2657033.0	183917.0	101641.0	1544341.0	693155.0	216719.0	232046.0	2965311.0
Metabolic Diseases	193485.0	8794.0	5415.0	3945.0	10558.0	87690.0	10467.0	3787.0	2957.0	4830.0	7798.0	5996.0	10.0	11769.0	14954.0	16462.0	13103.0	12562.0	11927.0	2366.0	788.0	32535.0	7494.0	2849.0	2104.0	16721.0	2043.0	1270.0	1304.0	8650.0	8475.0	613.0	721.0	1814.0	13059.0	22089.0	8127.0	8179.0	4337.0	29405.0	7615.0	13515.0	1622.0	524.0	11533.0	7020.0	2184.0	2544.0	27184.0
Metabolism	3976568.0	171403.0	141552.0	76365.0	214908.0	2510834.0	255640.0	72946.0	56926.0	123796.0	248317.0	159576.0	403.0	401806.0	533543.0	434593.0	386361.0	230743.0	216266.0	46751.0	19070.0	829421.0	174162.0	72330.0	42932.0	353215.0	46979.0	23343.0	28147.0	196811.0	186476.0	13773.0	18870.0	47704.0	386678.0	552504.0	186340.0	189451.0	90383.0	684569.0	153168.0	406420.0	37487.0	15390.0	283679.0	153792.0	48384.0	54301.0	628192.0
Metabolism of Cofactors and Vitamins	6999555.0	313401.0	225237.0	137058.0	378514.0	3839975.0	421660.0	133039.0	104593.0	200003.0	377183.0	253524.0	534.0	588137.0	749443.0	673879.0	591529.0	426675.0	399103.0	83132.0	30201.0	1340920.0	294537.0	119250.0	75291.0	611049.0	81065.0	42271.0	49960.0	336778.0	320875.0	24647.0	32341.0	77517.0	593313.0	955500.0	319965.0	323793.0	161971.0	1225846.0	322395.0	644057.0	63897.0	22850.0	498967.0	260296.0	85108.0	94912.0	1048253.0
Metabolism of Other Amino Acids	2531048.0	112742.0	85235.0	49860.0	137153.0	1476112.0	156479.0	47789.0	37837.0	74279.0	146007.0	94840.0	227.0	224716.0	301535.0	247872.0	219203.0	150163.0	143661.0	29405.0	11348.0	482574.0	107896.0	43548.0	26759.0	221672.0	28828.0	15442.0	17643.0	123481.0	116774.0	8531.0	11073.0	26685.0	215220.0	339964.0	112338.0	118055.0	57576.0	433802.0	109790.0	239488.0	22428.0	8695.0	175178.0	92720.0	29824.0	33677.0	390948.0
Metabolism of Terpenoids and Polyketides	2553979.0	118211.0	77786.0	50677.0	141667.0	1284097.0	147962.0	49491.0	38933.0	69009.0	122207.0	88683.0	156.0	187406.0	230781.0	234862.0	197062.0	159702.0	149525.0	31587.0	11051.0	502632.0	108373.0	42004.0	29533.0	240597.0	29595.0	16266.0	19061.0	125354.0	116756.0	9341.0	11384.0	27753.0	209922.0	351612.0	121299.0	116053.0	61043.0	450870.0	114801.0	220867.0	23619.0	7840.0	174604.0	100179.0	31201.0	35303.0	388856.0
Nervous System	168384.0	7364.0	5716.0	3251.0	9160.0	99503.0	10552.0	3170.0	2460.0	5118.0	9741.0	6297.0	14.0	14936.0	19608.0	17645.0	15658.0	9789.0	9210.0	1980.0	733.0	33613.0	7077.0	2830.0	1767.0	14067.0	1931.0	1009.0	1126.0	7864.0	7524.0	569.0	717.0	1779.0	14240.0	22450.0	7285.0	7786.0	3708.0	27929.0	6908.0	15853.0	1448.0	580.0	11605.0	6017.0	1929.0	2196.0	25638.0
Neurodegenerative Diseases	227395.0	9264.0	7519.0	4399.0	11597.0	140255.0	13954.0	3984.0	3145.0	6956.0	13581.0	8882.0	25.0	23048.0	30833.0	23323.0	22139.0	13444.0	12479.0	2517.0	1070.0	40713.0	8959.0	3820.0	2177.0	17441.0	2317.0	1257.0	1315.0	10349.0	10595.0	632.0	899.0	2505.0	19595.0	25338.0	9705.0	10115.0	4723.0	32281.0	6642.0	19737.0	2044.0	789.0	14306.0	8219.0	2515.0	2953.0	36282.0
Nucleotide Metabolism	6659747.0	301815.0	220360.0	130947.0	364722.0	3804937.0	407107.0	125364.0	99442.0	194271.0	370051.0	251063.0	548.0	577891.0	755259.0	663524.0	574239.0	409090.0	383881.0	81425.0	30712.0	1338168.0	290408.0	115619.0	74667.0	618374.0	78410.0	40561.0	48604.0	329892.0	307177.0	23505.0	30506.0	75544.0	592443.0	935747.0	315789.0	312706.0	158061.0	1167721.0	286425.0	630696.0	62915.0	23505.0	466242.0	260085.0	81739.0	92588.0	1015215.0
Poorly Characterized	7463263.0	326184.0	270415.0	143718.0	403228.0	4775965.0	483939.0	136908.0	108933.0	235617.0	477828.0	301706.0	769.0	769534.0	1010279.0	820151.0	735049.0	435256.0	403921.0	87155.0	35673.0	1578805.0	333248.0	138086.0	80614.0	664542.0	89168.0	43038.0	52049.0	375001.0	352664.0	27211.0	35747.0	87999.0	728596.0	1083066.0	351971.0	360964.0	172566.0	1340068.0	317336.0	789575.0	70645.0	29715.0	548691.0	284289.0	90345.0	100817.0	1201371.0
Replication and Repair	14311541.0	644886.0	466359.0	280885.0	782433.0	7934373.0	863401.0	270765.0	213642.0	411191.0	770571.0	530649.0	1103.0	1202330.0	1552333.0	1419002.0	1214106.0	891883.0	823473.0	177481.0	65290.0	2902222.0	622666.0	245057.0	161511.0	1328465.0	169041.0	87850.0	105849.0	705824.0	658457.0	52966.0	66598.0	165554.0	1278943.0	2022474.0	684349.0	674525.0	345268.0	2543169.0	637977.0	1349749.0	135928.0	50246.0	1013347.0	567022.0	179614.0	203330.0	2162113.0
Sensory System	0.0	0.0	0.0	0.0	0.0	0.0	0.0	0.0	0.0	0.0	0.0	0.0	0.0	0.0	0.0	0.0	0.0	0.0	0.0	0.0	0.0	0.0	0.0	0.0	0.0	0.0	0.0	0.0	0.0	0.0	0.0	0.0	0.0	0.0	0.0	0.0	0.0	0.0	0.0	0.0	0.0	0.0	0.0	0.0	0.0	0.0	0.0	0.0	0.0
Signal Transduction	2330028.0	94127.0	105155.0	43362.0	119183.0	1960328.0	178586.0	39404.0	32332.0	89501.0	212144.0	113444.0	374.0	358180.0	472882.0	314956.0	309568.0	121927.0	107062.0	23426.0	12123.0	561165.0	115257.0	53095.0	21972.0	188212.0	29286.0	10669.0	14178.0	121358.0	118076.0	9099.0	13972.0	31426.0	286056.0	399448.0	111638.0	128036.0	52157.0	497324.0	121156.0	335117.0	23591.0	12637.0	211904.0	81330.0	28790.0	31008.0	409852.0
Signaling Molecules and Interaction	311999.0	13999.0	10015.0	6237.0	17268.0	166869.0	18591.0	5940.0	4699.0	8602.0	16286.0	11155.0	25.0	24800.0	32957.0	28893.0	24794.0	18456.0	18043.0	3747.0	1400.0	57361.0	12843.0	5148.0	3414.0	28445.0	3460.0	2026.0	2262.0	14869.0	13772.0	1071.0	1345.0	3278.0	25631.0	40036.0	14062.0	14119.0	7227.0	52765.0	13361.0	27398.0	2778.0	1012.0	20437.0	11946.0	3724.0	4175.0	46419.0
Transcription	3819522.0	162269.0	167405.0	70310.0	207643.0	3028474.0	284006.0	65774.0	53725.0	141167.0	320275.0	186759.0	537.0	513837.0	689518.0	511296.0	467037.0	204417.0	178594.0	44386.0	20875.0	1005897.0	196288.0	84088.0	44367.0	368781.0	51979.0	19190.0	28338.0	210436.0	189386.0	16533.0	23062.0	57230.0	493196.0	699283.0	208966.0	209662.0	95367.0	816570.0	181194.0	540752.0	41550.0	20588.0	335659.0	164292.0	51509.0	55686.0	663884.0
Translation	9118614.0	420489.0	293219.0	180647.0	505538.0	4961557.0	548429.0	174399.0	139219.0	258789.0	479497.0	333263.0	675.0	742356.0	947637.0	887769.0	756454.0	581376.0	533457.0	115309.0	41367.0	1864500.0	401242.0	156483.0	106572.0	873159.0	107915.0	56123.0	68491.0	452927.0	417312.0	34057.0	41837.0	101630.0	789434.0	1307819.0	440015.0	435907.0	226220.0	1649892.0	422458.0	849611.0	86608.0	30969.0	646098.0	366776.0	113874.0	129447.0	1375798.0
Transport and Catabolism	838662.0	34413.0	25392.0	17267.0	42486.0	455096.0	47033.0	15924.0	12096.0	22587.0	41243.0	26401.0	77.0	66084.0	97030.0	72743.0	63533.0	50632.0	51734.0	8649.0	3299.0	99536.0	28744.0	12152.0	6453.0	50970.0	7762.0	5444.0	4144.0	33893.0	36930.0	1406.0	2291.0	5880.0	47451.0	63073.0	24315.0	32598.0	14003.0	91194.0	19976.0	53666.0	5334.0	2180.0	41232.0	21329.0	7560.0	9294.0	122307.0
Xenobiotics Biodegradation and Metabolism	2248151.0	101023.0	88448.0	42878.0	124839.0	1576403.0	153580.0	40572.0	32661.0	75217.0	159374.0	97940.0	263.0	256331.0	339307.0	274344.0	240667.0	125671.0	119817.0	26332.0	11172.0	538227.0	108774.0	44659.0	25008.0	219365.0	27847.0	12825.0	16449.0	123216.0	111790.0	9079.0	11840.0	29101.0	242136.0	369231.0	113858.0	115527.0	53886.0	444312.0	103514.0	265438.0	22542.0	10402.0	178492.0	89818.0	28319.0	31723.0	401815.0
CCS ILEUM	167	168	169	170	171	172	173	174	175	176	177	178	22	23	255	256	257	259	260	261	262	263	264	265	266	267	268	269	270	271	272	291	292	293	294	295	296	297	298	299	300	301	302	303	304	305	306	307	308
Amino Acid Metabolism	688794.0	340102.0	554438.0	189878.0	534532.0	17401.0	1328862.0	1044318.0	329793.0	167723.0	518969.0	415298.0	261070.0	29732.0	61190.0	53088.0	45869.0	224949.0	490190.0	105125.0	111439.0	205161.0	895300.0	215903.0	909246.0	258356.0	109018.0	697310.0	72129.0	2676332.0	240210.0	24782.0	72573.0	185925.0	1013381.0	88740.0	1015553.0	497685.0	542834.0	457739.0	78872.0	161753.0	276750.0	334367.0	341847.0	903665.0	372507.0	333018.0	414096.0
Biosynthesis of Other Secondary Metabolites	49908.0	24748.0	40886.0	14177.0	38871.0	1445.0	95727.0	75276.0	23572.0	12579.0	37400.0	30082.0	19188.0	2497.0	4803.0	3842.0	3530.0	16606.0	40032.0	8182.0	8734.0	15803.0	69946.0	16493.0	64901.0	19723.0	8714.0	49886.0	5375.0	196161.0	17897.0	1756.0	5851.0	12849.0	74843.0	7562.0	72906.0	47120.0	45153.0	35414.0	5615.0	13589.0	21777.0	33843.0	25524.0	69741.0	32340.0	25631.0	41326.0
Cancers	7007.0	3096.0	6321.0	2094.0	5727.0	179.0	15665.0	11658.0	3384.0	1513.0	5238.0	3834.0	1811.0	385.0	978.0	346.0	574.0	2127.0	8606.0	903.0	1087.0	1823.0	9270.0	1988.0	11466.0	2950.0	1152.0	4015.0	536.0	19390.0	1666.0	154.0	912.0	1411.0	7122.0	629.0	5786.0	4800.0	6389.0	3365.0	460.0	1278.0	1843.0	2817.0	2314.0	11781.0	2741.0	2591.0	4029.0
Carbohydrate Metabolism	648421.0	340606.0	508804.0	187314.0	515025.0	18388.0	1119892.0	921882.0	300472.0	178530.0	500257.0	429259.0	326861.0	28849.0	64267.0	58655.0	47384.0	281127.0	586606.0	125830.0	143189.0	243857.0	950282.0	237162.0	1103005.0	259523.0	122310.0	805651.0	82634.0	2996165.0	274334.0	27968.0	75983.0	190571.0	1170402.0	96823.0	1138492.0	511358.0	552698.0	525225.0	88673.0	177711.0	312715.0	360147.0	389004.0	949300.0	386262.0	376773.0	407114.0
Cardiovascular Diseases	276.0	93.0	341.0	59.0	206.0	4.0	737.0	504.0	155.0	32.0	234.0	133.0	32.0	23.0	96.0	8.0	20.0	129.0	576.0	51.0	72.0	19.0	421.0	153.0	1024.0	89.0	38.0	60.0	1.0	616.0	47.0	6.0	50.0	83.0	38.0	17.0	6.0	0.0	571.0	11.0	4.0	19.0	19.0	0.0	61.0	819.0	9.0	66.0	24.0
Cell Communication	0.0	0.0	0.0	0.0	0.0	0.0	0.0	0.0	0.0	0.0	0.0	0.0	0.0	0.0	0.0	0.0	0.0	0.0	0.0	0.0	0.0	0.0	0.0	0.0	0.0	0.0	0.0	0.0	0.0	0.0	0.0	0.0	0.0	0.0	0.0	0.0	0.0	0.0	0.0	0.0	0.0	0.0	0.0	0.0	0.0	0.0	0.0	0.0	0.0
Cell Growth and Death	31396.0	16086.0	25078.0	8712.0	24471.0	738.0	53532.0	44194.0	14635.0	8477.0	24201.0	20950.0	16048.0	1243.0	4025.0	2853.0	2189.0	15004.0	34708.0	6370.0	7813.0	11150.0	46231.0	12159.0	67186.0	12046.0	5837.0	40061.0	3823.0	146005.0	13376.0	1494.0	3515.0	10345.0	56068.0	4617.0	56071.0	27015.0	29259.0	25063.0	4377.0	8710.0	15433.0	18116.0	18994.0	46751.0	20838.0	18263.0	23164.0
Cell Motility	123640.0	60222.0	97549.0	35654.0	101318.0	2997.0	243452.0	192219.0	59102.0	32793.0	90369.0	71818.0	42538.0	8662.0	14956.0	8822.0	13240.0	43084.0	87354.0	19868.0	18216.0	41998.0	253864.0	50768.0	122751.0	82580.0	25893.0	104944.0	13644.0	474891.0	44722.0	2997.0	20911.0	24033.0	169160.0	15428.0	148391.0	65811.0	117623.0	84362.0	11719.0	40625.0	54536.0	79611.0	57156.0	216941.0	45478.0	66974.0	42963.0
Cellular Processes and Signaling	300717.0	144192.0	243270.0	82636.0	234445.0	6390.0	592886.0	460938.0	144193.0	72172.0	220784.0	179261.0	105844.0	12252.0	25522.0	21361.0	19454.0	92893.0	212776.0	43006.0	45265.0	86479.0	375704.0	91641.0	361930.0	104320.0	46605.0	275339.0	29736.0	1087774.0	97192.0	9523.0	32021.0	69901.0	413107.0	31718.0	402175.0	190515.0	218269.0	185979.0	31110.0	66030.0	110956.0	126875.0	135307.0	369610.0	140258.0	134114.0	153934.0
Circulatory System	900.0	303.0	1104.0	213.0	677.0	27.0	2336.0	1675.0	492.0	102.0	724.0	426.0	111.0	108.0	366.0	30.0	143.0	605.0	2133.0	174.0	303.0	57.0	2761.0	489.0	3175.0	707.0	180.0	201.0	9.0	2660.0	212.0	22.0	190.0	381.0	86.0	57.0	158.0	0.0	975.0	68.0	18.0	95.0	116.0	0.0	190.0	2964.0	26.0	132.0	111.0
Digestive System	1618.0	596.0	2212.0	398.0	1282.0	61.0	4707.0	3408.0	968.0	282.0	1669.0	1278.0	461.0	79.0	67.0	23.0	118.0	755.0	1340.0	309.0	421.0	88.0	1737.0	356.0	1695.0	542.0	128.0	560.0	13.0	2162.0	269.0	17.0	152.0	252.0	329.0	265.0	297.0	1300.0	1019.0	381.0	28.0	187.0	273.0	846.0	319.0	2126.0	770.0	286.0	1396.0
Endocrine System	19232.0	7937.0	19113.0	5131.0	15192.0	601.0	48761.0	35190.0	10198.0	3644.0	15680.0	11204.0	3848.0	1124.0	1676.0	794.0	2016.0	5179.0	12428.0	2773.0	2880.0	3007.0	27716.0	4714.0	13214.0	10496.0	2398.0	9183.0	1041.0	43343.0	4292.0	287.0	2573.0	3911.0	12978.0	2393.0	12724.0	12363.0	15396.0	7343.0	978.0	3285.0	4364.0	8240.0	5332.0	35360.0	7536.0	5703.0	11272.0
Energy Metabolism	353430.0	180875.0	271665.0	100577.0	280401.0	8423.0	630803.0	511678.0	164608.0	94982.0	270381.0	229856.0	165904.0	13818.0	37566.0	29953.0	24441.0	136566.0	300646.0	60390.0	67223.0	124402.0	506133.0	124384.0	592492.0	142786.0	63948.0	410269.0	42239.0	1558517.0	138580.0	14519.0	38135.0	101314.0	596338.0	48024.0	580819.0	317932.0	312595.0	274394.0	45326.0	94245.0	163123.0	199988.0	200190.0	497883.0	226088.0	193932.0	261553.0
Environmental Adaptation	9029.0	4899.0	6368.0	2763.0	7430.0	246.0	14318.0	12271.0	3998.0	2737.0	6573.0	5911.0	4835.0	414.0	1034.0	872.0	680.0	3671.0	8004.0	1633.0	1705.0	3986.0	14081.0	3632.0	16220.0	4223.0	1957.0	11615.0	1312.0	44088.0	4005.0	390.0	1049.0	2303.0	17959.0	1275.0	16612.0	7440.0	8124.0	8136.0	1288.0	2885.0	4729.0	5370.0	5634.0	12812.0	5278.0	5805.0	5361.0
Enzyme Families	128616.0	67490.0	97209.0	36839.0	101454.0	3246.0	215951.0	179326.0	58635.0	35625.0	96673.0	83633.0	63783.0	5319.0	12833.0	11768.0	8896.0	53031.0	112185.0	23842.0	26364.0	49002.0	187683.0	47341.0	216836.0	49626.0	24595.0	159398.0	16646.0	597104.0	54065.0	5561.0	14885.0	36530.0	234706.0	18519.0	227884.0	110184.0	112445.0	105923.0	17675.0	36061.0	63169.0	77369.0	77208.0	176994.0	81114.0	75534.0	89130.0
Excretory System	2720.0	1133.0	2453.0	646.0	1911.0	72.0	6529.0	4760.0	1431.0	436.0	2069.0	1382.0	371.0	93.0	123.0	138.0	112.0	419.0	627.0	227.0	194.0	225.0	2486.0	449.0	1610.0	754.0	181.0	1762.0	132.0	5954.0	563.0	73.0	144.0	748.0	2010.0	163.0	2739.0	1382.0	1568.0	863.0	207.0	345.0	651.0	885.0	867.0	2343.0	1268.0	706.0	1505.0
Folding, Sorting and Degradation	164499.0	82087.0	132602.0	45372.0	128210.0	3816.0	302943.0	242614.0	78065.0	41779.0	124731.0	105155.0	72194.0	6228.0	16485.0	13272.0	10031.0	63032.0	140705.0	27642.0	31835.0	52595.0	213129.0	53994.0	274740.0	55876.0	27159.0	182275.0	18133.0	688146.0	60627.0	6652.0	16400.0	46407.0	260556.0	20661.0	259543.0	132002.0	134981.0	117461.0	20226.0	40031.0	71200.0	83585.0	87873.0	208258.0	98102.0	83611.0	110891.0
Genetic Information Processing	176374.0	93283.0	128608.0	48689.0	136123.0	3971.0	285040.0	240352.0	80559.0	48151.0	130423.0	113819.0	88486.0	6256.0	16745.0	16986.0	11072.0	72928.0	146701.0	32575.0	36664.0	65278.0	238791.0	63681.0	311810.0	59192.0	32286.0	232989.0	23133.0	849120.0	76535.0	8436.0	19089.0	56940.0	332832.0	26638.0	337352.0	131048.0	150176.0	143983.0	26117.0	46854.0	88050.0	88326.0	109925.0	229379.0	108354.0	103802.0	104774.0
Glycan Biosynthesis and Metabolism	121538.0	58465.0	102888.0	31817.0	91750.0	2972.0	236923.0	187114.0	59203.0	29253.0	94056.0	76966.0	47533.0	4999.0	11619.0	9237.0	8836.0	44645.0	97446.0	20683.0	23688.0	32586.0	165769.0	39431.0	175926.0	43220.0	19865.0	126620.0	11747.0	489583.0	44129.0	4696.0	14477.0	37412.0	171791.0	16413.0	180786.0	137559.0	121225.0	83798.0	13962.0	33553.0	54675.0	96127.0	63119.0	158610.0	96441.0	60703.0	129723.0
Immune System	4337.0	2146.0	3454.0	1409.0	3638.0	112.0	7961.0	6363.0	1912.0	1198.0	2926.0	2475.0	1648.0	171.0	479.0	305.0	270.0	1605.0	4397.0	710.0	794.0	1731.0	5630.0	1296.0	6418.0	1657.0	841.0	3681.0	522.0	15792.0	1404.0	118.0	428.0	574.0	6732.0	484.0	5503.0	4620.0	3758.0	3270.0	419.0	1125.0	1699.0	2786.0	1978.0	5355.0	2602.0	2222.0	3714.0
Immune System Diseases	3736.0	1863.0	3358.0	1035.0	2934.0	100.0	7161.0	5643.0	1824.0	924.0	2910.0	2405.0	1616.0	168.0	280.0	290.0	286.0	1719.0	3290.0	709.0	945.0	1166.0	4900.0	1157.0	5604.0	1419.0	587.0	4020.0	395.0	14805.0	1370.0	135.0	462.0	1015.0	5668.0	552.0	5614.0	2599.0	2700.0	2510.0	439.0	877.0	1489.0	1680.0	1946.0	5651.0	1963.0	1807.0	2178.0
Infectious Diseases	25413.0	13030.0	20037.0	6939.0	19530.0	601.0	43569.0	36055.0	11938.0	6708.0	19949.0	17246.0	13076.0	1260.0	2818.0	2293.0	1758.0	11402.0	22466.0	4972.0	5780.0	8709.0	37083.0	10051.0	49106.0	9478.0	4794.0	32405.0	3044.0	118776.0	10921.0	1182.0	3257.0	8365.0	44172.0	3733.0	44971.0	18433.0	23587.0	19782.0	3506.0	6510.0	12105.0	12414.0	15299.0	36830.0	15127.0	14453.0	15306.0
Lipid Metabolism	246612.0	116700.0	213640.0	65262.0	189401.0	5958.0	502255.0	388263.0	122041.0	55834.0	187418.0	149178.0	85651.0	10501.0	21341.0	17453.0	17344.0	86221.0	177702.0	40078.0	45105.0	62960.0	310378.0	73873.0	315329.0	87669.0	35642.0	231474.0	22576.0	883203.0	81374.0	8322.0	25580.0	66651.0	321856.0	27988.0	333229.0	135434.0	175360.0	143182.0	25798.0	50761.0	88711.0	96421.0	111510.0	328616.0	110575.0	107016.0	113610.0
Membrane Transport	760642.0	399602.0	575836.0	229719.0	629555.0	22639.0	1318222.0	1087524.0	348992.0	221184.0	621984.0	545033.0	432638.0	40645.0	77353.0	67113.0	63232.0	317582.0	714633.0	141135.0	158740.0	312980.0	1224743.0	296285.0	1375475.0	335770.0	160972.0	963680.0	101572.0	3528013.0	341160.0	31433.0	105751.0	202490.0	1418491.0	116867.0	1304421.0	496580.0	599027.0	643247.0	102061.0	213724.0	373790.0	399965.0	456117.0	1218548.0	373947.0	463106.0	341022.0
Metabolic Diseases	4899.0	2831.0	3397.0	1467.0	3911.0	138.0	6754.0	6137.0	2147.0	1566.0	3882.0	3499.0	3216.0	191.0	577.0	561.0	387.0	2555.0	6047.0	1183.0	1304.0	2306.0	8395.0	2150.0	11366.0	2067.0	1116.0	7890.0	784.0	28547.0	2581.0	283.0	673.0	1913.0	11424.0	938.0	11168.0	6310.0	5848.0	5189.0	869.0	1684.0	3035.0	3870.0	3826.0	8081.0	4533.0	3617.0	5430.0
Metabolism	157671.0	79132.0	127541.0	45219.0	126264.0	4205.0	290231.0	233783.0	74217.0	41974.0	123313.0	103717.0	73288.0	7176.0	14843.0	12775.0	11276.0	65184.0	138244.0	28964.0	33003.0	55253.0	232391.0	55349.0	243553.0	62092.0	28570.0	175959.0	18410.0	668899.0	61609.0	5980.0	19704.0	39657.0	258041.0	21959.0	246029.0	123124.0	132886.0	118818.0	19073.0	39614.0	70042.0	84635.0	85827.0	216683.0	88881.0	85153.0	99490.0
Metabolism of Cofactors and Vitamins	280200.0	145503.0	205748.0	78465.0	218079.0	6444.0	490161.0	398780.0	129339.0	73776.0	208947.0	173378.0	123771.0	10819.0	26809.0	24626.0	18961.0	97474.0	203089.0	43994.0	46326.0	96795.0	385308.0	95583.0	424654.0	108375.0	49601.0	327078.0	33971.0	1234917.0	109064.0	11708.0	29060.0	85598.0	477537.0	37207.0	477042.0	226905.0	241478.0	213426.0	37169.0	73787.0	128784.0	149849.0	159774.0	383691.0	172073.0	153540.0	186155.0
Metabolism of Other Amino Acids	120871.0	58659.0	101775.0	32648.0	93965.0	3170.0	237671.0	186791.0	59279.0	29155.0	95795.0	77298.0	49012.0	5525.0	10674.0	9231.0	9247.0	43075.0	96060.0	20293.0	22561.0	34425.0	167285.0	40857.0	170901.0	46734.0	19350.0	125020.0	12162.0	470206.0	44123.0	4410.0	14152.0	34549.0	174375.0	15210.0	176482.0	79771.0	98087.0	78779.0	13716.0	27342.0	47930.0	54905.0	60227.0	174130.0	61945.0	58240.0	67210.0
Metabolism of Terpenoids and Polyketides	145058.0	70387.0	120581.0	39202.0	112721.0	3534.0	286473.0	224369.0	71215.0	34507.0	112236.0	91243.0	56660.0	5655.0	11856.0	10856.0	9150.0	48398.0	99046.0	22671.0	24672.0	40539.0	177215.0	44505.0	195969.0	48391.0	21063.0	147512.0	14450.0	548922.0	49812.0	5270.0	13917.0	39489.0	206590.0	16661.0	211219.0	89282.0	105155.0	91380.0	16345.0	29770.0	54957.0	55946.0	70535.0	182888.0	70935.0	66869.0	73446.0
Nervous System	5126.0	2882.0	3289.0	1504.0	3940.0	141.0	7401.0	6474.0	2178.0	1506.0	3682.0	3197.0	2766.0	258.0	534.0	549.0	273.0	1940.0	3989.0	893.0	919.0	2214.0	7318.0	2015.0	9479.0	1989.0	1047.0	7399.0	774.0	26951.0	2397.0	266.0	622.0	1652.0	10911.0	837.0	10834.0	5036.0	4857.0	4850.0	840.0	1640.0	2884.0	3491.0	3552.0	6342.0	3853.0	3447.0	4088.0
Neurodegenerative Diseases	13175.0	5414.0	13071.0	3491.0	10384.0	302.0	31254.0	22957.0	6857.0	2484.0	10630.0	7759.0	3365.0	748.0	2291.0	591.0	1176.0	4745.0	17226.0	1866.0	2487.0	2364.0	20661.0	4315.0	24679.0	5514.0	1956.0	7338.0	712.0	38057.0	3195.0	315.0	1771.0	3257.0	10198.0	1089.0	9399.0	6514.0	11656.0	4911.0	773.0	2123.0	3297.0	4515.0	4057.0	23820.0	4472.0	3972.0	6356.0
Nucleotide Metabolism	256495.0	139608.0	186536.0	71441.0	198317.0	6309.0	393435.0	340036.0	116279.0	73061.0	195460.0	173874.0	144651.0	9236.0	26203.0	26547.0	16164.0	116122.0	233226.0	51732.0	59449.0	101300.0	363231.0	97966.0	519019.0	88149.0	48854.0	371986.0	35786.0	1317765.0	119483.0	13578.0	26313.0	90448.0	521962.0	39176.0	531307.0	222474.0	229753.0	228577.0	41236.0	74306.0	139338.0	149638.0	174110.0	336324.0	180795.0	162748.0	183430.0
Poorly Characterized	364705.0	179537.0	295431.0	99928.0	285010.0	8747.0	698935.0	552753.0	175859.0	90715.0	280569.0	234236.0	152823.0	14811.0	30735.0	28078.0	23466.0	126322.0	271370.0	57336.0	63436.0	110375.0	464088.0	117083.0	520739.0	125613.0	58386.0	385632.0	38413.0	1443786.0	131964.0	13649.0	39061.0	97265.0	549934.0	44474.0	548306.0	235584.0	274568.0	245669.0	42590.0	83794.0	150071.0	165778.0	184502.0	455889.0	185667.0	177700.0	192646.0
Replication and Repair	551705.0	292783.0	416029.0	157758.0	435981.0	13326.0	893298.0	755165.0	251780.0	156196.0	419343.0	373617.0	299012.0	20663.0	59255.0	52596.0	34812.0	244488.0	544383.0	107318.0	124155.0	215512.0	762417.0	203999.0	1102476.0	193248.0	104474.0	736248.0	73502.0	2668297.0	240247.0	26562.0	57639.0	170022.0	1062143.0	80225.0	1044558.0	478411.0	479878.0	469577.0	81095.0	152782.0	280420.0	311625.0	348330.0	712386.0	364390.0	331838.0	390485.0
Sensory System	0.0	0.0	0.0	0.0	0.0	0.0	0.0	0.0	0.0	0.0	0.0	0.0	0.0	0.0	0.0	0.0	0.0	0.0	0.0	0.0	0.0	0.0	0.0	0.0	0.0	0.0	0.0	0.0	0.0	0.0	0.0	0.0	0.0	0.0	0.0	0.0	0.0	0.0	0.0	0.0	0.0	0.0	0.0	0.0	0.0	0.0	0.0	0.0	0.0
Signal Transduction	116862.0	54746.0	99081.0	31773.0	91005.0	3066.0	243955.0	187311.0	57608.0	27041.0	90704.0	70057.0	38777.0	6993.0	11297.0	7741.0	10550.0	38772.0	83313.0	17579.0	18124.0	30445.0	186089.0	40289.0	130591.0	57357.0	19529.0	99639.0	10518.0	410924.0	38384.0	3349.0	16446.0	29888.0	142623.0	13187.0	140044.0	68401.0	95490.0	68192.0	10974.0	27778.0	44577.0	53993.0	50866.0	189892.0	51256.0	51512.0	54357.0
Signaling Molecules and Interaction	10663.0	5866.0	8838.0	3125.0	8587.0	332.0	17231.0	14918.0	4933.0	3104.0	8641.0	7549.0	6073.0	551.0	1041.0	1069.0	1151.0	5398.0	13834.0	2474.0	2980.0	4407.0	17996.0	4636.0	20392.0	5188.0	2305.0	14406.0	1459.0	53066.0	5076.0	490.0	1623.0	3895.0	21157.0	1987.0	20041.0	10065.0	10225.0	9494.0	1564.0	3169.0	5544.0	6523.0	7014.0	21642.0	7268.0	6769.0	8257.0
Transcription	177640.0	95484.0	127078.0	52390.0	141995.0	4575.0	283492.0	240987.0	79281.0	51324.0	132083.0	117625.0	95037.0	7802.0	17922.0	17161.0	11903.0	73571.0	148111.0	33171.0	35790.0	73612.0	256628.0	66779.0	313491.0	66368.0	35559.0	234353.0	24913.0	853068.0	79103.0	8067.0	20495.0	49482.0	348155.0	25283.0	335114.0	120405.0	143315.0	152927.0	25939.0	49846.0	89337.0	91757.0	110946.0	234328.0	96136.0	109571.0	86633.0
Translation	361991.0	194116.0	265998.0	103785.0	288215.0	8219.0	571473.0	487871.0	164297.0	104883.0	276592.0	250680.0	206216.0	12305.0	39198.0	35383.0	21386.0	159893.0	354938.0	70107.0	80684.0	146444.0	484881.0	135036.0	760417.0	117572.0	69219.0	500023.0	49757.0	1789254.0	161010.0	18054.0	34974.0	112817.0	720591.0	52878.0	706072.0	320107.0	313143.0	318054.0	54921.0	99780.0	188237.0	201982.0	234743.0	451454.0	243541.0	222876.0	255861.0
Transport and Catabolism	14591.0	5993.0	15007.0	3711.0	10929.0	464.0	37485.0	27096.0	7836.0	2651.0	12387.0	8581.0	2603.0	916.0	1421.0	619.0	1881.0	3871.0	12073.0	2130.0	2364.0	1576.0	23750.0	3858.0	11545.0	8190.0	2091.0	7055.0	599.0	36512.0	3584.0	271.0	2287.0	4544.0	8514.0	2031.0	9754.0	19859.0	17019.0	6457.0	774.0	3868.0	4666.0	14879.0	4473.0	30308.0	12263.0	4860.0	20576.0
Xenobiotics Biodegradation and Metabolism	244189.0	105307.0	232334.0	61411.0	184685.0	5894.0	565915.0	418299.0	128214.0	46167.0	190181.0	141003.0	58849.0	10568.0	18000.0	13108.0	16588.0	74815.0	145948.0	35142.0	40124.0	40255.0	281085.0	61670.0	224535.0	80463.0	26305.0	170526.0	15332.0	654232.0	63569.0	6105.0	23049.0	59748.0	220811.0	22515.0	243174.0	77105.0	140417.0	96902.0	18783.0	34584.0	62558.0	56367.0	82673.0	311219.0	72405.0	78383.0	65725.0
[truncated: 12 more columns]

## Sheet: Table S8
BO COLON	10	11	113	114	115	116	12	13	14	141	142	143	144	145	146	147	148	149	15	150	151	16	17	18	19	20	21	3	4	40	44	45	5	6	7	70	71	72	73	74	75	77	8	80	82	83	86	87	9
1,1,1-Trichloro-2,2-bis(4-chlorophenyl)ethane (DDT) degradation	32.0	6.0	2.0	20.0	14.0	18.0	8.0	0.0	5.0	11.0	1.0	3.0	15.0	59.0	39.0	7.0	3.0	25.0	4.0	2.0	6.0	0.0	8.0	8.0	7.0	5.0	0.0	24.0	4.0	4.0	9.0	51.0	0.0	6.0	11.0	18.0	10.0	10.0	6.0	904.0	23.0	621.0	25.0	8.0	5.0	10.0	40.0	6.0	7.0
ABC transporters	459626.0	51493.0	116786.0	2247104.0	3598047.0	3449006.0	191383.0	95312.0	130538.0	61655.0	37379.0	51578.0	80117.0	135692.0	139391.0	70191.0	91493.0	231037.0	123450.0	69062.0	189043.0	131236.0	342323.0	96891.0	500027.0	122572.0	144297.0	466670.0	124418.0	393013.0	478394.0	591268.0	117530.0	87825.0	224862.0	84303.0	69117.0	111675.0	29861.0	4889174.0	299663.0	3698921.0	258601.0	54138.0	275979.0	51743.0	77677.0	30969.0	64857.0
Adherens junction	0.0	0.0	0.0	0.0	0.0	0.0	0.0	0.0	0.0	0.0	0.0	0.0	0.0	0.0	0.0	0.0	0.0	0.0	0.0	0.0	0.0	0.0	0.0	0.0	0.0	0.0	0.0	0.0	0.0	0.0	0.0	0.0	0.0	0.0	0.0	0.0	0.0	0.0	0.0	0.0	0.0	0.0	0.0	0.0	0.0	0.0	0.0	0.0	0.0
Adipocytokine signaling pathway	16482.0	2090.0	1928.0	44035.0	26560.0	36245.0	6482.0	2624.0	3324.0	1452.0	541.0	548.0	2183.0	5378.0	3067.0	1931.0	1809.0	7263.0	3311.0	1258.0	1916.0	1683.0	6260.0	4298.0	6297.0	3222.0	3071.0	9140.0	5470.0	4121.0	7353.0	9960.0	1481.0	2822.0	4143.0	5431.0	1653.0	4613.0	1213.0	167944.0	7118.0	68601.0	9280.0	1846.0	3995.0	1127.0	4745.0	1209.0	3338.0
African trypanosomiasis	105.0	20.0	27.0	796.0	241.0	541.0	47.0	6.0	39.0	11.0	0.0	10.0	9.0	20.0	16.0	2.0	6.0	56.0	28.0	3.0	15.0	1.0	30.0	34.0	76.0	46.0	25.0	340.0	3.0	22.0	48.0	896.0	4.0	5.0	13.0	45.0	24.0	33.0	3.0	2647.0	102.0	2351.0	185.0	31.0	34.0	51.0	39.0	3.0	31.0
Alanine, aspartate and glutamate metabolism	241219.0	30390.0	40841.0	923536.0	999444.0	1099547.0	93681.0	41511.0	54069.0	29051.0	13139.0	17008.0	38594.0	82181.0	55042.0	33192.0	34236.0	121778.0	52430.0	24402.0	49980.0	36537.0	120217.0	59501.0	158225.0	55060.0	56362.0	156725.0	71910.0	113606.0	156508.0	217689.0	31455.0	40709.0	72746.0	69497.0	32977.0	69557.0	18503.0	2643039.0	140329.0	1432110.0	141759.0	29163.0	97320.0	22529.0	61482.0	19005.0	45594.0
Aldosterone-regulated sodium reabsorption	0.0	0.0	0.0	0.0	0.0	0.0	0.0	0.0	0.0	0.0	0.0	0.0	0.0	0.0	0.0	0.0	0.0	0.0	0.0	0.0	0.0	0.0	0.0	0.0	0.0	0.0	0.0	0.0	0.0	0.0	0.0	0.0	0.0	0.0	0.0	0.0	0.0	0.0	0.0	0.0	0.0	0.0	0.0	0.0	0.0	0.0	0.0	0.0	0.0
Alzheimer's disease	10298.0	1307.0	1827.0	43566.0	43380.0	48648.0	3834.0	1686.0	2255.0	1331.0	548.0	773.0	1629.0	3493.0	2317.0	1408.0	1428.0	5143.0	2163.0	1040.0	2097.0	1425.0	4962.0	2493.0	6695.0	2371.0	2378.0	6673.0	2967.0	4696.0	6506.0	10396.0	1214.0	1643.0	2837.0	2936.0	1496.0	3062.0	806.0	116278.0	6412.0	64644.0	6412.0	1254.0	4189.0	1039.0	2630.0	833.0	1961.0
Amino acid metabolism	46914.0	5831.0	8559.0	179891.0	163665.0	198993.0	19196.0	8410.0	11068.0	6095.0	2303.0	3134.0	7234.0	15803.0	10337.0	6491.0	6513.0	22873.0	10670.0	4672.0	10116.0	7585.0	22847.0	11854.0	26680.0	10486.0	10971.0	31927.0	14723.0	20727.0	30092.0	38713.0	6400.0	8323.0	15107.0	13976.0	7075.0	14363.0	3793.0	520873.0	30485.0	278233.0	27347.0	5764.0	18325.0	4690.0	12609.0	4061.0	9161.0
Amino acid related enzymes	315407.0	39643.0	56358.0	1287434.0	1411885.0	1536491.0	122687.0	55164.0	72686.0	40178.0	17962.0	24417.0	51617.0	107494.0	74602.0	44120.0	46043.0	161224.0	69966.0	33406.0	71628.0	51065.0	162827.0	76479.0	219661.0	73518.0	76115.0	214400.0	92497.0	156783.0	212697.0	304769.0	44147.0	53321.0	99326.0	88338.0	44930.0	91628.0	24261.0	3489610.0	191437.0	1979735.0	189834.0	38385.0	134656.0	30894.0	78661.0	24945.0	58824.0
Amino sugar and nucleotide sugar metabolism	299482.0	36951.0	61480.0	1374995.0	1356194.0	1446541.0	119443.0	54208.0	72119.0	38896.0	16739.0	23267.0	49155.0	100741.0	71580.0	41169.0	45336.0	146318.0	70401.0	32625.0	74295.0	54472.0	160952.0	70957.0	211721.0	69281.0	72906.0	217406.0	88945.0	154566.0	215237.0	272181.0	47789.0	52877.0	103539.0	81460.0	43927.0	86175.0	22787.0	3331974.0	186868.0	1851935.0	182264.0	36005.0	129312.0	29412.0	71382.0	23480.0	54749.0
Aminoacyl-tRNA biosynthesis	240573.0	30361.0	45874.0	1071289.0	1129260.0	1219595.0	92706.0	41931.0	56262.0	32224.0	13934.0	19877.0	39931.0	82559.0	58054.0	33827.0	35610.0	122647.0	53919.0	25976.0	56939.0	39703.0	126627.0	57607.0	173676.0	56984.0	58677.0	165789.0	69068.0	122307.0	166668.0	241837.0	34221.0	40388.0	76095.0	66200.0	35439.0	70565.0	18665.0	2705838.0	150868.0	1564103.0	150140.0	29311.0	105413.0	24336.0	59119.0	19059.0	44574.0
Aminobenzoate degradation	25816.0	3099.0	6122.0	161039.0	125103.0	131354.0	10052.0	4751.0	6543.0	3162.0	1404.0	2104.0	4308.0	8711.0	6456.0	3336.0	3821.0	12627.0	6498.0	2906.0	6869.0	4922.0	14130.0	5717.0	19873.0	6048.0	6476.0	22591.0	7148.0	12626.0	16896.0	33550.0	4295.0	4352.0	9111.0	6679.0	3033.0	6284.0	1718.0	282289.0	11738.0	174926.0	18899.0	3173.0	10939.0	2492.0	5659.0	1585.0	4331.0
Amoebiasis	1074.0	73.0	304.0	4615.0	10014.0	9194.0	687.0	373.0	484.0	74.0	98.0	111.0	202.0	217.0	449.0	139.0	269.0	513.0	458.0	219.0	804.0	618.0	1090.0	170.0	1472.0	250.0	461.0	2253.0	430.0	916.0	1364.0	1984.0	609.0	351.0	1060.0	103.0	39.0	78.0	20.0	6344.0	174.0	8849.0	351.0	96.0	828.0	79.0	81.0	9.0	77.0
Amyotrophic lateral sclerosis (ALS)	7810.0	931.0	1380.0	25521.0	24912.0	31656.0	3959.0	1764.0	2258.0	754.0	406.0	397.0	1162.0	2561.0	1973.0	1137.0	1196.0	4157.0	2096.0	821.0	2061.0	1733.0	4242.0	2107.0	4703.0	1803.0	2041.0	7129.0	2921.0	3274.0	5094.0	5943.0	1533.0	1615.0	3576.0	2587.0	774.0	2160.0	561.0	79248.0	3446.0	41357.0	3758.0	993.0	3028.0	584.0	2321.0	605.0	1522.0
Antigen processing and presentation	9935.0	1249.0	1452.0	30455.0	40862.0	44391.0	3780.0	1663.0	2093.0	1128.0	516.0	650.0	1530.0	3264.0	2146.0	1339.0	1374.0	4991.0	2026.0	966.0	1941.0	1398.0	4853.0	2477.0	6369.0	2252.0	2284.0	6105.0	2898.0	4616.0	6351.0	8709.0	1194.0	1622.0	2811.0	2842.0	1399.0	2920.0	761.0	109183.0	6114.0	58315.0	5545.0	1202.0	4000.0	948.0	2539.0	809.0	1901.0
Apoptosis	648.0	67.0	361.0	11457.0	782.0	1334.0	122.0	37.0	106.0	137.0	14.0	62.0	109.0	262.0	98.0	67.0	54.0	136.0	169.0	68.0	119.0	24.0	113.0	46.0	219.0	94.0	73.0	291.0	64.0	74.0	151.0	938.0	23.0	23.0	13.0	105.0	106.0	138.0	57.0	7102.0	273.0	3862.0	1018.0	34.0	77.0	64.0	76.0	17.0	82.0
Arachidonic acid metabolism	1746.0	218.0	250.0	4896.0	5522.0	6384.0	316.0	137.0	222.0	391.0	60.0	170.0	249.0	560.0	233.0	145.0	125.0	356.0	287.0	120.0	245.0	109.0	418.0	278.0	437.0	219.0	199.0	1125.0	451.0	319.0	966.0	2097.0	86.0	338.0	184.0	184.0	622.0	614.0	172.0	24980.0	2633.0	15410.0	1931.0	212.0	835.0	439.0	277.0	223.0	381.0
Arginine and proline metabolism	265467.0	32643.0	44341.0	946968.0	1204939.0	1273598.0	105350.0	47957.0	61744.0	30980.0	15019.0	19248.0	42281.0	86611.0	62489.0	36628.0	39580.0	133849.0	59366.0	28662.0	63007.0	46178.0	141976.0	64388.0	188796.0	61503.0	65268.0	188311.0	79350.0	135927.0	184090.0	247945.0	40305.0	46244.0	89336.0	72374.0	35337.0	74148.0	19595.0	2830224.0	152263.0	1623089.0	148723.0	31745.0	112862.0	24665.0	64475.0	20202.0	48210.0
Arrhythmogenic right ventricular cardiomyopathy (ARVC)	0.0	0.0	0.0	0.0	0.0	0.0	0.0	0.0	0.0	0.0	0.0	0.0	0.0	0.0	0.0	0.0	0.0	0.0	0.0	0.0	0.0	0.0	0.0	0.0	0.0	0.0	0.0	0.0	0.0	0.0	0.0	0.0	0.0	0.0	0.0	0.0	0.0	0.0	0.0	0.0	0.0	0.0	0.0	0.0	0.0	0.0	0.0	0.0	0.0
Ascorbate and aldarate metabolism	22966.0	2625.0	4856.0	81911.0	110734.0	127749.0	10614.0	4863.0	6505.0	3039.0	1495.0	1914.0	3796.0	7449.0	6108.0	3471.0	3948.0	11642.0	5986.0	2862.0	7504.0	5621.0	13727.0	5619.0	17121.0	5486.0	6267.0	21365.0	7507.0	14400.0	20053.0	22208.0	4934.0	4761.0	10347.0	6089.0	3393.0	6322.0	1734.0	245991.0	14932.0	157665.0	11878.0	2972.0	11160.0	2441.0	5438.0	1864.0	4026.0
Atrazine degradation	2746.0	158.0	857.0	13176.0	25005.0	20896.0	1874.0	1104.0	1356.0	113.0	278.0	271.0	449.0	393.0	1216.0	422.0	806.0	1344.0	1283.0	735.0	2432.0	1862.0	3148.0	390.0	4196.0	649.0	1329.0	6061.0	1231.0	2829.0	3748.0	3372.0	1776.0	950.0	3263.0	82.0	23.0	53.0	27.0	11245.0	160.0	21066.0	694.0	271.0	2050.0	147.0	135.0	32.0	89.0
Bacterial chemotaxis	70004.0	6822.0	16678.0	299525.0	832341.0	763672.0	31135.0	17949.0	21466.0	7319.0	7680.0	9399.0	13370.0	16954.0	25209.0	11789.0	17345.0	43046.0	20536.0	13832.0	40647.0	27728.0	66011.0	12697.0	108177.0	19932.0	28475.0	87353.0	18882.0	75348.0	84012.0	115672.0	24971.0	14503.0	44709.0	6110.0	8251.0	11236.0	2896.0	586849.0	36821.0	651724.0	29618.0	7867.0	59164.0	7343.0	6317.0	3516.0	6844.0
Bacterial invasion of epithelial cells	0.0	0.0	0.0	0.0	0.0	0.0	0.0	0.0	0.0	0.0	0.0	0.0	0.0	0.0	0.0	0.0	0.0	0.0	0.0	0.0	0.0	0.0	0.0	0.0	0.0	0.0	0.0	0.0	0.0	0.0	0.0	0.0	0.0	0.0	0.0	0.0	0.0	0.0	0.0	3.0	0.0	0.0	0.0	0.0	0.0	0.0	0.0	0.0	0.0
Bacterial motility proteins	140362.0	12911.0	32716.0	610053.0	1708008.0	1555684.0	65529.0	39117.0	45603.0	13395.0	15689.0	19105.0	27493.0	32830.0	52879.0	23389.0	35771.0	89404.0	43797.0	29542.0	89055.0	60856.0	137007.0	23794.0	227443.0	39285.0	59700.0	195241.0	39274.0	149445.0	167396.0	253970.0	55336.0	30784.0	98608.0	9546.0	14301.0	18457.0	4734.0	1089729.0	63411.0	1370945.0	59042.0	16013.0	123304.0	14490.0	10456.0	5961.0	12079.0
Bacterial secretion system	118208.0	15173.0	20362.0	464873.0	472669.0	537537.0	45091.0	19485.0	26110.0	15060.0	6148.0	8452.0	18588.0	40788.0	26602.0	16274.0	16274.0	59120.0	25024.0	11435.0	23223.0	16237.0	56740.0	29567.0	73676.0	27349.0	26948.0	76610.0	34499.0	53046.0	75134.0	113359.0	13681.0	19441.0	32848.0	35038.0	17204.0	35777.0	9485.0	1350881.0	73815.0	727654.0	73032.0	14614.0	46990.0	11963.0	31510.0	9770.0	23096.0
Bacterial toxins	23939.0	2935.0	4925.0	106027.0	113131.0	120131.0	9218.0	4171.0	5704.0	3237.0	1349.0	1973.0	3963.0	8078.0	5735.0	3295.0	3685.0	11546.0	5441.0	2587.0	6006.0	4324.0	12952.0	5602.0	17462.0	5686.0	5826.0	16948.0	6593.0	12958.0	18055.0	22569.0	3698.0	4042.0	7936.0	6309.0	3657.0	6952.0	1866.0	269873.0	15627.0	154026.0	14562.0	2863.0	10507.0	2463.0	5539.0	1866.0	4301.0
Basal transcription factors	27.0	3.0	3.0	544.0	40.0	102.0	0.0	0.0	0.0	4.0	4.0	2.0	3.0	8.0	0.0	5.0	4.0	14.0	0.0	6.0	4.0	0.0	3.0	8.0	7.0	0.0	8.0	17.0	1.0	4.0	2.0	62.0	0.0	0.0	0.0	12.0	0.0	12.0	0.0	561.0	15.0	401.0	22.0	6.0	0.0	5.0	6.0	0.0	2.0
Base excision repair	88045.0	10937.0	16719.0	385387.0	398629.0	436481.0	33788.0	15191.0	20279.0	11555.0	5006.0	7018.0	14512.0	30122.0	20828.0	12244.0	12874.0	44309.0	19613.0	9377.0	20450.0	14396.0	45239.0	20958.0	61184.0	20415.0	21114.0	59893.0	25213.0	43993.0	60251.0	85655.0	12359.0	14804.0	27442.0	24234.0	12781.0	25505.0	6809.0	983047.0	54187.0	559091.0	54551.0	10704.0	37791.0	8791.0	21429.0	6900.0	16196.0
Benzoate degradation	37042.0	4410.0	8734.0	217868.0	244894.0	242356.0	12804.0	6415.0	8850.0	5585.0	2550.0	3995.0	6767.0	12486.0	9645.0	5215.0	6072.0	18778.0	8676.0	4748.0	11424.0	7385.0	22276.0	7577.0	34491.0	9240.0	9958.0	32027.0	8573.0	24433.0	30256.0	55553.0	6384.0	5829.0	12615.0	7716.0	6243.0	10038.0	2839.0	440973.0	25715.0	308387.0	27721.0	4745.0	20099.0	4851.0	6883.0	2681.0	5875.0
Betalain biosynthesis	0.0	0.0	0.0	0.0	0.0	0.0	0.0	0.0	0.0	0.0	0.0	0.0	0.0	0.0	0.0	0.0	0.0	0.0	0.0	0.0	0.0	0.0	0.0	0.0	0.0	0.0	0.0	0.0	0.0	0.0	0.0	0.0	0.0	0.0	0.0	0.0	0.0	0.0	0.0	4.0	0.0	1.0	0.0	0.0	0.0	0.0	0.0	0.0	0.0
Bile secretion	0.0	0.0	0.0	0.0	0.0	0.0	0.0	0.0	0.0	0.0	0.0	0.0	0.0	0.0	0.0	0.0	0.0	0.0	0.0	0.0	0.0	0.0	0.0	0.0	0.0	0.0	0.0	0.0	0.0	0.0	0.0	2.0	0.0	0.0	0.0	0.0	0.0	0.0	0.0	9.0	0.0	6.0	0.0	0.0	0.0	0.0	0.0	0.0	0.0
Biosynthesis and biodegradation of secondary metabolites	12179.0	1396.0	1989.0	35683.0	60653.0	61699.0	4838.0	2124.0	2816.0	989.0	675.0	740.0	1701.0	3402.0	2764.0	1598.0	1887.0	5621.0	2703.0	1294.0	2895.0	2176.0	6880.0	2923.0	9009.0	2812.0	2950.0	9081.0	3611.0	6817.0	8738.0	10918.0	1935.0	2118.0	4144.0	3014.0	959.0	2610.0	726.0	108939.0	4077.0	63903.0	6366.0	1268.0	4614.0	782.0	2530.0	653.0	1957.0
Biosynthesis of 12-, 14- and 16-membered macrolides	0.0	0.0	0.0	0.0	0.0	0.0	0.0	0.0	0.0	0.0	0.0	0.0	0.0	0.0	0.0	0.0	0.0	0.0	0.0	0.0	0.0	0.0	0.0	0.0	0.0	0.0	0.0	0.0	0.0	0.0	0.0	0.0	0.0	0.0	0.0	0.0	0.0	0.0	0.0	0.0	0.0	0.0	0.0	0.0	0.0	0.0	0.0	0.0	0.0
Biosynthesis of ansamycins	18045.0	2130.0	3669.0	64396.0	134333.0	130066.0	6930.0	3328.0	4454.0	2355.0	1375.0	1898.0	3094.0	5344.0	4924.0	2728.0	3395.0	9254.0	4110.0	2478.0	6218.0	4188.0	12434.0	4068.0	18525.0	4784.0	5228.0	14554.0	4644.0	14916.0	17801.0	20933.0	3625.0	3125.0	7125.0	3555.0	2714.0	4556.0	1226.0	187303.0	11878.0	137650.0	9508.0	2108.0	10078.0	1941.0	3184.0	1277.0	2748.0
Biosynthesis of siderophore group nonribosomal peptides	1816.0	143.0	337.0	5540.0	8925.0	7635.0	811.0	416.0	573.0	65.0	105.0	105.0	211.0	277.0	444.0	158.0	290.0	563.0	573.0	263.0	828.0	635.0	1193.0	284.0	1550.0	331.0	502.0	3063.0	635.0	933.0	1495.0	2697.0	644.0	501.0	1127.0	177.0	67.0	98.0	43.0	11944.0	219.0	11243.0	1204.0	185.0	790.0	172.0	111.0	23.0	176.0
Biosynthesis of type II polyketide backbone	0.0	0.0	0.0	0.0	0.0	0.0	0.0	0.0	0.0	0.0	0.0	0.0	0.0	0.0	0.0	0.0	0.0	0.0	0.0	0.0	0.0	0.0	0.0	0.0	0.0	0.0	0.0	0.0	0.0	0.0	0.0	0.0	0.0	0.0	0.0	0.0	0.0	0.0	0.0	0.0	0.0	0.0	0.0	0.0	0.0	0.0	0.0	0.0	0.0
Biosynthesis of type II polyketide products	0.0	0.0	0.0	0.0	0.0	0.0	0.0	0.0	0.0	0.0	0.0	0.0	0.0	0.0	0.0	0.0	0.0	0.0	0.0	0.0	0.0	0.0	0.0	0.0	0.0	0.0	0.0	0.0	0.0	0.0	0.0	0.0	0.0	0.0	0.0	0.0	0.0	0.0	0.0	0.0	0.0	0.0	0.0	0.0	0.0	0.0	0.0	0.0	0.0
Biosynthesis of unsaturated fatty acids	16948.0	1938.0	3718.0	84499.0	98207.0	94320.0	6049.0	2867.0	3874.0	1866.0	1010.0	1369.0	2500.0	4773.0	3914.0	2170.0	2639.0	7573.0	3925.0	1991.0	4610.0	3155.0	9862.0	3600.0	14035.0	4013.0	4271.0	14805.0	4269.0	10627.0	13346.0	21118.0	2806.0	2795.0	5697.0	3639.0	2290.0	4119.0	1114.0	185439.0	9663.0	117066.0	11621.0	2004.0	7690.0	1843.0	3079.0	1095.0	2670.0
Biosynthesis of vancomycin group antibiotics	17017.0	2180.0	2744.0	63025.0	55076.0	66098.0	7036.0	3057.0	3914.0	2022.0	813.0	1024.0	2675.0	5977.0	3783.0	2334.0	2292.0	8702.0	3741.0	1616.0	3200.0	2483.0	7930.0	4382.0	9666.0	3800.0	3841.0	10831.0	5416.0	6668.0	9834.0	13276.0	2129.0	2908.0	5273.0	5423.0	2235.0	5167.0	1344.0	187465.0	9619.0	92909.0	9757.0	2103.0	6243.0	1484.0	4829.0	1408.0	3422.0
Biotin metabolism	38179.0	5096.0	5372.0	127069.0	115475.0	146358.0	15414.0	6468.0	8282.0	4496.0	1808.0	2152.0	6053.0	14044.0	8175.0	5339.0	4891.0	20668.0	7831.0	3234.0	5528.0	4336.0	16621.0	10489.0	19935.0	8713.0	8353.0	22048.0	12055.0	13725.0	20394.0	31242.0	3554.0	6256.0	9896.0	13403.0	5164.0	12351.0	3201.0	445031.0	22227.0	211081.0	21523.0	5019.0	13645.0	3476.0	11841.0	3405.0	8166.0
Bisphenol degradation	14365.0	1659.0	3814.0	86063.0	73861.0	73897.0	5749.0	2594.0	3632.0	1526.0	811.0	1055.0	2204.0	4315.0	3436.0	1837.0	2234.0	6479.0	3718.0	1624.0	4113.0	2998.0	8589.0	3307.0	11327.0	3487.0	3739.0	12959.0	3953.0	8950.0	11751.0	16268.0	2681.0	2582.0	5359.0	3649.0	1756.0	3446.0	946.0	157964.0	7099.0	91475.0	9360.0	1613.0	5940.0	1299.0	2890.0	864.0	2280.0
Bladder cancer	7.0	0.0	0.0	3.0	0.0	0.0	0.0	0.0	0.0	0.0	0.0	0.0	0.0	0.0	0.0	0.0	0.0	0.0	2.0	0.0	0.0	0.0	0.0	0.0	0.0	0.0	0.0	40.0	0.0	0.0	0.0	32.0	0.0	0.0	0.0	0.0	0.0	0.0	0.0	177.0	0.0	125.0	12.0	6.0	0.0	5.0	0.0	0.0	2.0
Butanoate metabolism	126898.0	15619.0	25379.0	601973.0	686025.0	714696.0	47352.0	22127.0	29263.0	16792.0	7732.0	11080.0	21798.0	43733.0	31854.0	17823.0	19462.0	66545.0	28609.0	14747.0	33520.0	22788.0	70205.0	29220.0	101439.0	30587.0	32870.0	94587.0	33834.0	69941.0	91227.0	150234.0	19610.0	20897.0	41451.0	32209.0	19192.0	35334.0	9496.0	1437374.0	80139.0	908721.0	79705.0	15570.0	60574.0	13818.0	29564.0	9718.0	22054.0
Butirosin and neomycin biosynthesis	18955.0	2333.0	3101.0	65960.0	69866.0	75065.0	7801.0	3507.0	4428.0	2045.0	915.0	1124.0	2861.0	6104.0	4246.0	2533.0	2722.0	9123.0	4319.0	1909.0	4116.0	3229.0	9801.0	4704.0	11991.0	4233.0	4430.0	12703.0	6050.0	8884.0	12425.0	13897.0	2798.0	3415.0	6481.0	5449.0	2224.0	5195.0	1373.0	194132.0	9594.0	99840.0	10396.0	2206.0	6974.0	1490.0	4761.0	1411.0	3529.0
C5-Branched dibasic acid metabolism	65100.0	7979.0	11182.0	231517.0	330912.0	337467.0	25981.0	11954.0	15268.0	7513.0	3862.0	4861.0	10448.0	21061.0	15745.0	9177.0	10178.0	33347.0	14603.0	7247.0	16272.0	11842.0	37083.0	15801.0	50167.0	15613.0	16605.0	47965.0	19052.0	36743.0	48139.0	63850.0	10368.0	11245.0	22633.0	17437.0	8734.0	18045.0	4758.0	699576.0	37739.0	412066.0	35349.0	7792.0	29163.0	6147.0	15620.0	4959.0	11640.0
CAM ligands	0.0	0.0	0.0	0.0	0.0	0.0	0.0	0.0	0.0	0.0	0.0	0.0	0.0	0.0	0.0	0.0	0.0	0.0	0.0	0.0	0.0	0.0	0.0	0.0	0.0	0.0	0.0	0.0	0.0	0.0	0.0	0.0	0.0	0.0	0.0	0.0	0.0	0.0	0.0	0.0	0.0	0.0	0.0	0.0	0.0	0.0	0.0	0.0	0.0
Caffeine metabolism	0.0	0.0	0.0	0.0	0.0	0.0	0.0	0.0	0.0	0.0	0.0	0.0	0.0	0.0	0.0	0.0	0.0	0.0	0.0	0.0	0.0	0.0	0.0	0.0	0.0	0.0	0.0	0.0	0.0	0.0	0.0	0.0	0.0	0.0	0.0	0.0	0.0	0.0	0.0	3.0	0.0	0.0	0.0	0.0	0.0	0.0	0.0	0.0	0.0
Calcium signaling pathway	0.0	0.0	0.0	0.0	0.0	0.0	0.0	0.0	0.0	0.0	0.0	0.0	0.0	0.0	0.0	0.0	0.0	0.0	0.0	0.0	0.0	0.0	0.0	0.0	0.0	0.0	0.0	0.0	0.0	0.0	0.0	0.0	0.0	0.0	0.0	0.0	0.0	0.0	0.0	0.0	0.0	0.0	0.0	0.0	0.0	0.0	0.0	0.0	0.0
Caprolactam degradation	2942.0	263.0	566.0	12549.0	27667.0	29227.0	1159.0	627.0	923.0	271.0	273.0	361.0	522.0	745.0	889.0	412.0	567.0	1731.0	750.0	472.0	1318.0	846.0	2113.0	549.0	3781.0	848.0	1007.0	5277.0	539.0	2361.0	2671.0	10194.0	759.0	482.0	1352.0	410.0	222.0	332.0	114.0	30871.0	762.0	36573.0	2494.0	485.0	1995.0	495.0	304.0	66.0	306.0
Carbohydrate digestion and absorption	786.0	103.0	360.0	12647.0	1257.0	1726.0	194.0	69.0	155.0	98.0	25.0	64.0	94.0	255.0	126.0	41.0	44.0	115.0	225.0	76.0	93.0	34.0	199.0	118.0	277.0	97.0	101.0	345.0	237.0	89.0	470.0	550.0	36.0	188.0	88.0	140.0	54.0	62.0	36.0	8296.0	137.0	2456.0	1091.0	40.0	155.0	28.0	56.0	12.0	117.0
Carbohydrate metabolism	24828.0	2372.0	5663.0	88675.0	173551.0	160909.0	10912.0	5304.0	6997.0	1794.0	1928.0	1991.0	3670.0	5815.0	6798.0	3392.0	4859.0	10716.0	6895.0	3539.0	9746.0	7376.0	18394.0	5187.0	24892.0	5850.0	7342.0	25689.0	7720.0	19857.0	25677.0	22554.0	6818.0	5457.0	12690.0	4215.0	1687.0	3685.0	1147.0	194531.0	7199.0	143947.0	11291.0	2318.0	12321.0	1435.0	2983.0	940.0	2882.0
Carbon fixation in photosynthetic organisms	131367.0	16157.0	23418.0	504024.0	609534.0	646063.0	50820.0	22715.0	29851.0	15404.0	7402.0	9684.0	20688.0	42498.0	30421.0	18048.0	19512.0	65026.0	28847.0	13960.0	30188.0	21709.0	69982.0	31769.0	93431.0	30678.0	31724.0	88919.0	38141.0	70274.0	92630.0	120526.0	18906.0	22286.0	41610.0	35628.0	17187.0	36037.0	9590.0	1394957.0	73589.0	790369.0	75148.0	15405.0	54524.0	11780.0	31068.0	9727.0	23554.0
Carbon fixation pathways in prokaryotes	232253.0	30285.0	36910.0	860739.0	838769.0	971452.0	87875.0	37597.0	49593.0	29784.0	11290.0	15667.0	36923.0	82642.0	50800.0	31553.0	30671.0	117622.0	47760.0	21370.0	40914.0	29229.0	106440.0	59099.0	136057.0	53081.0	51389.0	138774.0	67710.0	94557.0	137207.0	214183.0	24057.0	37218.0	60609.0	71565.0	34779.0	72524.0	18987.0	2692682.0	148534.0	1411157.0	141344.0	28882.0	88712.0	23566.0	64745.0	19947.0	46742.0
Cardiac muscle contraction	111.0	0.0	0.0	57.0	0.0	0.0	0.0	9.0	3.0	0.0	0.0	0.0	0.0	0.0	0.0	0.0	0.0	0.0	6.0	0.0	0.0	0.0	0.0	0.0	6.0	0.0	0.0	105.0	39.0	0.0	0.0	141.0	0.0	3.0	0.0	0.0	0.0	3.0	0.0	743.0	12.0	396.0	48.0	6.0	0.0	6.0	0.0	0.0	6.0
Carotenoid biosynthesis	188.0	22.0	6.0	365.0	324.0	873.0	12.0	8.0	54.0	127.0	10.0	56.0	92.0	200.0	77.0	44.0	28.0	64.0	10.0	23.0	54.0	10.0	35.0	2.0	84.0	38.0	0.0	34.0	6.0	25.0	217.0	564.0	0.0	39.0	0.0	11.0	63.0	75.0	51.0	1930.0	163.0	3092.0	292.0	16.0	106.0	47.0	44.0	16.0	30.0
Cell cycle	0.0	0.0	0.0	0.0	0.0	0.0	0.0	0.0	0.0	0.0	0.0	0.0	0.0	0.0	0.0	0.0	0.0	0.0	0.0	0.0	0.0	0.0	0.0	0.0	0.0	0.0	0.0	0.0	0.0	0.0	0.0	0.0	0.0	0.0	0.0	0.0	0.0	0.0	0.0	0.0	0.0	0.0	0.0	0.0	0.0	0.0	0.0	0.0	0.0
Cell cycle - Caulobacter	112139.0	14155.0	20317.0	465486.0	480070.0	533131.0	43440.0	19122.0	25506.0	13825.0	6274.0	8325.0	17930.0	38074.0	25940.0	15595.0	16047.0	56771.0	24605.0	11469.0	23706.0	16979.0	56500.0	27697.0	74958.0	26069.0	26452.0	73264.0	33101.0	55463.0	74372.0	104659.0	14607.0	18780.0	33576.0	32323.0	15248.0	32338.0	8558.0	1234392.0	64732.0	677213.0	67607.0	13519.0	45503.0	10394.0	28303.0	8727.0	21045.0
Cell cycle - yeast	0.0	0.0	0.0	0.0	0.0	0.0	0.0	0.0	0.0	0.0	0.0	0.0	0.0	0.0	0.0	0.0	0.0	0.0	0.0	0.0	0.0	0.0	0.0	0.0	0.0	0.0	0.0	0.0	0.0	0.0	0.0	0.0	0.0	0.0	0.0	0.0	0.0	0.0	0.0	0.0	0.0	0.0	0.0	0.0	0.0	0.0	0.0	0.0	0.0
Cell division	22074.0	2990.0	2984.0	65730.0	52117.0	70413.0	9008.0	3749.0	4733.0	2798.0	961.0	1192.0	3427.0	8170.0	4574.0	3088.0	2698.0	11613.0	4520.0	1760.0	2944.0	2381.0	9111.0	6125.0	9986.0	4922.0	4570.0	12229.0	7133.0	7211.0	11600.0	15399.0	1944.0	3680.0	5650.0	7959.0	3474.0	7738.0	1981.0	266728.0	15136.0	120890.0	12494.0	2971.0	7464.0	2233.0	7191.0	2177.0	4934.0
Cell motility and secretion	36150.0	4499.0	5686.0	120817.0	109570.0	134744.0	14758.0	6225.0	8253.0	4036.0	1594.0	1984.0	5303.0	12099.0	7815.0	4724.0	4720.0	17207.0	7894.0	3297.0	6752.0	5161.0	16532.0	9248.0	18797.0	7848.0	7897.0	25291.0	11472.0	14050.0	20930.0	30976.0	4510.0	6312.0	11082.0	11279.0	4603.0	10578.0	2779.0	394801.0	19788.0	200314.0	20833.0	4365.0	12474.0	3252.0	10130.0	2884.0	7131.0
Cellular antigens	14904.0	1969.0	1830.0	40926.0	21488.0	34986.0	6128.0	2562.0	3161.0	1734.0	504.0	610.0	2146.0	5299.0	2838.0	1893.0	1640.0	7084.0	3117.0	1103.0	1804.0	1622.0	5496.0	4021.0	5158.0	2931.0	2819.0	8105.0	5234.0	3248.0	6490.0	8177.0	1347.0	2692.0	3972.0	5160.0	2105.0	4836.0	1249.0	165192.0	9111.0	69137.0	8717.0	1863.0	4350.0	1346.0	4702.0	1387.0	3323.0
Chagas disease (American trypanosomiasis)	27.0	0.0	0.0	23.0	0.0	0.0	0.0	4.0	0.0	0.0	0.0	0.0	0.0	0.0	0.0	0.0	0.0	0.0	4.0	0.0	0.0	0.0	0.0	0.0	4.0	0.0	0.0	71.0	0.0	0.0	0.0	102.0	0.0	2.0	0.0	0.0	0.0	2.0	0.0	403.0	5.0	266.0	38.0	10.0	0.0	9.0	0.0	0.0	4.0
Chaperones and folding catalysts	229600.0	29168.0	39063.0	911355.0	866666.0	987818.0	89784.0	39336.0	51535.0	27546.0	11873.0	15498.0	36344.0	79157.0	51665.0	31334.0	31501.0	116217.0	49929.0	22425.0	44893.0	33075.0	110152.0	57509.0	142231.0	52097.0	52563.0	147413.0	69283.0	100676.0	141383.0	204649.0	28246.0	38544.0	67215.0	68821.0	30642.0	66961.0	17730.0	2533073.0	130063.0	1334389.0	138034.0	28035.0	88047.0	20979.0	60644.0	18172.0	44266.0
Chloroalkane and chloroalkene degradation	27064.0	3226.0	7504.0	171061.0	153900.0	156075.0	10948.0	5092.0	7225.0	3805.0	1718.0	2464.0	4621.0	9233.0	7152.0	3861.0	4463.0	13044.0	7146.0	3188.0	8359.0	5872.0	16829.0	6127.0	22586.0	6823.0	7274.0	25043.0	7462.0	16482.0	23110.0	32083.0	5180.0	5013.0	10520.0	6911.0	4167.0	7462.0	2111.0	322202.0	16882.0	197556.0	18704.0	3291.0	12972.0	2977.0	5929.0	1990.0	4548.0
Chlorocyclohexane and chlorobenzene degradation	1249.0	101.0	615.0	14619.0	9810.0	9076.0	722.0	400.0	596.0	132.0	103.0	147.0	211.0	306.0	499.0	157.0	272.0	489.0	593.0	234.0	842.0	662.0	1197.0	200.0	1608.0	333.0	482.0	2929.0	433.0	1089.0	1436.0	2856.0	624.0	358.0	1145.0	161.0	65.0	99.0	36.0	14019.0	211.0	12187.0	1268.0	186.0	764.0	149.0	103.0	19.0	100.0
Cholinergic synapse	0.0	0.0	0.0	0.0	0.0	0.0	0.0	0.0	0.0	0.0	0.0	0.0	0.0	0.0	0.0	0.0	0.0	0.0	0.0	0.0	0.0	0.0	0.0	0.0	0.0	0.0	0.0	0.0	0.0	0.0	0.0	0.0	0.0	0.0	0.0	0.0	0.0	0.0	0.0	0.0	0.0	0.0	0.0	0.0	0.0	0.0	0.0	0.0	0.0
Chromosome	324290.0	40878.0	62053.0	1435503.0	1485033.0	1603640.0	124580.0	56052.0	74416.0	41605.0	18542.0	25549.0	52920.0	110280.0	76584.0	45260.0	47659.0	164710.0	72370.0	34510.0	73794.0	52057.0	168441.0	78285.0	229636.0	76295.0	78349.0	218772.0	93244.0	165093.0	223585.0	315408.0	44625.0	54329.0	100032.0	90014.0	47052.0	94084.0	24940.0	3629388.0	199993.0	2049366.0	200344.0	39411.0	138958.0	32153.0	79672.0	25637.0	60173.0
Chronic myeloid leukemia	0.0	0.0	0.0	0.0	0.0	0.0	0.0	0.0	0.0	0.0	0.0	0.0	0.0	0.0	0.0	0.0	0.0	0.0	0.0	0.0	0.0	0.0	0.0	0.0	0.0	0.0	0.0	0.0	0.0	0.0	0.0	0.0	0.0	0.0	0.0	0.0	0.0	0.0	0.0	0.0	0.0	0.0	0.0	0.0	0.0	0.0	0.0	0.0	0.0
Circadian rhythm - plant	7.0	0.0	0.0	0.0	0.0	0.0	0.0	0.0	0.0	0.0	0.0	0.0	0.0	0.0	0.0	0.0	0.0	0.0	0.0	0.0	0.0	0.0	0.0	0.0	0.0	0.0	0.0	12.0	0.0	0.0	0.0	30.0	0.0	0.0	0.0	0.0	0.0	0.0	0.0	108.0	0.0	84.0	12.0	6.0	0.0	5.0	0.0	0.0	0.0
Citrate cycle (TCA cycle)	150025.0	19812.0	21905.0	522948.0	435990.0	551066.0	57937.0	23991.0	31313.0	18302.0	6474.0	8569.0	23147.0	54672.0	31541.0	20130.0	18471.0	76297.0	30209.0	12472.0	21988.0	16525.0	63301.0	39727.0	75179.0	33329.0	31628.0	84112.0	45646.0	52524.0	78805.0	128014.0	13290.0	24129.0	36998.0	49908.0	21117.0	47435.0	12380.0	1740623.0	90255.0	854776.0	89403.0	18930.0	51552.0	14323.0	45235.0	13080.0	31401.0
Clavulanic acid biosynthesis	0.0	0.0	0.0	0.0	0.0	0.0	0.0	0.0	0.0	0.0	0.0	0.0	0.0	0.0	0.0	0.0	0.0	0.0	0.0	0.0	0.0	0.0	0.0	0.0	0.0	0.0	0.0	0.0	0.0	0.0	0.0	0.0	0.0	0.0	0.0	0.0	0.0	0.0	0.0	0.0	0.0	0.0	0.0	0.0	0.0	0.0	0.0	0.0	0.0
Colorectal cancer	27.0	0.0	0.0	15.0	0.0	0.0	0.0	0.0	1.0	0.0	0.0	0.0	0.0	0.0	0.0	0.0	0.0	0.0	0.0	0.0	0.0	0.0	0.0	0.0	0.0	0.0	0.0	3.0	13.0	0.0	0.0	6.0	0.0	0.0	0.0	0.0	0.0	0.0	0.0	111.0	0.0	34.0	2.0	0.0	0.0	0.0	0.0	0.0	0.0
Complement and coagulation cascades	0.0	0.0	0.0	0.0	0.0	0.0	0.0	0.0	0.0	0.0	0.0	0.0	0.0	0.0	0.0	0.0	0.0	0.0	0.0	0.0	0.0	0.0	0.0	0.0	0.0	0.0	0.0	0.0	0.0	0.0	0.0	0.0	0.0	0.0	0.0	0.0	0.0	0.0	0.0	0.0	0.0	0.0	0.0	0.0	0.0	0.0	0.0	0.0	0.0
Cyanoamino acid metabolism	74203.0	9033.0	12312.0	265387.0	313411.0	334910.0	30075.0	13791.0	17516.0	8431.0	4171.0	5199.0	12194.0	24716.0	17616.0	10072.0	11089.0	37302.0	17095.0	7963.0	17481.0	13343.0	38806.0	17951.0	50787.0	16441.0	17780.0	51934.0	23286.0	36178.0	50310.0	62663.0	11637.0	13348.0	25861.0	20471.0	9499.0	20000.0	5316.0	775627.0	40516.0	429086.0	41760.0	8894.0	30942.0	6530.0	17702.0	5540.0	13517.0
Cysteine and methionine metabolism	187355.0	23595.0	33868.0	749199.0	880617.0	953002.0	70525.0	31697.0	42292.0	24995.0	10810.0	15235.0	31018.0	64317.0	44047.0	26424.0	27801.0	94938.0	40427.0	19783.0	42217.0	29695.0	97390.0	45176.0	133309.0	44297.0	44877.0	122309.0	52929.0	97077.0	131171.0	183621.0	24980.0	31071.0	56044.0	50918.0	28017.0	54704.0	14672.0	2089195.0	119068.0	1209077.0	113991.0	22924.0	81557.0	19272.0	45599.0	15068.0	34753.0
Cytochrome P450	0.0	0.0	0.0	0.0	0.0	0.0	0.0	0.0	0.0	0.0	0.0	0.0	0.0	0.0	0.0	0.0	0.0	0.0	0.0	0.0	0.0	0.0	0.0	0.0	0.0	0.0	0.0	0.0	0.0	0.0	0.0	0.0	0.0	0.0	0.0	0.0	0.0	0.0	0.0	0.0	0.0	0.0	0.0	0.0	0.0	0.0	0.0	0.0	0.0
Cytokine receptors	0.0	0.0	0.0	0.0	0.0	0.0	0.0	0.0	0.0	0.0	0.0	0.0	0.0	0.0	0.0	0.0	0.0	0.0	0.0	0.0	0.0	0.0	0.0	0.0	0.0	0.0	0.0	0.0	0.0	0.0	0.0	0.0	0.0	0.0	0.0	0.0	0.0	0.0	0.0	0.0	0.0	0.0	0.0	0.0	0.0	0.0	0.0	0.0	0.0
Cytokine-cytokine receptor interaction	0.0	0.0	0.0	0.0	0.0	0.0	0.0	0.0	0.0	0.0	0.0	0.0	0.0	0.0	0.0	0.0	0.0	0.0	0.0	0.0	0.0	0.0	0.0	0.0	0.0	0.0	0.0	0.0	0.0	0.0	0.0	0.0	0.0	0.0	0.0	0.0	0.0	0.0	0.0	0.0	0.0	0.0	0.0	0.0	0.0	0.0	0.0	0.0	0.0
Cytoskeleton proteins	66143.0	8165.0	13612.0	306547.0	385352.0	391357.0	24494.0	11419.0	15073.0	8537.0	4338.0	5978.0	11023.0	21427.0	16245.0	9479.0	10619.0	34176.0	14744.0	7814.0	17490.0	11736.0	38110.0	15335.0	55741.0	16372.0	17280.0	46368.0	17376.0	41170.0	52542.0	73015.0	10054.0	10752.0	21069.0	16281.0	10105.0	18609.0	4931.0	742920.0	43455.0	457897.0	40222.0	7879.0	32184.0	6950.0	14294.0	5045.0	11408.0
Cytosolic DNA-sensing pathway	0.0	0.0	0.0	0.0	0.0	0.0	0.0	0.0	0.0	0.0	0.0	0.0	0.0	0.0	0.0	0.0	0.0	0.0	0.0	0.0	0.0	0.0	0.0	0.0	0.0	0.0	0.0	0.0	0.0	0.0	0.0	0.0	0.0	0.0	0.0	0.0	0.0	0.0	0.0	0.0	0.0	0.0	0.0	0.0	0.0	0.0	0.0	0.0	0.0
D-Alanine metabolism	22357.0	2785.0	4820.0	114011.0	102808.0	112873.0	8958.0	4106.0	5676.0	3132.0	1296.0	1937.0	3765.0	7733.0	5639.0	3154.0	3396.0	11227.0	5429.0	2508.0	5790.0	4171.0	12178.0	5249.0	16364.0	5350.0	5612.0	16832.0	6608.0	11506.0	15823.0	23420.0	3619.0	3931.0	7876.0	6053.0	3198.0	6389.0	1697.0	247731.0	13308.0	147415.0	14472.0	2694.0	9740.0	2217.0	5402.0	1700.0	4044.0
D-Arginine and D-ornithine metabolism	795.0	36.0	268.0	3352.0	8434.0	7227.0	633.0	365.0	444.0	34.0	93.0	87.0	147.0	111.0	388.0	136.0	259.0	405.0	422.0	216.0	777.0	622.0	1039.0	119.0	1349.0	192.0	401.0	1877.0	404.0	1013.0	1268.0	905.0	592.0	311.0	1111.0	15.0	2.0	7.0	4.0	2830.0	22.0	6588.0	151.0	74.0	692.0	32.0	16.0	5.0	22.0
D-Glutamine and D-glutamate metabolism	36615.0	4756.0	6060.0	143555.0	129616.0	151833.0	13979.0	6048.0	8020.0	4749.0	1792.0	2516.0	5832.0	12931.0	8010.0	5016.0	4874.0	18508.0	7647.0	3436.0	6514.0	4758.0	16881.0	9254.0	21532.0	8375.0	8164.0	21628.0	10796.0	15164.0	21687.0	31593.0	3975.0	5873.0	9843.0	11227.0	5279.0	11346.0	2978.0	414169.0	22449.0	213806.0	22423.0	4535.0	13671.0	3518.0	10047.0	3073.0	7283.0
DNA repair and recombination proteins	594167.0	74947.0	110499.0	2528952.0	2599103.0	2845677.0	227547.0	101476.0	136160.0	77527.0	33042.0	46236.0	96589.0	203282.0	139032.0	82569.0	86007.0	297315.0	130812.0	61814.0	130926.0	93130.0	303065.0	144065.0	405740.0	138809.0	140672.0	393331.0	171980.0	292996.0	403496.0	560768.0	79587.0	99653.0	180426.0	166559.0	85792.0	174038.0	46353.0	6628814.0	364601.0	3697482.0	366701.0	72053.0	247100.0	58450.0	147804.0	47166.0	111062.0
DNA replication	149875.0	19226.0	27279.0	625900.0	608018.0	684067.0	57270.0	25134.0	33793.0	19957.0	7939.0	11271.0	24242.0	52133.0	34087.0	20820.0	21118.0	75076.0	32276.0	14919.0	30502.0	21805.0	73609.0	37174.0	96726.0	34954.0	34597.0	94034.0	43540.0	69504.0	98054.0	135747.0	18297.0	24658.0	43010.0	43779.0	22307.0	45626.0	12099.0	1700965.0	95329.0	916533.0	92766.0	18393.0	60188.0	14946.0	38905.0	12397.0	28981.0
DNA replication proteins	274104.0	34661.0	49142.0	1112124.0	1141233.0	1267570.0	105165.0	46368.0	61816.0	34484.0	14763.0	20128.0	43680.0	93195.0	62482.0	37883.0	38997.0	137039.0	59326.0	27614.0	56735.0	41079.0	136922.0	67747.0	180177.0	63687.0	63994.0	173872.0	80012.0	130980.0	180459.0	244787.0	34701.0	45477.0	80586.0	78916.0	38240.0	80228.0	21331.0	3027228.0	163478.0	1640226.0	164900.0	33107.0	109635.0	25825.0	69557.0	21742.0	51781.0
Dilated cardiomyopathy (DCM)	0.0	0.0	0.0	0.0	0.0	0.0	0.0	0.0	0.0	0.0	0.0	0.0	0.0	0.0	0.0	0.0	0.0	0.0	0.0	0.0	0.0	0.0	0.0	0.0	0.0	0.0	0.0	0.0	0.0	0.0	0.0	0.0	0.0	0.0	0.0	0.0	0.0	0.0	0.0	0.0	0.0	0.0	0.0	0.0	0.0	0.0	0.0	0.0	0.0
Dioxin degradation	5493.0	632.0	2317.0	55028.0	54298.0	54050.0	2122.0	1130.0	1774.0	1405.0	598.0	1041.0	1306.0	2189.0	2011.0	989.0	1219.0	2792.0	1732.0	1017.0	2911.0	1714.0	4326.0	826.0	6962.0	1536.0	1796.0	6388.0	1154.0	5348.0	7109.0	10096.0	1542.0	1063.0	2763.0	701.0	1492.0	1685.0	530.0	76998.0	6097.0	63929.0	5106.0	710.0	4479.0	1034.0	709.0	484.0	763.0
Drug metabolism - cytochrome P450	2226.0	166.0	631.0	16063.0	11517.0	11930.0	825.0	489.0	782.0	445.0	139.0	273.0	449.0	848.0	683.0	290.0	361.0	739.0	694.0	302.0	1099.0	675.0	1366.0	219.0	1958.0	491.0	535.0	4312.0	467.0	1077.0	2000.0	6409.0	609.0	467.0	1107.0	273.0	298.0	386.0	194.0	26045.0	806.0	25999.0	2743.0	329.0	1098.0	424.0	251.0	80.0	250.0
Drug metabolism - other enzymes	76576.0	9278.0	13848.0	298500.0	343955.0	360266.0	30900.0	14270.0	18346.0	8604.0	4342.0	5514.0	12007.0	24217.0	18130.0	10458.0	11603.0	37883.0	17866.0	8438.0	18929.0	14234.0	41726.0	18305.0	55270.0	17581.0	19012.0	55163.0	23468.0	39472.0	53622.0	65362.0	12455.0	13685.0	27163.0	20344.0	9578.0	20362.0	5364.0	787002.0	41139.0	444620.0	43461.0	8994.0	31919.0	6620.0	17680.0	5557.0	13546.0
ECM-receptor interaction	0.0	0.0	0.0	0.0	0.0	0.0	0.0	0.0	0.0	0.0	0.0	0.0	0.0	0.0	0.0	0.0	0.0	0.0	0.0	0.0	0.0	0.0	0.0	0.0	0.0	0.0	0.0	0.0	0.0	0.0	0.0	0.0	0.0	0.0	0.0	0.0	0.0	0.0	0.0	0.0	0.0	0.0	0.0	0.0	0.0	0.0	0.0	0.0	0.0
Electron transfer carriers	2258.0	463.0	980.0	19734.0	18478.0	24161.0	1505.0	441.0	1117.0	679.0	160.0	489.0	542.0	963.0	948.0	317.0	443.0	1468.0	863.0	353.0	1434.0	762.0	1852.0	763.0	3043.0	1039.0	946.0	5101.0	499.0	1931.0	3237.0	12961.0	759.0	488.0	1440.0	781.0	941.0	1058.0	179.0	49021.0	4089.0	48470.0	2093.0	270.0	2043.0	779.0	888.0	223.0	627.0
Endocrine and other factor-regulated calcium reabsorption	0.0	0.0	0.0	0.0	0.0	0.0	0.0	0.0	0.0	0.0	0.0	0.0	0.0	0.0	0.0	0.0	0.0	0.0	0.0	0.0	0.0	0.0	0.0	0.0	0.0	0.0	0.0	0.0	0.0	0.0	0.0	0.0	0.0	0.0	0.0	0.0	0.0	0.0	0.0	0.0	0.0	0.0	0.0	0.0	0.0	0.0	0.0	0.0	0.0
Endocytosis	0.0	0.0	0.0	0.0	0.0	0.0	0.0	0.0	0.0	0.0	0.0	0.0	0.0	0.0	0.0	0.0	0.0	0.0	0.0	0.0	0.0	0.0	0.0	0.0	0.0	0.0	0.0	0.0	0.0	0.0	0.0	0.0	0.0	0.0	0.0	0.0	0.0	0.0	0.0	0.0	0.0	0.0	0.0	0.0	0.0	0.0	0.0	0.0	0.0
Energy metabolism	224550.0	28939.0	35971.0	788765.0	828136.0	944734.0	87856.0	38031.0	49127.0	26956.0	10919.0	14505.0	34301.0	75027.0	48435.0	30196.0	30212.0	112276.0	47491.0	21379.0	42684.0	31234.0	107185.0	57352.0	135022.0	51283.0	51355.0	141172.0	67503.0	96915.0	138525.0	196022.0	26598.0	37406.0	63989.0	67668.0	32716.0	68610.0	17625.0	2520555.0	142379.0	1312992.0	129766.0	27416.0	86225.0	21883.0	60871.0	18965.0	44554.0
Epithelial cell signaling in Helicobacter pylori infection	20078.0	2508.0	3100.0	64316.0	87299.0	92921.0	7989.0	3652.0	4589.0	2311.0	1115.0	1420.0	3126.0	6408.0	4632.0	2781.0	2954.0	10278.0	4392.0	2160.0	4604.0	3380.0	10574.0	4973.0	13957.0	4648.0	4926.0	13412.0	6119.0	9949.0	13697.0	16748.0	2943.0	3521.0	6588.0	5580.0	2740.0	5798.0	1491.0	212929.0	12076.0	117800.0	10798.0	2424.0	8443.0	1849.0	5003.0	1612.0	3742.0
ErbB signaling pathway	0.0	0.0	0.0	0.0	0.0	0.0	0.0	0.0	0.0	0.0	0.0	0.0	0.0	0.0	0.0	0.0	0.0	0.0	0.0	0.0	0.0	0.0	0.0	0.0	0.0	0.0	0.0	0.0	0.0	0.0	0.0	0.0	0.0	0.0	0.0	0.0	0.0	0.0	0.0	0.0	0.0	0.0	0.0	0.0	0.0	0.0	0.0	0.0	0.0
Ether lipid metabolism	37.0	3.0	0.0	38.0	69.0	128.0	5.0	1.0	6.0	4.0	0.0	2.0	0.0	4.0	16.0	0.0	0.0	14.0	7.0	7.0	35.0	1.0	14.0	6.0	22.0	6.0	0.0	112.0	3.0	16.0	34.0	167.0	1.0	4.0	2.0	5.0	0.0	0.0	3.0	673.0	7.0	662.0	70.0	7.0	3.0	10.0	3.0	0.0	6.0
Ethylbenzene degradation	11433.0	1475.0	2918.0	81570.0	41308.0	44733.0	3947.0	1771.0	2464.0	1603.0	482.0	827.0	1881.0	4152.0	2379.0	1397.0	1426.0	5164.0	2683.0	1023.0	2072.0	1497.0	5195.0	2621.0	6870.0	2518.0	2422.0	7132.0	3091.0	4449.0	6602.0	11801.0	1183.0	1805.0	2833.0	3222.0	1764.0	3319.0	930.0	137843.0	6900.0	70575.0	9434.0	1357.0	4084.0	1189.0	2695.0	859.0	2159.0
Fat digestion and absorption	0.0	0.0	0.0	0.0	0.0	0.0	0.0	0.0	0.0	0.0	0.0	0.0	0.0	0.0	0.0	0.0	0.0	0.0	0.0	0.0	0.0	0.0	0.0	0.0	0.0	0.0	0.0	0.0	0.0	0.0	0.0	0.0	0.0	0.0	0.0	0.0	0.0	0.0	0.0	0.0	0.0	0.0	0.0	0.0	0.0	0.0	0.0	0.0	0.0
Fatty acid biosynthesis	85734.0	10939.0	18279.0	439462.0	419085.0	441841.0	30435.0	13477.0	19074.0	12642.0	4882.0	7586.0	14530.0	30533.0	20392.0	11842.0	12586.0	41350.0	18556.0	9111.0	19114.0	12587.0	44469.0	19777.0	62125.0	20516.0	19970.0	55686.0	22280.0	45545.0	61659.0	92332.0	10650.0	13376.0	23722.0	22634.0	13942.0	25638.0	6990.0	1012633.0	58010.0	582426.0	58511.0	10124.0	37223.0	9422.0	20305.0	6856.0	15767.0
Fatty acid elongation in mitochondria	0.0	0.0	0.0	0.0	0.0	0.0	0.0	0.0	0.0	0.0	0.0	0.0	0.0	0.0	0.0	0.0	0.0	0.0	0.0	0.0	0.0	0.0	0.0	0.0	0.0	0.0	0.0	0.0	0.0	0.0	0.0	0.0	0.0	0.0	0.0	0.0	0.0	0.0	0.0	0.0	0.0	0.0	0.0	0.0	0.0	0.0	0.0	0.0	0.0
Fatty acid metabolism	39954.0	4746.0	6922.0	162277.0	214115.0	222530.0	14447.0	6833.0	9065.0	4968.0	2397.0	3367.0	6594.0	12981.0	9552.0	5411.0	5958.0	20233.0	8581.0	4558.0	10194.0	6819.0	21462.0	8890.0	31422.0	9457.0	10012.0	32831.0	10351.0	21052.0	27722.0	53197.0	5979.0	6429.0	12464.0	9721.0	5574.0	10609.0	2904.0	442176.0	23239.0	290818.0	26136.0	5071.0	18612.0	4523.0	8703.0	2847.0	6778.0
Fc epsilon RI signaling pathway	0.0	0.0	0.0	0.0	0.0	0.0	0.0	0.0	0.0	0.0	0.0	0.0	0.0	0.0	0.0	0.0	0.0	0.0	0.0	0.0	0.0	0.0	0.0	0.0	0.0	0.0	0.0	0.0	0.0	0.0	0.0	0.0	0.0	0.0	0.0	0.0	0.0	0.0	0.0	0.0	0.0	0.0	0.0	0.0	0.0	0.0	0.0	0.0	0.0
Fc gamma R-mediated phagocytosis	0.0	0.0	0.0	0.0	0.0	0.0	0.0	0.0	0.0	0.0	0.0	0.0	0.0	0.0	0.0	0.0	0.0	0.0	0.0	0.0	0.0	0.0	0.0	0.0	0.0	0.0	0.0	0.0	0.0	0.0	0.0	0.0	0.0	0.0	0.0	0.0	0.0	0.0	0.0	0.0	0.0	0.0	0.0	0.0	0.0	0.0	0.0	0.0	0.0
Flagellar assembly	70653.0	6109.0	16413.0	307499.0	855353.0	787621.0	36749.0	22015.0	25169.0	5532.0	8308.0	9383.0	14180.0	16306.0	28218.0	12205.0	18701.0	47959.0	24179.0	15678.0	48212.0	33994.0	71546.0	12216.0	117242.0	19383.0	31703.0	104067.0	22781.0	74858.0	83881.0	120617.0	30954.0	17147.0	56062.0	5060.0	4695.0	6902.0	1803.0	463862.0	20789.0	659971.0	25682.0	8018.0	63165.0	5693.0	5048.0	2357.0	5414.0
Flavone and flavonol biosynthesis	1799.0	92.0	495.0	6417.0	15490.0	12857.0	1250.0	723.0	875.0	95.0	186.0	175.0	355.0	370.0	782.0	267.0	517.0	831.0	843.0	419.0	1498.0	1216.0	1967.0	238.0	2637.0	385.0	785.0	3677.0	823.0	1818.0	2490.0	1899.0	1149.0	619.0	2106.0	86.0	19.0	33.0	24.0	7476.0	80.0	12247.0	463.0	161.0	1359.0	75.0	44.0	11.0	82.0
Flavonoid biosynthesis	1139.0	66.0	287.0	4328.0	8198.0	6877.0	675.0	374.0	445.0	41.0	89.0	90.0	152.0	114.0	398.0	151.0	277.0	491.0	448.0	249.0	814.0	608.0	1033.0	138.0	1396.0	220.0	441.0	1879.0	424.0	871.0	1338.0	899.0	589.0	346.0	1038.0	36.0	8.0	43.0	19.0	3407.0	73.0	6175.0	395.0	83.0	695.0	37.0	38.0	7.0	61.0
Fluorobenzoate degradation	180.0	18.0	0.0	49.0	6.0	1.0	34.0	10.0	44.0	0.0	0.0	0.0	0.0	1.0	0.0	0.0	0.0	3.0	35.0	0.0	0.0	6.0	27.0	36.0	43.0	41.0	4.0	601.0	18.0	3.0	40.0	957.0	6.0	25.0	12.0	34.0	4.0	7.0	18.0	3296.0	48.0	2410.0	377.0	51.0	18.0	68.0	18.0	2.0	29.0
Focal adhesion	0.0	0.0	0.0	0.0	0.0	0.0	0.0	0.0	0.0	0.0	0.0	0.0	0.0	0.0	0.0	0.0	0.0	0.0	0.0	0.0	0.0	0.0	0.0	0.0	0.0	0.0	0.0	0.0	0.0	0.0	0.0	0.0	0.0	0.0	0.0	0.0	0.0	0.0	0.0	0.0	0.0	0.0	0.0	0.0	0.0	0.0	0.0	0.0	0.0
Folate biosynthesis	94231.0	12189.0	13657.0	315938.0	282778.0	346267.0	37066.0	15901.0	20814.0	11704.0	4397.0	5797.0	14978.0	33923.0	20443.0	12818.0	12139.0	47481.0	19734.0	8367.0	15559.0	11946.0	41776.0	24162.0	50449.0	20796.0	20104.0	56756.0	29424.0	35515.0	52187.0	78890.0	10190.0	15831.0	25894.0	30108.0	12600.0	28678.0	7656.0	1037626.0	52690.0	524641.0	56001.0	11703.0	32695.0	8554.0	26874.0	7822.0	19108.0
Fructose and mannose metabolism	168142.0	20411.0	40536.0	893781.0	848298.0	872432.0	63640.0	28622.0	39272.0	23423.0	9461.0	14064.0	27336.0	55320.0	39289.0	22661.0	25493.0	77311.0	39796.0	18198.0	43474.0	30402.0	93463.0	38228.0	123045.0	39579.0	40530.0	124639.0	46102.0	96704.0	132998.0	158588.0	27282.0	29657.0	55306.0	43184.0	28062.0	49475.0	13201.0	1972830.0	118518.0	1094767.0	108909.0	19733.0	75238.0	18097.0	37176.0	13456.0	29849.0
Function unknown	248476.0	30115.0	50271.0	1107799.0	1197320.0	1277946.0	102946.0	47427.0	63510.0	30993.0	14753.0	19779.0	41131.0	83236.0	63029.0	34928.0	39071.0	124914.0	60561.0	28404.0	67529.0	49355.0	139882.0	58685.0	187391.0	58948.0	63791.0	204361.0	75092.0	130662.0	182643.0	261465.0	43409.0	45231.0	93246.0	66552.0	32973.0	67106.0	18152.0	2682903.0	138840.0	1607240.0	149687.0	30168.0	111526.0	24126.0	58955.0	18288.0	44085.0
G protein-coupled receptors	0.0	0.0	0.0	4.0	0.0	0.0	0.0	0.0	0.0	0.0	0.0	0.0	0.0	0.0	0.0	0.0	0.0	0.0	0.0	0.0	0.0	0.0	0.0	0.0	0.0	0.0	0.0	0.0	0.0	0.0	0.0	2.0	0.0	0.0	0.0	0.0	0.0	0.0	0.0	6.0	0.0	3.0	0.0	0.0	0.0	0.0	0.0	0.0	0.0
GTP-binding proteins	0.0	0.0	0.0	0.0	0.0	0.0	0.0	0.0	0.0	0.0	0.0	0.0	0.0	0.0	0.0	0.0	0.0	0.0	0.0	0.0	0.0	0.0	0.0	0.0	0.0	0.0	0.0	0.0	0.0	0.0	0.0	0.0	0.0	0.0	0.0	0.0	0.0	0.0	0.0	0.0	0.0	0.0	0.0	0.0	0.0	0.0	0.0	0.0	0.0
Galactose metabolism	176650.0	21269.0	33617.0	690869.0	760048.0	818055.0	74136.0	33795.0	43866.0	21215.0	10063.0	12689.0	28867.0	58970.0	42507.0	24799.0	27426.0	87911.0	42365.0	19290.0	44619.0	34068.0	96781.0	42846.0	123312.0	40611.0	43465.0	131759.0	55176.0	91906.0	129460.0	146372.0	29979.0	32627.0	65181.0	49390.0	23479.0	48943.0	13208.0	1881022.0	100138.0	1039322.0	98146.0	21289.0	74386.0	15797.0	42674.0	13505.0	32012.0
Gastric acid secretion	0.0	0.0	0.0	0.0	0.0	0.0	0.0	0.0	0.0	0.0	0.0	0.0	0.0	0.0	0.0	0.0	0.0	0.0	0.0	0.0	0.0	0.0	0.0	0.0	0.0	0.0	0.0	0.0	0.0	0.0	0.0	0.0	0.0	0.0	0.0	0.0	0.0	0.0	0.0	0.0	0.0	0.0	0.0	0.0	0.0	0.0	0.0	0.0	0.0
General function prediction only	715787.0	88270.0	131188.0	2896509.0	3385758.0	3611990.0	275658.0	125213.0	166268.0	92313.0	41359.0	57264.0	117271.0	239767.0	170993.0	99534.0	107385.0	355830.0	159023.0	78390.0	173663.0	122412.0	380532.0	168935.0	516504.0	167176.0	174544.0	506224.0	204679.0	375496.0	506471.0	709298.0	106171.0	120988.0	231991.0	189961.0	102891.0	203357.0	54363.0	7843681.0	438420.0	4580932.0	431740.0	86226.0	313135.0	71742.0	169701.0	55480.0	129379.0
Geraniol degradation	10316.0	1248.0	900.0	28725.0	34992.0	41904.0	3400.0	1528.0	1866.0	789.0	442.0	505.0	1438.0	3126.0	1762.0	1173.0	1112.0	5346.0	1793.0	844.0	1189.0	816.0	3867.0	2539.0	5722.0	2185.0	2110.0	7762.0	2698.0	3224.0	4027.0	15757.0	657.0	1407.0	1802.0	3005.0	958.0	2453.0	644.0	111887.0	3905.0	66766.0	7518.0	1486.0	3405.0	1089.0	2449.0	649.0	1927.0
Germination	3232.0	261.0	777.0	15526.0	44331.0	44644.0	1287.0	720.0	845.0	140.0	506.0	500.0	658.0	768.0	1166.0	653.0	834.0	2706.0	840.0	709.0	1807.0	1072.0	2885.0	649.0	5336.0	928.0	1394.0	3312.0	692.0	4509.0	4024.0	6464.0	1004.0	598.0	1636.0	352.0	73.0	242.0	95.0	23450.0	310.0	32820.0	1262.0	392.0	2863.0	164.0	136.0	45.0	157.0
Glioma	0.0	0.0	0.0	0.0	0.0	0.0	0.0	0.0	0.0	0.0	0.0	0.0	0.0	0.0	0.0	0.0	0.0	0.0	0.0	0.0	0.0	0.0	0.0	0.0	0.0	0.0	0.0	0.0	0.0	0.0	0.0	0.0	0.0	0.0	0.0	0.0	0.0	0.0	0.0	0.0	0.0	0.0	0.0	0.0	0.0	0.0	0.0	0.0	0.0
Glutamatergic synapse	21721.0	2667.0	3582.0	79846.0	92003.0	99387.0	8347.0	3747.0	4869.0	2634.0	1215.0	1590.0	3490.0	7215.0	4980.0	2949.0	3100.0	10676.0	4716.0	2316.0	4859.0	3515.0	10966.0	5162.0	14548.0	4869.0	5169.0	14521.0	6357.0	10571.0	14412.0	19903.0	3083.0	3654.0	6826.0	5907.0	2971.0	6136.0	1644.0	232845.0	12744.0	130172.0	12480.0	2549.0	8924.0	2034.0	5241.0	1649.0	3941.0
Glutathione metabolism	34991.0	4293.0	6656.0	159532.0	143641.0	162662.0	13047.0	5953.0	8408.0	5123.0	1945.0	2994.0	6014.0	12670.0	8428.0	4805.0	5023.0	16782.0	7830.0	3686.0	7917.0	5623.0	17163.0	7933.0	23340.0	7953.0	7910.0	25630.0	9906.0	16007.0	23014.0	38238.0	4810.0	5809.0	10713.0	9348.0	5025.0	9900.0	2777.0	390149.0	20461.0	230296.0	24195.0	4345.0	14252.0	3723.0	8295.0	2634.0	6383.0
Glycan bindng proteins	0.0	0.0	0.0	0.0	0.0	0.0	0.0	0.0	0.0	0.0	0.0	0.0	0.0	0.0	0.0	0.0	0.0	0.0	0.0	0.0	0.0	0.0	0.0	0.0	0.0	0.0	0.0	0.0	0.0	0.0	0.0	0.0	0.0	0.0	0.0	0.0	0.0	0.0	0.0	0.0	0.0	0.0	0.0	0.0	0.0	0.0	0.0	0.0	0.0
Glycan biosynthesis and metabolism	7438.0	1024.0	940.0	21746.0	13373.0	22127.0	2847.0	1131.0	1445.0	1063.0	240.0	365.0	1110.0	2888.0	1458.0	983.0	776.0	3604.0	1393.0	498.0	840.0	544.0	2479.0	2006.0	2336.0	1517.0	1351.0	3951.0	2356.0	1359.0	3190.0	5560.0	399.0	1207.0	1493.0	2667.0	1377.0	2822.0	736.0	95524.0	5997.0	42691.0	4886.0	1004.0	2471.0	913.0	2587.0	818.0	1773.0
Glycerolipid metabolism	79144.0	9342.0	18547.0	382701.0	464262.0	472637.0	33388.0	15844.0	21435.0	10394.0	5398.0	7295.0	13460.0	25573.0	21427.0	11758.0	13888.0	40380.0	20414.0	10012.0	25675.0	18549.0	50600.0	18302.0	69911.0	20029.0	22105.0	69198.0	23063.0	51864.0	69599.0	83690.0	16221.0	14907.0	33197.0	19290.0	11259.0	21043.0	5755.0	854641.0	47791.0	552548.0	45902.0	9516.0	39701.0	7988.0	16937.0	5763.0	13063.0
Glycerophospholipid metabolism	109318.0	13681.0	20787.0	475649.0	532225.0	571453.0	41328.0	18443.0	24577.0	14048.0	6537.0	8846.0	17970.0	37272.0	25899.0	15537.0	16303.0	56067.0	23796.0	11743.0	24729.0	17075.0	57289.0	26216.0	79284.0	26044.0	26647.0	72830.0	30317.0	58657.0	76504.0	109830.0	14757.0	17576.0	32596.0	30210.0	15739.0	31515.0	8447.0	1224557.0	66968.0	699632.0	66143.0	13270.0	47778.0	10783.0	26648.0	8554.0	19998.0
Glycine, serine and threonine metabolism	187431.0	23375.0	31817.0	704546.0	765815.0	847796.0	74405.0	33082.0	43156.0	22037.0	10036.0	12888.0	29349.0	62276.0	42773.0	25680.0	26543.0	94031.0	41702.0	18908.0	39953.0	29973.0	94778.0	46526.0	121940.0	42930.0	44370.0	126837.0	57197.0	88505.0	121686.0	166468.0	25871.0	32563.0	59563.0	54086.0	24731.0	53770.0	14131.0	2025277.0	105815.0	1096275.0	109012.0	22551.0	75171.0	16999.0	47807.0	14591.0	35288.0
Glycolysis / Gluconeogenesis	208590.0	25923.0	43346.0	994377.0	997711.0	1066449.0	79905.0	36145.0	49023.0	28788.0	12089.0	17521.0	34882.0	71552.0	50119.0	29267.0	31460.0	102960.0	47694.0	22877.0	51275.0	35854.0	111526.0	48818.0	151510.0	49256.0	50776.0	146500.0	58872.0	110771.0	151787.0	208063.0	30865.0	35482.0	67036.0	55691.0	31730.0	60473.0	16385.0	2354099.0	133738.0	1366168.0	132328.0	25111.0	91926.0	21566.0	49241.0	16399.0	37859.0
Glycosaminoglycan biosynthesis - chondroitin sulfate	0.0	0.0	0.0	0.0	0.0	0.0	0.0	0.0	0.0	0.0	0.0	0.0	0.0	0.0	0.0	0.0	0.0	0.0	0.0	0.0	0.0	0.0	0.0	0.0	0.0	0.0	0.0	0.0	0.0	0.0	0.0	0.0	0.0	0.0	0.0	0.0	0.0	0.0	0.0	0.0	0.0	0.0	0.0	0.0	0.0	0.0	0.0	0.0	0.0
Glycosaminoglycan degradation	40455.0	5244.0	4657.0	106598.0	45541.0	83282.0	17442.0	7230.0	8891.0	4122.0	1325.0	1268.0	6036.0	14965.0	7727.0	5202.0	4601.0	20316.0	8490.0	2859.0	4511.0	4551.0	15267.0	11295.0	13994.0	8180.0	7822.0	21721.0	14140.0	8838.0	16924.0	20054.0	3760.0	6956.0	11277.0	15187.0	4512.0	12746.0	3323.0	442328.0	19485.0	167252.0	21271.0	5094.0	10567.0	2816.0	13220.0	3478.0	8919.0
Glycosphingolipid biosynthesis - ganglio series	32136.0	4290.0	3515.0	83711.0	26060.0	59188.0	13588.0	5493.0	6747.0	3328.0	962.0	928.0	4682.0	11983.0	5823.0	4126.0	3422.0	16252.0	6459.0	2073.0	2641.0	2880.0	11244.0	9214.0	9680.0	6520.0	5916.0	15322.0	11207.0	5979.0	12171.0	14932.0	2277.0	5352.0	7824.0	12530.0	3733.0	10567.0	2728.0	359227.0	16149.0	128798.0	17309.0	4104.0	7714.0	2277.0	10951.0	2889.0	7351.0
Glycosphingolipid biosynthesis - globo series	52743.0	6633.0	7506.0	158869.0	123109.0	155535.0	23482.0	10310.0	12773.0	5426.0	2231.0	2348.0	8001.0	18316.0	11389.0	7089.0	7020.0	26782.0	12209.0	4646.0	9449.0	8360.0	24559.0	14143.0	26500.0	11368.0	11679.0	34845.0	18443.0	17441.0	28856.0	30720.0	7229.0	9784.0	18228.0	17968.0	5933.0	15683.0	4086.0	557302.0	25692.0	246193.0	27237.0	6546.0	17111.0	3850.0	15703.0	4313.0	10825.0
Glycosphingolipid biosynthesis - lacto and neolacto series	0.0	0.0	0.0	0.0	0.0	0.0	0.0	0.0	0.0	0.0	0.0	0.0	0.0	0.0	0.0	0.0	0.0	0.0	0.0	0.0	0.0	0.0	0.0	0.0	0.0	0.0	0.0	0.0	0.0	0.0	0.0	0.0	0.0	0.0	0.0	0.0	0.0	0.0	0.0	0.0	0.0	0.0	0.0	0.0	0.0	0.0	0.0	0.0	0.0
Glycosylphosphatidylinositol(GPI)-anchor biosynthesis	0.0	0.0	0.0	0.0	0.0	0.0	0.0	0.0	0.0	0.0	0.0	0.0	0.0	0.0	0.0	0.0	0.0	0.0	0.0	0.0	0.0	0.0	0.0	0.0	0.0	0.0	0.0	0.0	0.0	0.0	0.0	0.0	0.0	0.0	0.0	0.0	0.0	0.0	0.0	0.0	0.0	0.0	0.0	0.0	0.0	0.0	0.0	0.0	0.0
Glycosyltransferases	63113.0	7833.0	11884.0	296344.0	240492.0	279117.0	24173.0	10793.0	14484.0	8195.0	3369.0	4734.0	10503.0	22453.0	14666.0	8610.0	8758.0	31570.0	14176.0	6556.0	13592.0	9640.0	29865.0	14936.0	39536.0	13864.0	14363.0	41161.0	18876.0	27526.0	38650.0	60039.0	8299.0	10803.0	18905.0	17877.0	8292.0	17605.0	4819.0	678703.0	33817.0	379488.0	41214.0	7510.0	24692.0	5728.0	15652.0	4705.0	11670.0
Glyoxylate and dicarboxylate metabolism	105123.0	12775.0	17520.0	376224.0	577865.0	596883.0	41021.0	19264.0	24227.0	11814.0	6687.0	8390.0	17259.0	33659.0	25805.0	14912.0	16595.0	56017.0	23283.0	12188.0	27607.0	19488.0	59540.0	25093.0	85051.0	25054.0	27542.0	77300.0	30299.0	60882.0	77066.0	112075.0	17032.0	18131.0	36083.0	26831.0	13616.0	27784.0	7304.0	1107540.0	58959.0	687530.0	58150.0	12862.0	50133.0	9987.0	23802.0	7699.0	18256.0
GnRH signaling pathway	0.0	0.0	0.0	0.0	0.0	0.0	0.0	0.0	0.0	0.0	0.0	0.0	0.0	0.0	0.0	0.0	0.0	0.0	0.0	0.0	0.0	0.0	0.0	0.0	0.0	0.0	0.0	0.0	0.0	0.0	0.0	0.0	0.0	0.0	0.0	0.0	0.0	0.0	0.0	0.0	0.0	0.0	0.0	0.0	0.0	0.0	0.0	0.0	0.0
Hedgehog signaling pathway	0.0	0.0	0.0	0.0	0.0	0.0	0.0	0.0	0.0	0.0	0.0	0.0	0.0	0.0	0.0	0.0	0.0	0.0	0.0	0.0	0.0	0.0	0.0	0.0	0.0	0.0	0.0	0.0	0.0	0.0	0.0	0.0	0.0	0.0	0.0	0.0	0.0	0.0	0.0	0.0	0.0	0.0	0.0	0.0	0.0	0.0	0.0	0.0	0.0
Hematopoietic cell lineage	0.0	0.0	0.0	0.0	0.0	0.0	0.0	0.0	0.0	0.0	0.0	0.0	0.0	0.0	0.0	0.0	0.0	0.0	0.0	0.0	0.0	0.0	0.0	0.0	0.0	0.0	0.0	0.0	0.0	0.0	0.0	0.0	0.0	0.0	0.0	0.0	0.0	0.0	0.0	0.0	0.0	0.0	0.0	0.0	0.0	0.0	0.0	0.0	0.0
Hepatitis C	0.0	0.0	0.0	0.0	0.0	0.0	0.0	0.0	0.0	0.0	0.0	0.0	0.0	0.0	0.0	0.0	0.0	0.0	0.0	0.0	0.0	0.0	0.0	0.0	0.0	0.0	0.0	0.0	0.0	0.0	0.0	0.0	0.0	0.0	0.0	0.0	0.0	0.0	0.0	0.0	0.0	0.0	0.0	0.0	0.0	0.0	0.0	0.0	0.0
Histidine metabolism	147784.0	18623.0	23255.0	524465.0	560639.0	630589.0	55740.0	24500.0	31715.0	18625.0	7453.0	10137.0	23580.0	50894.0	32126.0	20052.0	20074.0	73354.0	30532.0	14343.0	28237.0	20292.0	69820.0	36256.0	90323.0	33175.0	33129.0	90510.0	42536.0	64268.0	91105.0	131622.0	17152.0	23781.0	40817.0	42972.0	21505.0	44502.0	11894.0	1642324.0	91710.0	883025.0	87894.0	17963.0	57402.0	14529.0	38458.0	12124.0	28429.0
Homologous recombination	208783.0	26849.0	36891.0	850607.0	849774.0	947700.0	79638.0	35052.0	46756.0	27492.0	11026.0	15606.0	33643.0	72274.0	47467.0	28856.0	29182.0	105018.0	44761.0	20737.0	42222.0	30105.0	102568.0	51765.0	135252.0	48640.0	48180.0	131252.0	60734.0	96452.0	135469.0	190210.0	25415.0	34356.0	59858.0	60920.0	31066.0	63698.0	16774.0	2371173.0	132918.0	1280295.0	128817.0	25677.0	84062.0	20870.0	54393.0	17317.0	40445.0
Huntington's disease	8545.0	1072.0	1318.0	26607.0	19784.0	28199.0	3552.0	1530.0	2007.0	1148.0	347.0	497.0	1277.0	2957.0	1814.0	1137.0	1071.0	4031.0	1882.0	761.0	1589.0	1256.0	3605.0	2187.0	3786.0	1794.0	1797.0	5986.0	2876.0	2643.0	4712.0	6305.0	1048.0	1554.0	2681.0	2714.0	1360.0	2758.0	721.0	97663.0	5932.0	49516.0	5072.0	1122.0	3002.0	940.0	2530.0	812.0	1790.0
Hypertrophic cardiomyopathy (HCM)	10.0	0.0	0.0	4.0	0.0	0.0	0.0	2.0	0.0	0.0	0.0	0.0	0.0	0.0	0.0	0.0	0.0	0.0	2.0	0.0	0.0	0.0	0.0	0.0	2.0	0.0	0.0	28.0	0.0	0.0	0.0	32.0	0.0	1.0	0.0	0.0	0.0	1.0	0.0	130.0	2.0	84.0	12.0	2.0	0.0	2.0	0.0	0.0	2.0
Indole alkaloid biosynthesis	0.0	0.0	0.0	0.0	0.0	0.0	0.0	0.0	0.0	0.0	0.0	0.0	0.0	0.0	0.0	0.0	0.0	0.0	0.0	0.0	0.0	0.0	0.0	0.0	0.0	0.0	0.0	0.0	0.0	0.0	0.0	0.0	0.0	0.0	0.0	0.0	0.0	0.0	0.0	0.0	0.0	0.0	0.0	0.0	0.0	0.0	0.0	0.0	0.0
Influenza A	27.0	0.0	0.0	15.0	0.0	0.0	0.0	0.0	1.0	0.0	0.0	0.0	0.0	0.0	0.0	0.0	0.0	0.0	0.0	0.0	0.0	0.0	0.0	0.0	0.0	0.0	0.0	3.0	13.0	0.0	0.0	6.0	0.0	0.0	0.0	0.0	0.0	0.0	0.0	111.0	0.0	34.0	2.0	0.0	0.0	0.0	0.0	0.0	0.0
Inorganic ion transport and metabolism	39910.0	4718.0	7252.0	156821.0	168005.0	189602.0	17332.0	7839.0	10184.0	4080.0	2275.0	2570.0	6385.0	13191.0	9749.0	5554.0	6160.0	20630.0	9736.0	4342.0	10191.0	7790.0	21402.0	9879.0	27278.0	9047.0	10048.0	32750.0	12847.0	19181.0	27088.0	38181.0	6821.0	7438.0	15156.0	11644.0	4159.0	10089.0	2739.0	409532.0	17470.0	231926.0	22151.0	4882.0	16416.0	3209.0	9870.0	2725.0	7144.0
Inositol phosphate metabolism	22499.0	2511.0	4555.0	93075.0	106205.0	112606.0	10293.0	4913.0	6409.0	2594.0	1339.0	1680.0	3708.0	7248.0	6084.0	3150.0	3672.0	11140.0	6082.0	2719.0	7463.0	5708.0	13614.0	5132.0	17216.0	5138.0	6125.0	21895.0	7470.0	11424.0	16853.0	21217.0	5180.0	4659.0	10617.0	5841.0	2505.0	5601.0	1536.0	222078.0	10423.0	138109.0	12346.0	2648.0	10298.0	1904.0	5200.0	1498.0	3725.0
Insulin signaling pathway	13202.0	1552.0	2483.0	53712.0	77415.0	78159.0	5013.0	2327.0	2960.0	1338.0	888.0	1048.0	2073.0	4021.0	3177.0	1855.0	2132.0	6708.0	2906.0	1570.0	3495.0	2369.0	7738.0	3080.0	11134.0	3174.0	3483.0	9502.0	3560.0	8350.0	10553.0	13777.0	2062.0	2231.0	4252.0	3220.0	1476.0	3125.0	872.0	134913.0	6409.0	82694.0	7221.0	1526.0	6115.0	1098.0	2672.0	846.0	2121.0
Ion channels	2465.0	331.0	787.0	31968.0	29902.0	30850.0	432.0	282.0	362.0	324.0	268.0	415.0	656.0	1072.0	740.0	379.0	447.0	2117.0	416.0	448.0	765.0	269.0	1370.0	403.0	3848.0	693.0	862.0	987.0	148.0	1899.0	1373.0	6607.0	215.0	94.0	199.0	370.0	210.0	283.0	83.0	25575.0	485.0	25069.0	2290.0	302.0	1862.0	206.0	207.0	42.0	253.0
Isoflavonoid biosynthesis	10.0	0.0	0.0	4.0	0.0	0.0	0.0	2.0	0.0	0.0	0.0	0.0	0.0	0.0	0.0	0.0	0.0	0.0	0.0	0.0	0.0	0.0	0.0	0.0	2.0	0.0	0.0	0.0	0.0	0.0	0.0	32.0	0.0	1.0	0.0	0.0	0.0	1.0	0.0	70.0	2.0	41.0	12.0	2.0	0.0	2.0	0.0	0.0	0.0
Isoquinoline alkaloid biosynthesis	10510.0	1320.0	1508.0	32025.0	42131.0	46245.0	3909.0	1697.0	2179.0	1151.0	543.0	673.0	1572.0	3355.0	2230.0	1375.0	1423.0	5080.0	2149.0	1024.0	1950.0	1432.0	4960.0	2577.0	6440.0	2300.0	2355.0	6601.0	3153.0	4718.0	6429.0	9364.0	1237.0	1751.0	2895.0	2913.0	1420.0	2874.0	758.0	110871.0	6122.0	59322.0	5969.0	1255.0	4102.0	1014.0	2589.0	820.0	1986.0
Leishmaniasis	0.0	0.0	0.0	0.0	0.0	0.0	0.0	0.0	0.0	0.0	0.0	0.0	0.0	0.0	0.0	0.0	0.0	0.0	0.0	0.0	0.0	0.0	0.0	0.0	0.0	0.0	0.0	0.0	0.0	0.0	0.0	0.0	0.0	0.0	0.0	0.0	0.0	0.0	0.0	0.0	0.0	0.0	0.0	0.0	0.0	0.0	0.0	0.0	0.0
Leukocyte transendothelial migration	0.0	0.0	0.0	0.0	0.0	0.0	0.0	0.0	0.0	0.0	0.0	0.0	0.0	0.0	0.0	0.0	0.0	0.0	0.0	0.0	0.0	0.0	0.0	0.0	0.0	0.0	0.0	0.0	0.0	0.0	0.0	0.0	0.0	0.0	0.0	0.0	0.0	0.0	0.0	0.0	0.0	0.0	0.0	0.0	0.0	0.0	0.0	0.0	0.0
Limonene and pinene degradation	20577.0	2507.0	4550.0	112270.0	70588.0	83359.0	8267.0	3693.0	5198.0	2483.0	927.0	1336.0	3120.0	6847.0	4530.0	2592.0	2711.0	9615.0	5075.0	1905.0	4327.0	3398.0	10105.0	5049.0	12296.0	4778.0	4767.0	17884.0	6088.0	8567.0	12776.0	24677.0	2833.0	3602.0	6663.0	6183.0	2692.0	5738.0	1554.0	241451.0	10930.0	133067.0	14998.0	2693.0	7406.0	2180.0	5222.0	1502.0	3860.0
Linoleic acid metabolism	12484.0	1511.0	3289.0	77847.0	62078.0	60642.0	4798.0	2140.0	2926.0	1376.0	677.0	862.0	1959.0	4040.0	2874.0	1609.0	1848.0	5790.0	3111.0	1279.0	3063.0	2268.0	7179.0	2967.0	9421.0	3022.0	3108.0	10055.0	3410.0	7197.0	9633.0	12773.0	2006.0	2174.0	4144.0	3431.0	1688.0	3296.0	899.0	146639.0	6770.0	77172.0	8394.0	1433.0	5026.0	1149.0	2734.0	846.0	2127.0
Lipid biosynthesis proteins	119328.0	15025.0	22150.0	519507.0	531302.0	571221.0	45024.0	19930.0	26690.0	14677.0	6559.0	8927.0	18971.0	40126.0	27482.0	16245.0	17098.0	59021.0	26025.0	12360.0	25588.0	17979.0	60647.0	28754.0	82137.0	27764.0	28102.0	79404.0	34023.0	58487.0	79424.0	117016.0	15420.0	19582.0	35072.0	33055.0	16241.0	33679.0	8985.0	1317730.0	68720.0	733590.0	74560.0	14134.0	48629.0	11337.0	29145.0	9026.0	22025.0
Lipid metabolism	19728.0	2320.0	4536.0	100765.0	132432.0	129916.0	7562.0	3704.0	5115.0	2769.0	1496.0	2150.0	3505.0	6278.0	5523.0	2860.0	3475.0	9852.0	4956.0	2707.0	6785.0	4566.0	12657.0	4113.0	18949.0	4874.0	5513.0	17349.0	5356.0	13945.0	17834.0	25107.0	4082.0	3629.0	7974.0	3932.0	3025.0	4960.0	1366.0	214019.0	12723.0	151720.0	12886.0	2274.0	10833.0	2214.0	3500.0	1347.0	3048.0
Lipoic acid metabolism	14522.0	1916.0	2123.0	51594.0	21911.0	37575.0	5946.0	2502.0	3290.0	2101.0	500.0	793.0	2343.0	5665.0	2947.0	1959.0	1694.0	7146.0	3041.0	1129.0	2015.0	1648.0	5485.0	3815.0	5410.0	3052.0	2801.0	8118.0	4700.0	3325.0	6673.0	9553.0	1338.0	2393.0	3865.0	5192.0	2229.0	5041.0	1340.0	171586.0	9461.0	76237.0	8994.0	1928.0	4456.0	1437.0	4726.0	1392.0	3236.0
Lipopolysaccharide biosynthesis	77888.0	10182.0	9132.0	218066.0	88561.0	163295.0	32509.0	13282.0	16495.0	7727.0	2465.0	2479.0	10904.0	27551.0	14778.0	9789.0	8455.0	37787.0	16148.0	5603.0	8374.0	7740.0	28134.0	21467.0	25627.0	15378.0	14627.0	42798.0	27523.0	16059.0	31051.0	44089.0	6515.0	13637.0	20048.0	28376.0	8660.0	23868.0	6198.0	828962.0	36803.0	332650.0	43888.0	9611.0	19240.0	5736.0	25147.0	6585.0	17015.0
Lipopolysaccharide biosynthesis proteins	98415.0	12553.0	12928.0	294262.0	158089.0	244609.0	41585.0	17437.0	22006.0	10157.0	3480.0	3789.0	14199.0	34333.0	19792.0	12535.0	11593.0	47323.0	21284.0	7906.0	13862.0	12090.0	38894.0	26328.0	38293.0	19805.0	19581.0	60468.0	34364.0	25272.0	45351.0	61608.0	10391.0	17699.0	28471.0	34180.0	11097.0	29356.0	7733.0	1031955.0	46975.0	447745.0	54850.0	12034.0	27130.0	7516.0	30244.0	8059.0	20665.0
Long-term depression	0.0	0.0	0.0	0.0	0.0	0.0	0.0	0.0	0.0	0.0	0.0	0.0	0.0	0.0	0.0	0.0	0.0	0.0	0.0	0.0	0.0	0.0	0.0	0.0	0.0	0.0	0.0	0.0	0.0	0.0	0.0	0.0	0.0	0.0	0.0	0.0	0.0	0.0	0.0	0.0	0.0	0.0	0.0	0.0	0.0	0.0	0.0	0.0	0.0
Long-term potentiation	0.0	0.0	0.0	0.0	0.0	0.0	0.0	0.0	0.0	0.0	0.0	0.0	0.0	0.0	0.0	0.0	0.0	0.0	0.0	0.0	0.0	0.0	0.0	0.0	0.0	0.0	0.0	0.0	0.0	0.0	0.0	0.0	0.0	0.0	0.0	0.0	0.0	0.0	0.0	0.0	0.0	0.0	0.0	0.0	0.0	0.0	0.0	0.0	0.0
Lysine biosynthesis	178025.0	22482.0	31981.0	714352.0	829779.0	897504.0	68689.0	30729.0	40638.0	22853.0	10458.0	14039.0	29305.0	61049.0	42075.0	25409.0	26452.0	91959.0	38888.0	18835.0	39780.0	28297.0	93217.0	43687.0	126853.0	42364.0	43201.0	117311.0	51406.0	93403.0	124017.0	172444.0	24125.0	29690.0	54666.0	49916.0	25494.0	52063.0	13894.0	1976164.0	108343.0	1129828.0	105740.0	21664.0	76632.0	17366.0	44303.0	14153.0	33123.0
Lysine degradation	25389.0	2953.0	3483.0	81811.0	141518.0	144139.0	8870.0	4219.0	5292.0	2273.0	1500.0	1832.0	3833.0	7389.0	5671.0	3327.0	3756.0	13274.0	4938.0	2864.0	5745.0	3974.0	13626.0	5845.0	20743.0	6057.0	6514.0	18964.0	6340.0	13503.0	16189.0	32281.0	3438.0	3692.0	7233.0	6115.0	2458.0	5809.0	1546.0	251422.0	10586.0	166200.0	14440.0	3142.0	11053.0	2256.0	5252.0	1502.0	4027.0
Lysosome	59246.0	7276.0	8103.0	164384.0	122981.0	160674.0	27459.0	12122.0	14966.0	5746.0	2471.0	2375.0	9052.0	20612.0	13079.0	7888.0	7979.0	29878.0	14224.0	5266.0	11278.0	10345.0	27837.0	15867.0	28835.0	12470.0	13272.0	42086.0	21497.0	18686.0	32084.0	32524.0	9074.0	11410.0	22397.0	20416.0	6033.0	17089.0	4468.0	608982.0	26206.0	264091.0	28978.0	7329.0	18876.0	3985.0	17710.0	4672.0	12024.0
MAPK signaling pathway	0.0	0.0	0.0	0.0	0.0	0.0	0.0	0.0	0.0	0.0	0.0	0.0	0.0	0.0	0.0	0.0	0.0	0.0	0.0	0.0	0.0	0.0	0.0	0.0	0.0	0.0	0.0	0.0	0.0	0.0	0.0	0.0	0.0	0.0	0.0	0.0	0.0	0.0	0.0	0.0	0.0	0.0	0.0	0.0	0.0	0.0	0.0	0.0	0.0
MAPK signaling pathway - yeast	16138.0	2104.0	2164.0	48325.0	44681.0	55448.0	6349.0	2689.0	3403.0	1822.0	679.0	860.0	2408.0	5471.0	3228.0	2128.0	2014.0	8159.0	3237.0	1384.0	2405.0	1922.0	6964.0	4298.0	8181.0	3582.0	3448.0	8840.0	5016.0	5734.0	8486.0	11494.0	1591.0	2604.0	4206.0	5319.0	2129.0	5066.0	1283.0	177226.0	9312.0	83238.0	8813.0	2008.0	5316.0	1380.0	4695.0	1375.0	3325.0
Measles	0.0	0.0	0.0	0.0	0.0	0.0	0.0	0.0	0.0	0.0	0.0	0.0	0.0	0.0	0.0	0.0	0.0	0.0	0.0	0.0	0.0	0.0	0.0	0.0	0.0	0.0	0.0	0.0	0.0	0.0	0.0	0.0	0.0	0.0	0.0	0.0	0.0	0.0	0.0	0.0	0.0	0.0	0.0	0.0	0.0	0.0	0.0	0.0	0.0
Meiosis - yeast	101.0	10.0	29.0	984.0	1657.0	2122.0	28.0	7.0	16.0	20.0	15.0	14.0	18.0	71.0	62.0	25.0	22.0	61.0	12.0	14.0	51.0	5.0	45.0	18.0	87.0	19.0	34.0	220.0	8.0	40.0	51.0	549.0	6.0	10.0	18.0	32.0	13.0	31.0	8.0	2138.0	63.0	2085.0	96.0	18.0	109.0	30.0	60.0	10.0	20.0
Melanogenesis	0.0	0.0	0.0	0.0	0.0	0.0	0.0	0.0	0.0	0.0	0.0	0.0	0.0	0.0	0.0	0.0	0.0	0.0	0.0	0.0	0.0	0.0	0.0	0.0	0.0	0.0	0.0	0.0	0.0	0.0	0.0	0.0	0.0	0.0	0.0	0.0	0.0	0.0	0.0	4.0	0.0	1.0	0.0	0.0	0.0	0.0	0.0	0.0	0.0
Membrane and intracellular structural molecules	149758.0	19725.0	19769.0	477667.0	345571.0	463004.0	58698.0	24360.0	30880.0	16922.0	5914.0	7096.0	22601.0	54194.0	29765.0	19372.0	17438.0	74204.0	30203.0	11532.0	18553.0	15283.0	58952.0	39926.0	65297.0	31350.0	29553.0	81908.0	48491.0	44004.0	70857.0	109062.0	12543.0	24804.0	36577.0	51075.0	19651.0	46564.0	12225.0	1690512.0	83417.0	749406.0	89664.0	18706.0	46785.0	13143.0	45280.0	12907.0	32079.0
Metabolism of cofactors and vitamins	13875.0	1815.0	2682.0	68200.0	72424.0	84366.0	4599.0	2005.0	3065.0	2584.0	821.0	1519.0	2677.0	5722.0	3616.0	2034.0	2026.0	7102.0	2754.0	1538.0	3336.0	1892.0	6648.0	3089.0	9974.0	3299.0	3187.0	8812.0	3347.0	6965.0	9241.0	19668.0	1499.0	2027.0	3415.0	3463.0	2512.0	4232.0	1205.0	168437.0	10092.0	115368.0	10664.0	1751.0	6664.0	1855.0	3447.0	1171.0	2599.0
Metabolism of xenobiotics by cytochrome P450	2219.0	166.0	631.0	16059.0	11517.0	11930.0	825.0	489.0	781.0	445.0	139.0	273.0	449.0	848.0	683.0	290.0	361.0	739.0	694.0	302.0	1099.0	675.0	1366.0	219.0	1958.0	491.0	535.0	4294.0	467.0	1077.0	2000.0	6366.0	609.0	467.0	1107.0	273.0	298.0	386.0	194.0	25879.0	806.0	25890.0	2727.0	323.0	1098.0	419.0	251.0	80.0	250.0
Methane metabolism	274706.0	34084.0	51706.0	1111194.0	1291471.0	1381929.0	109609.0	49258.0	64987.0	33885.0	15903.0	20990.0	43829.0	90234.0	65477.0	38750.0	41483.0	138739.0	62511.0	29716.0	66078.0	48061.0	149250.0	67205.0	197473.0	65583.0	68641.0	195604.0	80575.0	146391.0	197423.0	256381.0	41685.0	47408.0	91797.0	76332.0	38633.0	79382.0	20850.0	3022558.0	166819.0	1704181.0	157769.0	33046.0	119019.0	26307.0	67753.0	21584.0	50392.0
Mineral absorption	86.0	4.0	56.0	865.0	2356.0	2901.0	55.0	11.0	37.0	5.0	12.0	10.0	2.0	8.0	32.0	18.0	31.0	65.0	23.0	15.0	67.0	19.0	75.0	20.0	100.0	28.0	34.0	392.0	16.0	91.0	82.0	671.0	18.0	15.0	54.0	14.0	8.0	11.0	4.0	1720.0	46.0	2697.0	145.0	34.0	150.0	38.0	22.0	7.0	15.0
Mismatch repair	177659.0	22534.0	32546.0	739296.0	779864.0	859214.0	67459.0	29926.0	40013.0	23196.0	9895.0	13782.0	28823.0	60755.0	40977.0	24840.0	25656.0	89684.0	38327.0	18329.0	37929.0	26806.0	89907.0	43555.0	120876.0	41734.0	42001.0	112944.0	50917.0	88183.0	120342.0	165203.0	22629.0	29194.0	51908.0	50193.0	25948.0	52672.0	13994.0	1986733.0	110787.0	1102104.0	108531.0	21588.0	73754.0	17497.0	44441.0	14315.0	33445.0
N-Glycan biosynthesis	7498.0	927.0	998.0	21643.0	14654.0	20958.0	3322.0	1425.0	1752.0	696.0	288.0	275.0	1037.0	2441.0	1514.0	968.0	921.0	3651.0	1708.0	640.0	1245.0	1106.0	3254.0	2017.0	3216.0	1515.0	1604.0	4948.0	2718.0	2455.0	3724.0	4658.0	985.0	1432.0	2512.0	2554.0	757.0	2168.0	551.0	75208.0	3311.0	33557.0	3855.0	899.0	2222.0	511.0	2238.0	588.0	1530.0
NOD-like receptor signaling pathway	9978.0	1255.0	1452.0	30481.0	40865.0	44412.0	3789.0	1668.0	2097.0	1130.0	516.0	652.0	1533.0	3275.0	2153.0	1345.0	1379.0	5003.0	2026.0	966.0	1941.0	1398.0	4858.0	2483.0	6372.0	2257.0	2288.0	6117.0	2903.0	4620.0	6363.0	8713.0	1197.0	1629.0	2819.0	2855.0	1403.0	2924.0	761.0	109313.0	6119.0	58440.0	5572.0	1209.0	4009.0	953.0	2543.0	811.0	1907.0
Naphthalene degradation	25639.0	3110.0	6472.0	158846.0	102388.0	114751.0	9668.0	4366.0	6296.0	3914.0	1275.0	2096.0	4265.0	9106.0	5896.0	3351.0	3549.0	11147.0	6341.0	2614.0	6245.0	4348.0	12746.0	5643.0	16122.0	5724.0	5758.0	20731.0	7192.0	11601.0	17990.0	29051.0	3652.0	4539.0	8102.0	6708.0	4243.0	7410.0	2166.0	305008.0	16935.0	175041.0	20294.0	3098.0	10423.0	3042.0	5859.0	1998.0	4691.0
Neuroactive ligand-receptor interaction	0.0	0.0	0.0	0.0	0.0	0.0	0.0	0.0	0.0	0.0	0.0	0.0	0.0	0.0	0.0	0.0	0.0	0.0	0.0	0.0	0.0	0.0	0.0	0.0	0.0	0.0	0.0	0.0	0.0	0.0	0.0	0.0	0.0	0.0	0.0	0.0	0.0	0.0	0.0	0.0	0.0	0.0	0.0	0.0	0.0	0.0	0.0	0.0	0.0
Neurotrophin signaling pathway	0.0	0.0	0.0	0.0	0.0	0.0	0.0	0.0	0.0	0.0	0.0	0.0	0.0	0.0	0.0	0.0	0.0	0.0	0.0	0.0	0.0	0.0	0.0	0.0	0.0	0.0	0.0	0.0	0.0	0.0	0.0	0.0	0.0	0.0	0.0	0.0	0.0	0.0	0.0	0.0	0.0	0.0	0.0	0.0	0.0	0.0	0.0	0.0	0.0
Nicotinate and nicotinamide metabolism	95271.0	12268.0	15448.0	352520.0	379996.0	427252.0	36241.0	15715.0	20652.0	11321.0	4928.0	6447.0	14733.0	32224.0	20933.0	12998.0	13001.0	47955.0	19806.0	9033.0	17310.0	12670.0	45895.0	24193.0	59744.0	21980.0	21635.0	57285.0	28257.0	43388.0	59399.0	83684.0	10578.0	15664.0	25891.0	28350.0	12695.0	27798.0	7316.0	1046236.0	54369.0	549828.0	56582.0	11635.0	36507.0	8689.0	25006.0	7615.0	18481.0
Nitrogen metabolism	139000.0	17260.0	24378.0	522783.0	604174.0	669466.0	54467.0	23773.0	31894.0	17040.0	7807.0	10187.0	22479.0	47734.0	32713.0	19377.0	20421.0	69246.0	30471.0	14438.0	30817.0	22183.0	70885.0	34008.0	93368.0	32099.0	32908.0	95727.0	40865.0	70246.0	94497.0	138927.0	19102.0	23450.0	43455.0	39070.0	18795.0	39017.0	10583.0	1512548.0	79320.0	865283.0	81660.0	16536.0	57140.0	13265.0	34801.0	10590.0	25676.0
Nitrotoluene degradation	6193.0	805.0	1517.0	31865.0	79166.0	82343.0	1577.0	647.0	1038.0	1046.0	718.0	1021.0	1284.0	2288.0	1980.0	1174.0	1280.0	4321.0	1018.0	992.0	2424.0	1093.0	4389.0	1407.0	8551.0	2041.0	2257.0	4306.0	610.0	7344.0	6711.0	16191.0	760.0	615.0	1262.0	945.0	1422.0	1693.0	452.0	85138.0	6099.0	79937.0	3808.0	776.0	5300.0	1125.0	1100.0	509.0	883.0
Non-homologous end-joining	124.0	17.0	64.0	1365.0	1766.0	2136.0	90.0	23.0	54.0	17.0	0.0	10.0	24.0	38.0	35.0	4.0	14.0	71.0	32.0	7.0	39.0	24.0	85.0	46.0	121.0	39.0	29.0	350.0	18.0	126.0	339.0	942.0	26.0	71.0	101.0	42.0	22.0	31.0	16.0	3058.0	122.0	3679.0	192.0	31.0	175.0	44.0	40.0	1.0	24.0
Notch signaling pathway	0.0	0.0	0.0	0.0	0.0	0.0	0.0	0.0	0.0	0.0	0.0	0.0	0.0	0.0	0.0	0.0	0.0	0.0	0.0	0.0	0.0	0.0	0.0	0.0	0.0	0.0	0.0	0.0	0.0	0.0	0.0	0.0	0.0	0.0	0.0	0.0	0.0	0.0	0.0	0.0	0.0	0.0	0.0	0.0	0.0	0.0	0.0	0.0	0.0
Novobiocin biosynthesis	29670.0	3796.0	4701.0	104533.0	124136.0	136316.0	11307.0	4979.0	6419.0	3655.0	1592.0	2087.0	4756.0	10175.0	6668.0	4105.0	4172.0	15167.0	6196.0	2966.0	5877.0	4217.0	14613.0	7402.0	19298.0	6830.0	6908.0	18730.0	8676.0	13893.0	19073.0	27335.0	3593.0	4869.0	8486.0	8624.0	4354.0	8864.0	2336.0	332258.0	18696.0	180899.0	17117.0	3645.0	12155.0	2969.0	7777.0	2466.0	5732.0
Nucleotide excision repair	82719.0	10456.0	15219.0	345947.0	357639.0	396880.0	31983.0	14175.0	18895.0	10684.0	4650.0	6347.0	13414.0	28362.0	19261.0	11603.0	11930.0	41933.0	18167.0	8535.0	17937.0	12783.0	41867.0	20325.0	55715.0	19297.0	19621.0	54074.0	24147.0	40726.0	55874.0	76921.0	10906.0	13868.0	24966.0	23641.0	11954.0	24454.0	6493.0	925774.0	51052.0	512466.0	50404.0	10103.0	34386.0	8096.0	20923.0	6646.0	15604.0
Nucleotide metabolism	10497.0	1429.0	2627.0	66846.0	43824.0	53464.0	3528.0	1447.0	2113.0	1910.0	489.0	953.0	1802.0	4065.0	2173.0	1498.0	1374.0	5192.0	2092.0	995.0	1835.0	1016.0	4561.0	2524.0	6191.0	2515.0	2271.0	5389.0	2436.0	4600.0	6449.0	11720.0	804.0	1358.0	1999.0	3110.0	2245.0	3835.0	1029.0	138706.0	9370.0	77029.0	8040.0	1313.0	4397.0	1414.0	2927.0	1042.0	2166.0
Olfactory transduction	0.0	0.0	0.0	0.0	0.0	0.0	0.0	0.0	0.0	0.0	0.0	0.0	0.0	0.0	0.0	0.0	0.0	0.0	0.0	0.0	0.0	0.0	0.0	0.0	0.0	0.0	0.0	0.0	0.0	0.0	0.0	0.0	0.0	0.0	0.0	0.0	0.0	0.0	0.0	0.0	0.0	0.0	0.0	0.0	0.0	0.0	0.0	0.0	0.0
One carbon pool by folate	152888.0	19540.0	25647.0	581767.0	587598.0	662230.0	59321.0	26042.0	34055.0	18786.0	7843.0	10496.0	23997.0	51883.0	33859.0	20893.0	21081.0	76681.0	32915.0	14828.0	29562.0	21850.0	74028.0	38386.0	95041.0	34902.0	34865.0	94951.0	46101.0	67622.0	95510.0	129946.0	18513.0	25630.0	44229.0	45309.0	21374.0	45517.0	11928.0	1687393.0	91549.0	885179.0	91038.0	18611.0	59246.0	14307.0	40091.0	12469.0	29740.0
Oocyte meiosis	0.0	0.0	0.0	0.0	0.0	0.0	0.0	0.0	0.0	0.0	0.0	0.0	0.0	0.0	0.0	0.0	0.0	0.0	0.0	0.0	0.0	0.0	0.0	0.0	0.0	0.0	0.0	0.0	0.0	0.0	0.0	0.0	0.0	0.0	0.0	0.0	0.0	0.0	0.0	0.0	0.0	0.0	0.0	0.0	0.0	0.0	0.0	0.0	0.0
Other glycan degradation	123021.0	14875.0	18208.0	360986.0	347886.0	409520.0	56092.0	25215.0	31424.0	12177.0	5898.0	6088.0	19174.0	41640.0	28312.0	16655.0	17671.0	61995.0	29893.0	11976.0	26628.0	23108.0	61922.0	31975.0	69778.0	26508.0	28696.0	90688.0	43547.0	47013.0	74783.0	76354.0	20313.0	23912.0	47856.0	39466.0	12816.0	33800.0	8966.0	1242049.0	55223.0	591650.0	61023.0	14973.0	43454.0	8653.0	33949.0	9297.0	23819.0
Other ion-coupled transporters	233852.0	28298.0	43971.0	981325.0	1112342.0	1192229.0	88408.0	39773.0	53926.0	30029.0	13486.0	18720.0	38976.0	80133.0	56351.0	32060.0	34983.0	113828.0	51925.0	25524.0	56936.0	40001.0	122777.0	53967.0	167829.0	53775.0	56204.0	167958.0	65112.0	124773.0	164891.0	250033.0	34537.0	38807.0	75058.0	60395.0	32518.0	63360.0	17571.0	2540081.0	135175.0	1525125.0	145136.0	27445.0	101234.0	23324.0	53833.0	17060.0	40986.0
Other transporters	43655.0	5261.0	8697.0	186668.0	240710.0	249703.0	15521.0	7013.0	9528.0	5965.0	2660.0	3818.0	7216.0	14499.0	10355.0	6022.0	6702.0	20729.0	9300.0	4914.0	11188.0	7352.0	23625.0	9746.0	33406.0	10239.0	10709.0	31078.0	11049.0	25660.0	33965.0	48726.0	6324.0	7036.0	13182.0	10382.0	7219.0	12434.0	3430.0	499458.0	30771.0	305654.0	27241.0	5111.0	20888.0	5023.0	9428.0	3429.0	7558.0
Other types of O-glycan biosynthesis	0.0	0.0	0.0	0.0	0.0	0.0	0.0	0.0	0.0	0.0	0.0	0.0	0.0	0.0	0.0	0.0	0.0	0.0	0.0	0.0	0.0	0.0	0.0	0.0	0.0	0.0	0.0	0.0	0.0	0.0	0.0	0.0	0.0	0.0	0.0	0.0	0.0	0.0	0.0	0.0	0.0	0.0	0.0	0.0	0.0	0.0	0.0	0.0	0.0
Others	163948.0	19102.0	40749.0	915172.0	950206.0	969953.0	67942.0	32537.0	44453.0	21941.0	11254.0	15594.0	28572.0	54155.0	44941.0	23527.0	28177.0	81192.0	43469.0	21188.0	54348.0	38859.0	101625.0	35781.0	142644.0	39537.0	45133.0	146627.0	47792.0	103257.0	138208.0	182569.0	34534.0	30848.0	69568.0	38082.0	23212.0	41744.0	11476.0	1779971.0	96936.0	1144967.0	104645.0	19324.0	82941.0	16697.0	33047.0	11325.0	26478.0
Oxidative phosphorylation	283459.0	36879.0	44354.0	1011753.0	1005034.0	1180431.0	110644.0	47610.0	62365.0	34650.0	14285.0	18614.0	44733.0	99789.0	62609.0	39181.0	37984.0	146091.0	59039.0	26330.0	49587.0	36895.0	132060.0	73832.0	167246.0	65198.0	63556.0	171581.0	85924.0	118904.0	168621.0	243799.0	30993.0	46353.0	77616.0	89626.0	39232.0	87224.0	22684.0	3216946.0	168763.0	1646360.0	165957.0	35703.0	105574.0	26564.0	79696.0	23871.0	56887.0
PPAR signaling pathway	21488.0	2592.0	3467.0	75039.0	74777.0	82189.0	8417.0	3659.0	4859.0	2188.0	1027.0	1254.0	3121.0	6752.0	4702.0	2703.0	2906.0	9752.0	4730.0	2124.0	4379.0	3349.0	10305.0	5175.0	12795.0	4647.0	4793.0	15569.0	6569.0	9000.0	13348.0	18835.0	2944.0	3761.0	6732.0	6008.0	2439.0	5626.0	1517.0	221274.0	10392.0	116977.0	12647.0	2470.0	7491.0	1822.0	5227.0	1476.0	3880.0
Pancreatic cancer	0.0	0.0	0.0	0.0	0.0	0.0	0.0	0.0	0.0	0.0	0.0	0.0	0.0	0.0	0.0	0.0	0.0	0.0	0.0	0.0	0.0	0.0	0.0	0.0	0.0	0.0	0.0	0.0	0.0	0.0	0.0	0.0	0.0	0.0	0.0	0.0	0.0	0.0	0.0	0.0	0.0	0.0	0.0	0.0	0.0	0.0	0.0	0.0	0.0
Pancreatic secretion	0.0	0.0	0.0	0.0	0.0	0.0	0.0	0.0	0.0	0.0	0.0	0.0	0.0	0.0	0.0	0.0	0.0	0.0	0.0	0.0	0.0	0.0	0.0	0.0	0.0	0.0	0.0	0.0	0.0	0.0	0.0	0.0	0.0	0.0	0.0	0.0	0.0	0.0	0.0	0.0	0.0	0.0	0.0	0.0	0.0	0.0	0.0	0.0	0.0
Pantothenate and CoA biosynthesis	139449.0	17766.0	22938.0	526151.0	621907.0	681687.0	53434.0	23900.0	30758.0	17195.0	7927.0	10437.0	22606.0	47345.0	31881.0	19594.0	19942.0	73171.0	29726.0	14383.0	29086.0	20622.0	70330.0	34601.0	95459.0	32476.0	33298.0	88292.0	40978.0	68746.0	90676.0	132316.0	17742.0	23081.0	40787.0	39981.0	19691.0	41015.0	10726.0	1540662.0	84294.0	859947.0	81976.0	17180.0	58975.0	13430.0	35509.0	11282.0	26520.0
Parkinson's disease	141.0	0.0	0.0	82.0	48.0	66.0	4.0	9.0	4.0	0.0	0.0	0.0	0.0	0.0	0.0	0.0	4.0	0.0	6.0	4.0	13.0	0.0	0.0	0.0	14.0	0.0	2.0	146.0	54.0	3.0	3.0	319.0	2.0	5.0	0.0	0.0	0.0	4.0	0.0	906.0	12.0	982.0	56.0	6.0	10.0	9.0	0.0	0.0	6.0
Pathogenic Escherichia coli infection	0.0	0.0	0.0	0.0	0.0	0.0	0.0	0.0	0.0	0.0	0.0	0.0	0.0	0.0	0.0	0.0	0.0	0.0	0.0	0.0	0.0	0.0	0.0	0.0	0.0	0.0	0.0	0.0	0.0	0.0	0.0	0.0	0.0	0.0	0.0	0.0	0.0	0.0	0.0	0.0	0.0	0.0	0.0	0.0	0.0	0.0	0.0	0.0	0.0
Pathways in cancer	10212.0	1258.0	1475.0	30641.0	41428.0	44904.0	3837.0	1683.0	2127.0	1139.0	520.0	653.0	1545.0	3332.0	2196.0	1360.0	1399.0	5028.0	2080.0	981.0	1987.0	1438.0	4933.0	2502.0	6437.0	2289.0	2322.0	6419.0	2957.0	4792.0	6470.0	9343.0	1223.0	1658.0	2881.0	2872.0	1414.0	2940.0	773.0	111874.0	6153.0	60780.0	5701.0	1232.0	4044.0	985.0	2582.0	817.0	1921.0
Penicillin and cephalosporin biosynthesis	6260.0	848.0	1046.0	27539.0	6689.0	14029.0	2680.0	1053.0	1316.0	664.0	186.0	181.0	897.0	2359.0	1135.0	831.0	666.0	3239.0	1353.0	407.0	474.0	497.0	2182.0	1812.0	1877.0	1315.0	1192.0	3193.0	2119.0	1370.0	2334.0	3713.0	391.0	971.0	1465.0	2546.0	776.0	2143.0	540.0	75999.0	3337.0	27177.0	3877.0	837.0	1521.0	487.0	2207.0	579.0	1458.0
Pentose and glucuronate interconversions	104174.0	11639.0	20104.0	356209.0	514526.0	532467.0	44329.0	20711.0	27163.0	11714.0	6366.0	7829.0	16503.0	31781.0	26001.0	14462.0	17351.0	48281.0	25998.0	12413.0	31319.0	23837.0	62606.0	24101.0	79928.0	23780.0	26787.0	87440.0	32890.0	64996.0	87488.0	92174.0	21050.0	20724.0	43800.0	24789.0	12558.0	25171.0	7123.0	1018972.0	53877.0	634367.0	55069.0	11764.0	46167.0	9018.0	21321.0	6978.0	16901.0
Pentose phosphate pathway	153739.0	18235.0	32455.0	673052.0	868582.0	882471.0	59535.0	27667.0	37519.0	20414.0	9848.0	13882.0	25768.0	49500.0	38961.0	21875.0	25493.0	74256.0	35878.0	18636.0	44471.0	31061.0	91572.0	34596.0	127292.0	37164.0	39704.0	117929.0	42267.0	99948.0	128530.0	158490.0	27349.0	26766.0	55924.0	36191.0	22228.0	41016.0	11268.0	1646082.0	94571.0	1038094.0	90888.0	17838.0	72896.0	15439.0	31752.0	11065.0	25427.0
Peptidases	405345.0	50727.0	74436.0	1639874.0	1735974.0	1882929.0	160663.0	72356.0	95489.0	51420.0	22244.0	30206.0	65286.0	136877.0	95694.0	56244.0	59648.0	201456.0	91903.0	42762.0	93138.0	68610.0	211998.0	98728.0	276674.0	94079.0	97510.0	280262.0	121587.0	202086.0	279975.0	363294.0	59251.0	70633.0	133755.0	113486.0	58045.0	118014.0	31205.0	4463612.0	247962.0	2475981.0	239544.0	48995.0	168484.0	39284.0	101454.0	32437.0	75686.0
Peptidoglycan biosynthesis	164165.0	20739.0	30842.0	707592.0	727379.0	787543.0	62650.0	28033.0	38004.0	21964.0	9153.0	13151.0	26768.0	56101.0	38758.0	22656.0	23796.0	80934.0	36477.0	17266.0	37084.0	26276.0	84546.0	39233.0	113343.0	38378.0	38929.0	110975.0	47467.0	80545.0	112657.0	156279.0	22584.0	27863.0	50609.0	44975.0	24155.0	47927.0	12754.0	1830047.0	102210.0	1032133.0	102895.0	19667.0	69045.0	16477.0	40258.0	13000.0	30570.0
Peroxisome	49446.0	6240.0	7012.0	153733.0	138258.0	171842.0	20374.0	8675.0	11236.0	5128.0	2179.0	2488.0	7253.0	16700.0	10500.0	6524.0	6341.0	24336.0	10675.0	4271.0	8036.0	6681.0	22246.0	13028.0	25397.0	10821.0	10692.0	31602.0	16134.0	17639.0	26792.0	37069.0	5698.0	8535.0	14697.0	16169.0	5524.0	14351.0	3748.0	525327.0	23788.0	247928.0	27464.0	6012.0	16067.0	3865.0	14164.0	3845.0	9898.0
Pertussis	6976.0	914.0	708.0	17278.0	5469.0	12858.0	2759.0	1091.0	1350.0	675.0	189.0	184.0	948.0	2452.0	1152.0	832.0	680.0	3260.0	1322.0	419.0	445.0	490.0	2185.0	1927.0	1841.0	1338.0	1181.0	3395.0	2355.0	1116.0	2392.0	4028.0	380.0	1127.0	1413.0	2588.0	775.0	2166.0	569.0	75635.0	3323.0	27817.0	4103.0	867.0	1555.0	525.0	2231.0	588.0	1560.0
Phagosome	0.0	0.0	0.0	0.0	0.0	0.0	0.0	0.0	0.0	0.0	0.0	0.0	0.0	0.0	0.0	0.0	0.0	0.0	0.0	0.0	0.0	0.0	0.0	0.0	0.0	0.0	0.0	0.0	0.0	0.0	0.0	0.0	0.0	0.0	0.0	0.0	0.0	0.0	0.0	0.0	0.0	0.0	0.0	0.0	0.0	0.0	0.0	0.0	0.0
Phenylalanine metabolism	34486.0	4188.0	5715.0	120139.0	154370.0	168372.0	13584.0	5992.0	7973.0	3982.0	1954.0	2471.0	5392.0	11295.0	8127.0	4677.0	4998.0	16761.0	7732.0	3616.0	8033.0	5792.0	17836.0	8288.0	23323.0	7799.0	8241.0	26748.0	10266.0	17562.0	23720.0	37667.0	5069.0	6083.0	11363.0	9287.0	4581.0	9223.0	2530.0	374959.0	19560.0	222222.0	20608.0	4185.0	14598.0	3540.0	8325.0	2559.0	6242.0
Phenylalanine, tyrosine and tryptophan biosynthesis	186821.0	23433.0	28422.0	598488.0	852278.0	910590.0	73268.0	32622.0	41495.0	20104.0	10770.0	12773.0	29131.0	60831.0	42893.0	26146.0	27325.0	97962.0	39813.0	19236.0	39034.0	28792.0	97855.0	47428.0	130952.0	43968.0	45418.0	123338.0	55994.0	96128.0	126198.0	170875.0	24949.0	32005.0	57207.0	53796.0	23383.0	52211.0	13707.0	1989636.0	101330.0	1103363.0	100498.0	22709.0	77713.0	16413.0	47275.0	14343.0	34776.0
Phenylpropanoid biosynthesis	44320.0	5136.0	6706.0	140035.0	193869.0	202361.0	18336.0	8578.0	10525.0	4168.0	2624.0	2912.0	7180.0	13826.0	10494.0	5913.0	6798.0	22504.0	10415.0	4967.0	11061.0	8570.0	23787.0	10509.0	31607.0	9487.0	10852.0	32234.0	14319.0	22209.0	30026.0	36236.0	7648.0	8188.0	16376.0	11709.0	4521.0	10489.0	2805.0	420277.0	19242.0	240019.0	23178.0	5128.0	18411.0	3251.0	9629.0	2858.0	7566.0
Phosphatidylinositol signaling system	18585.0	2454.0	3618.0	90110.0	62628.0	77219.0	7283.0	3144.0	4346.0	2852.0	897.0	1432.0	3181.0	7178.0	4362.0	2588.0	2490.0	9295.0	4128.0	1780.0	3695.0	2600.0	8376.0	4574.0	10560.0	4216.0	4111.0	12058.0	5526.0	6965.0	11052.0	17598.0	2170.0	3056.0	5333.0	5811.0	3072.0	6078.0	1628.0	225024.0	12874.0	118197.0	12584.0	2386.0	7336.0	2069.0	5350.0	1671.0	3829.0
Phosphonate and phosphinate metabolism	11660.0	1305.0	2463.0	47698.0	52009.0	53666.0	5391.0	2606.0	3489.0	1508.0	641.0	901.0	1977.0	3862.0	3253.0	1596.0	1993.0	5409.0	3243.0	1422.0	3910.0	3124.0	7227.0	2599.0	8830.0	2682.0	3091.0	11679.0	3857.0	6071.0	9697.0	9864.0	2780.0	2516.0	5790.0	2999.0	1505.0	3080.0	864.0	120181.0	6386.0	71636.0	6236.0	1412.0	5387.0	1111.0	2720.0	848.0	1965.0
Phosphotransferase system (PTS)	43345.0	5609.0	20305.0	431964.0	383887.0	403258.0	12106.0	5627.0	11127.0	14883.0	3383.0	8689.0	10043.0	18394.0	12596.0	7111.0	8156.0	17889.0	10843.0	6127.0	18108.0	9594.0	28431.0	6834.0	43303.0	12601.0	10993.0	38050.0	5672.0	42408.0	56097.0	70736.0	8795.0	6883.0	13058.0	6482.0	18742.0	20427.0	5463.0	790920.0	79264.0	535939.0	44585.0	6533.0	33608.0	11451.0	7505.0	6191.0	8138.0
Photosynthesis	80238.0	10510.0	14230.0	344489.0	393661.0	428795.0	30819.0	13862.0	18394.0	10765.0	5054.0	6864.0	14012.0	28999.0	19672.0	11699.0	11786.0	44131.0	17475.0	8484.0	17383.0	12029.0	41835.0	20078.0	59633.0	19444.0	19639.0	52699.0	23299.0	41596.0	53845.0	84259.0	10512.0	13155.0	23875.0	23663.0	12011.0	24357.0	6335.0	934773.0	50765.0	531989.0	49297.0	10300.0	36456.0	8225.0	20815.0	6636.0	15484.0
Photosynthesis - antenna proteins	0.0	0.0	0.0	0.0	0.0	0.0	0.0	0.0	0.0	0.0	0.0	0.0	0.0	0.0	0.0	0.0	0.0	0.0	0.0	0.0	0.0	0.0	0.0	0.0	0.0	0.0	0.0	0.0	0.0	0.0	0.0	0.0	0.0	0.0	0.0	0.0	0.0	0.0	0.0	0.0	0.0	0.0	0.0	0.0	0.0	0.0	0.0	0.0	0.0
Photosynthesis proteins	81127.0	10557.0	14510.0	348080.0	403323.0	437384.0	31448.0	14220.0	18852.0	10815.0	5154.0	6962.0	14169.0	29167.0	20105.0	11842.0	12044.0	44575.0	17903.0	8692.0	18194.0	12640.0	42886.0	20202.0	61045.0	19671.0	20064.0	54874.0	23693.0	42484.0	55128.0	85747.0	11102.0	13483.0	24930.0	23716.0	12034.0	24392.0	6352.0	939700.0	50845.0	539933.0	49567.0	10394.0	37234.0	8295.0	20888.0	6652.0	15526.0
Phototransduction	0.0	0.0	0.0	0.0	0.0	0.0	0.0	0.0	0.0	0.0	0.0	0.0	0.0	0.0	0.0	0.0	0.0	0.0	0.0	0.0	0.0	0.0	0.0	0.0	0.0	0.0	0.0	0.0	0.0	0.0	0.0	0.0	0.0	0.0	0.0	0.0	0.0	0.0	0.0	0.0	0.0	0.0	0.0	0.0	0.0	0.0	0.0	0.0	0.0
Phototransduction - fly	0.0	0.0	0.0	0.0	0.0	0.0	0.0	0.0	0.0	0.0	0.0	0.0	0.0	0.0	0.0	0.0	0.0	0.0	0.0	0.0	0.0	0.0	0.0	0.0	0.0	0.0	0.0	0.0	0.0	0.0	0.0	0.0	0.0	0.0	0.0	0.0	0.0	0.0	0.0	0.0	0.0	0.0	0.0	0.0	0.0	0.0	0.0	0.0	0.0
Plant-pathogen interaction	29934.0	3589.0	5761.0	126616.0	205047.0	204872.0	11292.0	5492.0	7049.0	3741.0	2235.0	2974.0	5238.0	9530.0	8018.0	4442.0	5157.0	16504.0	6779.0	3928.0	9348.0	6210.0	18569.0	6690.0	28636.0	7511.0	8508.0	23084.0	7902.0	20293.0	24655.0	36407.0	5432.0	4990.0	10821.0	6627.0	4293.0	7769.0	2050.0	317932.0	18480.0	220545.0	17065.0	3594.0	16556.0	3117.0	5943.0	2137.0	4811.0
Polycyclic aromatic hydrocarbon degradation	22083.0	2847.0	4419.0	119158.0	96479.0	106480.0	7880.0	3538.0	4873.0	3107.0	1239.0	1887.0	3801.0	8047.0	5123.0	3004.0	3004.0	11252.0	4769.0	2236.0	4412.0	2953.0	10521.0	5147.0	15137.0	5129.0	5016.0	13901.0	5892.0	10144.0	13551.0	24265.0	2507.0	3333.0	5771.0	6253.0	3276.0	6557.0	1753.0	260089.0	13441.0	144499.0	15908.0	2776.0	9110.0	2298.0	5391.0	1699.0	4145.0
Polyketide sugar unit biosynthesis	53221.0	6821.0	8052.0	177219.0	190865.0	220129.0	21454.0	9372.0	11903.0	6487.0	2687.0	3429.0	8499.0	18549.0	11897.0	7437.0	7390.0	27395.0	11317.0	5282.0	10360.0	7710.0	25310.0	13525.0	31926.0	11957.0	12103.0	32955.0	16586.0	22391.0	32188.0	42645.0	6637.0	9032.0	16041.0	16260.0	7252.0	16016.0	4225.0	577773.0	31238.0	299365.0	29990.0	6543.0	20542.0	4835.0	14660.0	4453.0	10580.0
Pores ion channels	87100.0	11056.0	11579.0	277515.0	205587.0	264949.0	32824.0	13833.0	17477.0	9662.0	3373.0	4259.0	12796.0	29919.0	16794.0	10879.0	10196.0	40982.0	17100.0	7240.0	12028.0	9287.0	33923.0	21924.0	39153.0	17820.0	17147.0	49524.0	26443.0	26278.0	41841.0	66419.0	7839.0	13765.0	20989.0	27651.0	11265.0	26092.0	6910.0	951750.0	48171.0	439766.0	52795.0	10604.0	26782.0	7757.0	24427.0	7075.0	17671.0
Porphyrin and chlorophyll metabolism	130359.0	14610.0	27466.0	508908.0	1077624.0	1031389.0	49857.0	25297.0	33048.0	16769.0	11410.0	14931.0	23169.0	37247.0	37641.0	19788.0	25351.0	68354.0	31633.0	19808.0	51445.0	34259.0	92755.0	26696.0	143714.0	33464.0	40834.0	123056.0	33767.0	108629.0	131131.0	176642.0	31053.0	23992.0	56792.0	21679.0	20825.0	31066.0	8432.0	1335256.0	90631.0	1066869.0	68403.0	14974.0	83203.0	15519.0	20134.0	8965.0	18204.0
Prenyltransferases	74074.0	9793.0	12569.0	318877.0	260897.0	308386.0	27268.0	11598.0	15479.0	9754.0	3586.0	5151.0	11923.0	26707.0	15878.0	10040.0	9540.0	37494.0	15073.0	6744.0	12014.0	8400.0	32563.0	18663.0	42508.0	16710.0	15918.0	40280.0	21539.0	29211.0	41600.0	66179.0	6884.0	11511.0	17741.0	22898.0	10796.0	22942.0	6022.0	849262.0	45354.0	432095.0	47777.0	9097.0	27219.0	7145.0	20288.0	6188.0	14938.0
Primary bile acid biosynthesis	9369.0	1141.0	1530.0	36009.0	36703.0	40632.0	3673.0	1624.0	2087.0	1026.0	500.0	593.0	1558.0	3345.0	2115.0	1299.0	1343.0	4846.0	1998.0	903.0	1765.0	1345.0	4658.0	2302.0	6132.0	2128.0	2116.0	5731.0	2709.0	4401.0	5770.0	8299.0	1149.0	1471.0	2713.0	2832.0	960.0	2450.0	696.0	95878.0	3819.0	51075.0	5283.0	1096.0	3386.0	660.0	2368.0	627.0	1694.0
Primary immunodeficiency	10467.0	1338.0	2191.0	52549.0	42182.0	48019.0	3997.0	1731.0	2330.0	1363.0	573.0	777.0	1731.0	3756.0	2400.0	1456.0	1484.0	5227.0	2322.0	1068.0	2117.0	1484.0	5070.0	2564.0	6734.0	2383.0	2386.0	6486.0	3006.0	5075.0	6807.0	9415.0	1250.0	1674.0	2949.0	3070.0	1533.0	2998.0	817.0	119398.0	6317.0	63599.0	6749.0	1288.0	4059.0	1021.0	2648.0	837.0	1983.0
Prion diseases	1079.0	65.0	447.0	5980.0	11822.0	12339.0	785.0	400.0	549.0	66.0	141.0	127.0	178.0	212.0	511.0	212.0	336.0	589.0	501.0	269.0	894.0	687.0	1196.0	211.0	1624.0	298.0	522.0	2341.0	474.0	1384.0	1738.0	1528.0	637.0	372.0	1200.0	98.0	19.0	33.0	30.0	5655.0	110.0	9386.0	277.0	118.0	893.0	73.0	100.0	23.0	53.0
Progesterone-mediated oocyte maturation	9935.0	1249.0	1452.0	30455.0	40862.0	44391.0	3780.0	1663.0	2093.0	1128.0	516.0	650.0	1530.0	3264.0	2146.0	1339.0	1374.0	4991.0	2026.0	966.0	1941.0	1398.0	4853.0	2477.0	6369.0	2252.0	2284.0	6105.0	2898.0	4616.0	6351.0	8709.0	1194.0	1622.0	2811.0	2842.0	1399.0	2920.0	761.0	109183.0	6114.0	58315.0	5545.0	1202.0	4000.0	948.0	2539.0	809.0	1901.0
Propanoate metabolism	90373.0	11120.0	18039.0	430068.0	495094.0	513057.0	32871.0	15218.0	20804.0	11957.0	5515.0	8002.0	15346.0	30732.0	22101.0	12574.0	13923.0	46029.0	19867.0	10186.0	22751.0	15371.0	50051.0	20695.0	73004.0	22168.0	22833.0	66705.0	23267.0	50781.0	65865.0	111660.0	13081.0	14299.0	27732.0	22800.0	12857.0	24598.0	6678.0	1017941.0	53482.0	638062.0	58667.0	10973.0	41829.0	9535.0	20085.0	6506.0	15634.0
Prostate cancer	10527.0	1290.0	1498.0	31330.0	41213.0	44836.0	3886.0	1692.0	2115.0	1143.0	520.0	652.0	1574.0	3374.0	2171.0	1371.0	1417.0	5058.0	2077.0	1020.0	2016.0	1415.0	4921.0	2535.0	6462.0	2288.0	2332.0	6170.0	2964.0	4666.0	6432.0	8913.0	1220.0	1648.0	2822.0	2889.0	1411.0	2966.0	785.0	111656.0	6172.0	59196.0	5933.0	1221.0	4044.0	957.0	2573.0	810.0	1956.0
Proteasome	9951.0	1251.0	1455.0	31002.0	40900.0	44490.0	3780.0	1663.0	2093.0	1132.0	520.0	652.0	1533.0	3272.0	2146.0	1344.0	1378.0	5005.0	2026.0	972.0	1945.0	1398.0	4855.0	2483.0	6375.0	2252.0	2292.0	6109.0	2898.0	4619.0	6351.0	8742.0	1194.0	1622.0	2811.0	2854.0	1399.0	2932.0	761.0	109641.0	6129.0	58635.0	5555.0	1202.0	4000.0	948.0	2545.0	809.0	1903.0
Protein digestion and absorption	7328.0	967.0	717.0	18189.0	4074.0	11103.0	2818.0	1111.0	1361.0	675.0	193.0	185.0	965.0	2491.0	1172.0	841.0	687.0	3292.0	1382.0	461.0	437.0	497.0	2222.0	2001.0	1823.0	1326.0	1203.0	3028.0	2563.0	1142.0	2452.0	3145.0	405.0	1251.0	1463.0	2600.0	777.0	2163.0	566.0	74011.0	3288.0	25682.0	4209.0	843.0	1468.0	481.0	2234.0	589.0	1602.0
Protein export	135301.0	17340.0	23712.0	543630.0	533271.0	599261.0	52197.0	22678.0	30294.0	16824.0	6961.0	9442.0	21264.0	46291.0	30410.0	18513.0	18764.0	67563.0	29048.0	13111.0	26321.0	19255.0	66091.0	33989.0	85389.0	31354.0	30975.0	85359.0	40047.0	61544.0	86139.0	119871.0	16326.0	22429.0	38912.0	40292.0	18838.0	40422.0	10613.0	1514918.0	80584.0	797264.0	81494.0	16473.0	52366.0	12742.0	35690.0	10907.0	26207.0
Protein folding and associated processing	130948.0	15833.0	25170.0	545144.0	607732.0	655434.0	54945.0	25099.0	33139.0	15511.0	7639.0	9807.0	21002.0	42897.0	32799.0	18348.0	20326.0	65712.0	31768.0	14896.0	35165.0	25882.0	72731.0	31354.0	95332.0	30445.0	33489.0	106007.0	40702.0	67696.0	93975.0	129292.0	22998.0	24249.0	49760.0	35574.0	16881.0	35494.0	9416.0	1386389.0	72102.0	817610.0	75178.0	15631.0	57749.0	12200.0	31905.0	9689.0	23407.0
Protein kinases	50429.0	5453.0	11282.0	220330.0	356910.0	341312.0	22249.0	11323.0	14462.0	5466.0	3894.0	4773.0	8587.0	14603.0	14908.0	7471.0	9745.0	26391.0	13853.0	7444.0	20068.0	14629.0	36364.0	10812.0	52276.0	12640.0	15677.0	52763.0	15174.0	37706.0	47720.0	59837.0	13229.0	10274.0	25787.0	10085.0	5906.0	11005.0	3015.0	487746.0	25368.0	366953.0	26083.0	5953.0	28685.0	4738.0	8965.0	3077.0	7108.0
Protein processing in endoplasmic reticulum	17050.0	2223.0	2558.0	62782.0	49191.0	61496.0	6604.0	2752.0	3532.0	1964.0	746.0	925.0	2577.0	5952.0	3431.0	2245.0	2113.0	8464.0	3468.0	1470.0	2545.0	1899.0	7159.0	4446.0	8514.0	3669.0	3602.0	9608.0	5266.0	5848.0	9013.0	14080.0	1604.0	2784.0	4253.0	5551.0	2278.0	5255.0	1370.0	190736.0	9805.0	92171.0	10106.0	2050.0	5784.0	1511.0	4896.0	1413.0	3503.0
Proximal tubule bicarbonate reclamation	6830.0	886.0	730.0	18208.0	5681.0	13290.0	2686.0	1098.0	1375.0	771.0	181.0	227.0	963.0	2482.0	1179.0	860.0	678.0	3265.0	1282.0	452.0	562.0	538.0	2315.0	1858.0	2005.0	1389.0	1275.0	3317.0	2153.0	1302.0	2513.0	4143.0	408.0	1038.0	1445.0	2510.0	812.0	2221.0	601.0	74836.0	3449.0	30344.0	3885.0	868.0	1517.0	538.0	2250.0	595.0	1483.0
Purine metabolism	465635.0	59073.0	89555.0	2079580.0	2035991.0	2249016.0	179777.0	80064.0	108447.0	62845.0	26094.0	37095.0	77369.0	163196.0	110562.0	65403.0	67909.0	234584.0	103978.0	48850.0	104390.0	74139.0	237794.0	112770.0	318891.0	109152.0	110677.0	312831.0	135329.0	229691.0	316686.0	452798.0	63379.0	78409.0	143687.0	131275.0	68359.0	137063.0	36786.0	5234992.0	287623.0	2947884.0	293063.0	56689.0	195666.0	46567.0	116850.0	37181.0	87522.0
Pyrimidine metabolism	414790.0	52635.0	75669.0	1716206.0	1747657.0	1933109.0	161827.0	71937.0	96129.0	53444.0	22590.0	31272.0	67006.0	142033.0	96558.0	57786.0	59840.0	208837.0	91852.0	42527.0	89642.0	65134.0	211069.0	102207.0	278161.0	97094.0	98111.0	273421.0	122873.0	199667.0	277200.0	377366.0	55586.0	70252.0	127720.0	119022.0	58687.0	122027.0	32327.0	4594684.0	249951.0	2523358.0	251369.0	50446.0	169154.0	39734.0	105611.0	33155.0	78593.0
Pyruvate metabolism	203693.0	25294.0	39607.0	908535.0	972940.0	1036669.0	77699.0	35251.0	47334.0	27010.0	11809.0	16730.0	33967.0	69712.0	48628.0	28433.0	30558.0	102242.0	45647.0	22100.0	48806.0	34325.0	108634.0	48174.0	148796.0	48336.0	49687.0	141684.0	57089.0	107635.0	145296.0	209396.0	29323.0	34101.0	64289.0	54940.0	29612.0	58200.0	15718.0	2279553.0	124978.0	1329568.0	125993.0	24598.0	89308.0	20480.0	48420.0	15707.0	36912.0
RIG-I-like receptor signaling pathway	61.0	18.0	331.0	10668.0	953.0	949.0	55.0	10.0	40.0	10.0	4.0	4.0	14.0	61.0	18.0	1.0	4.0	34.0	117.0	4.0	27.0	12.0	46.0	17.0	71.0	20.0	28.0	147.0	9.0	76.0	54.0	208.0	12.0	6.0	50.0	77.0	36.0	31.0	4.0	4618.0	76.0	1011.0	437.0	8.0	32.0	5.0	16.0	0.0	17.0
RNA degradation	106737.0	13823.0	18497.0	429099.0	424580.0	481709.0	40757.0	17735.0	23467.0	13689.0	5516.0	7672.0	17121.0	37128.0	23861.0	14702.0	14784.0	54268.0	22496.0	10445.0	20597.0	14682.0	51164.0	26792.0	67563.0	24732.0	24380.0	65574.0	31154.0	47717.0	66894.0	97409.0	12326.0	17283.0	29487.0	31785.0	15545.0	32294.0	8472.0	1207269.0	66491.0	642967.0	65115.0	13200.0	42298.0	10513.0	28289.0	8839.0	20928.0
RNA polymerase	32948.0	4250.0	6734.0	157796.0	148747.0	162806.0	12331.0	5436.0	7655.0	4820.0	1867.0	2843.0	5534.0	11676.0	7887.0	4637.0	4808.0	16308.0	7292.0	3430.0	7309.0	5089.0	16819.0	7904.0	22871.0	7908.0	7752.0	21759.0	9230.0	16622.0	23127.0	33104.0	4312.0	5419.0	9738.0	9216.0	5295.0	10162.0	2711.0	386678.0	22426.0	216373.0	21735.0	4039.0	14128.0	3556.0	8256.0	2733.0	6277.0
RNA transport	26587.0	3295.0	5908.0	134692.0	166752.0	169125.0	10215.0	4862.0	6483.0	3924.0	1896.0	2709.0	4778.0	9240.0	7156.0	4053.0	4537.0	14145.0	6266.0	3390.0	7914.0	5274.0	16088.0	5976.0	23682.0	6679.0	7206.0	20250.0	7148.0	17321.0	22032.0	30339.0	4637.0	4491.0	9453.0	6448.0	4356.0	7644.0	2070.0	303647.0	18405.0	195406.0	16557.0	3261.0	14114.0	2997.0	5887.0	2135.0	4601.0
Regulation of actin cytoskeleton	0.0	0.0	0.0	0.0	0.0	0.0	0.0	0.0	0.0	0.0	0.0	0.0	0.0	0.0	0.0	0.0	0.0	0.0	0.0	0.0	0.0	0.0	0.0	0.0	0.0	0.0	0.0	0.0	0.0	0.0	0.0	0.0	0.0	0.0	0.0	0.0	0.0	0.0	0.0	0.0	0.0	0.0	0.0	0.0	0.0	0.0	0.0	0.0	0.0
Renal cell carcinoma	250.0	9.0	23.0	171.0	566.0	513.0	57.0	20.0	33.0	11.0	4.0	3.0	15.0	68.0	50.0	21.0	25.0	37.0	54.0	15.0	46.0	40.0	80.0	25.0	68.0	37.0	38.0	311.0	46.0	176.0	119.0	628.0	29.0	36.0	70.0	30.0	15.0	20.0	12.0	2580.0	39.0	2431.0	154.0	30.0	44.0	37.0	43.0	8.0	20.0
Renin-angiotensin system	37.0	0.0	0.0	4.0	0.0	1.0	4.0	6.0	6.0	0.0	0.0	0.0	0.0	1.0	0.0	0.0	0.0	3.0	5.0	0.0	0.0	0.0	3.0	0.0	6.0	5.0	4.0	103.0	0.0	3.0	4.0	166.0	0.0	1.0	0.0	4.0	4.0	7.0	0.0	577.0	8.0	397.0	62.0	16.0	0.0	14.0	0.0	2.0	5.0
Replication, recombination and repair proteins	122373.0	14875.0	26490.0	601884.0	634850.0	687162.0	44237.0	20182.0	28473.0	19327.0	7742.0	11948.0	21726.0	44091.0	30484.0	17910.0	19033.0	60423.0	27356.0	14100.0	32269.0	21056.0	65133.0	27117.0	91912.0	29179.0	29974.0	85280.0	31550.0	69162.0	93109.0	140117.0	17600.0	19733.0	37425.0	30227.0	20956.0	36607.0	10324.0	1417921.0	86899.0	897583.0	82476.0	14632.0	58098.0	14362.0	27603.0	9892.0	21501.0
Restriction enzyme	38073.0	5039.0	5057.0	138097.0	132962.0	151081.0	12500.0	5297.0	6779.0	4860.0	1674.0	2543.0	6154.0	13725.0	7411.0	4922.0	4663.0	19185.0	6636.0	3261.0	4988.0	3075.0	15441.0	9337.0	21474.0	8350.0	7566.0	15901.0	9925.0	13830.0	19131.0	34937.0	2303.0	5052.0	6557.0	11387.0	5400.0	11578.0	3073.0	429661.0	22664.0	218516.0	24734.0	4565.0	13285.0	3574.0	9981.0	3069.0	7649.0
Retinol metabolism	2211.0	197.0	644.0	15835.0	11593.0	12003.0	859.0	468.0	754.0	452.0	145.0	279.0	469.0	888.0	717.0	300.0	371.0	745.0	709.0	315.0	1095.0	681.0	1392.0	260.0	1907.0	447.0	534.0	3308.0	634.0	1105.0	2069.0	4685.0	621.0	562.0	1139.0	234.0	282.0	331.0	179.0	20352.0	705.0	21667.0	2424.0	234.0	1101.0	313.0	236.0	78.0	255.0
Rheumatoid arthritis	0.0	0.0	0.0	0.0	0.0	0.0	0.0	0.0	0.0	0.0	0.0	0.0	0.0	0.0	0.0	0.0	0.0	0.0	0.0	0.0	0.0	0.0	0.0	0.0	0.0	0.0	0.0	0.0	0.0	0.0	0.0	0.0	0.0	0.0	0.0	0.0	0.0	0.0	0.0	0.0	0.0	0.0	0.0	0.0	0.0	0.0	0.0	0.0	0.0
Riboflavin metabolism	47750.0	6254.0	6682.0	166156.0	181727.0	214863.0	16766.0	7238.0	9530.0	6742.0	2462.0	3615.0	8099.0	17829.0	10430.0	6652.0	6164.0	24967.0	9004.0	4424.0	7814.0	5146.0	20426.0	11744.0	27886.0	10632.0	10114.0	25204.0	13408.0	19578.0	26494.0	47113.0	4194.0	7212.0	10805.0	14220.0	7525.0	15175.0	4079.0	550853.0	31507.0	302180.0	30698.0	6069.0	19117.0	5151.0	13056.0	4193.0	9625.0
Ribosome	531405.0	68776.0	94540.0	2224587.0	2118097.0	2386331.0	201598.0	88182.0	118208.0	70902.0	27877.0	39827.0	85791.0	185654.0	120182.0	73459.0	73400.0	267483.0	113516.0	52165.0	104478.0	74080.0	256743.0	131913.0	337981.0	123384.0	121260.0	327019.0	154690.0	239871.0	338223.0	484542.0	62376.0	86770.0	148518.0	156832.0	79673.0	163324.0	42972.0	6077003.0	340302.0	3246371.0	332357.0	65331.0	211663.0	53185.0	139878.0	44343.0	103935.0
Ribosome Biogenesis	294262.0	37767.0	53719.0	1261233.0	1358555.0	1476017.0	110792.0	49570.0	66124.0	39213.0	16847.0	23870.0	48792.0	102318.0	69344.0	41472.0	42719.0	152141.0	63340.0	30743.0	63852.0	44225.0	150330.0	71766.0	208027.0	70050.0	70284.0	189561.0	83187.0	147352.0	198272.0	291041.0	37429.0	47728.0	85516.0	82997.0	43809.0	87765.0	23165.0	3351374.0	186599.0	1889296.0	183810.0	36519.0	126742.0	29972.0	74005.0	23930.0	55738.0
Ribosome biogenesis in eukaryotes	10125.0	1302.0	1782.0	42047.0	41615.0	46428.0	3807.0	1677.0	2241.0	1337.0	538.0	766.0	1640.0	3543.0	2320.0	1396.0	1402.0	5113.0	2153.0	1002.0	2024.0	1417.0	4922.0	2491.0	6583.0	2353.0	2319.0	6440.0	2899.0	4653.0	6466.0	9792.0	1195.0	1639.0	2826.0	2949.0	1504.0	3065.0	810.0	116163.0	6403.0	63422.0	6394.0	1262.0	4072.0	1035.0	2643.0	834.0	1958.0
Salivary secretion	0.0	0.0	0.0	0.0	0.0	0.0	0.0	0.0	0.0	0.0	0.0	0.0	0.0	0.0	0.0	0.0	0.0	0.0	0.0	0.0	0.0	0.0	0.0	0.0	0.0	0.0	0.0	0.0	0.0	0.0	0.0	0.0	0.0	0.0	0.0	0.0	0.0	0.0	0.0	0.0	0.0	0.0	0.0	0.0	0.0	0.0	0.0	0.0	0.0
Secondary bile acid biosynthesis	9344.0	1138.0	1530.0	36000.0	36701.0	40632.0	3668.0	1622.0	2081.0	1026.0	500.0	593.0	1558.0	3345.0	2115.0	1299.0	1343.0	4846.0	1993.0	903.0	1765.0	1344.0	4654.0	2296.0	6126.0	2122.0	2116.0	5636.0	2706.0	4401.0	5764.0	8142.0	1148.0	1467.0	2711.0	2827.0	960.0	2450.0	693.0	95343.0	3811.0	50678.0	5223.0	1089.0	3383.0	650.0	2365.0	627.0	1690.0
Secretion system	200940.0	24235.0	41088.0	914754.0	1191051.0	1221274.0	79667.0	37913.0	50150.0	25944.0	13178.0	18418.0	34056.0	65657.0	53016.0	28915.0	33308.0	104821.0	48108.0	24947.0	61027.0	41623.0	120478.0	45644.0	174039.0	49461.0	54669.0	169504.0	56312.0	121598.0	157304.0	246272.0	36362.0	35121.0	75368.0	48123.0	28597.0	53205.0	14187.0	2189133.0	121547.0	1465562.0	123299.0	24508.0	101980.0	21568.0	43817.0	14688.0	33954.0
Selenocompound metabolism	71739.0	9000.0	13511.0	310799.0	375465.0	399550.0	27272.0	12566.0	16677.0	9982.0	4514.0	6484.0	12499.0	24967.0	17925.0	10364.0	11093.0	37697.0	15990.0	8262.0	18444.0	12614.0	38843.0	16721.0	55760.0	17109.0	18108.0	50054.0	20041.0	40198.0	51922.0	78400.0	10934.0	11934.0	23433.0	18549.0	11088.0	20652.0	5522.0	802059.0	46908.0	495549.0	44416.0	8809.0	34303.0	7701.0	16784.0	5689.0	12956.0
Sesquiterpenoid biosynthesis	0.0	0.0	0.0	0.0	0.0	0.0	0.0	0.0	0.0	0.0	0.0	0.0	0.0	0.0	0.0	0.0	0.0	0.0	0.0	0.0	0.0	0.0	0.0	0.0	0.0	0.0	0.0	0.0	0.0	0.0	0.0	0.0	0.0	0.0	0.0	0.0	0.0	0.0	0.0	0.0	0.0	0.0	0.0	0.0	0.0	0.0	0.0	0.0	0.0
Shigellosis	0.0	0.0	0.0	0.0	0.0	0.0	0.0	0.0	0.0	0.0	0.0	0.0	0.0	0.0	0.0	0.0	0.0	0.0	0.0	0.0	0.0	0.0	0.0	0.0	0.0	0.0	0.0	0.0	0.0	0.0	0.0	0.0	0.0	0.0	0.0	0.0	0.0	0.0	0.0	0.0	0.0	0.0	0.0	0.0	0.0	0.0	0.0	0.0	0.0
Signal transduction mechanisms	74834.0	9138.0	16442.0	363337.0	451805.0	446482.0	27670.0	13122.0	17972.0	10572.0	5055.0	7385.0	12888.0	24585.0	19373.0	10738.0	12418.0	36907.0	17402.0	9288.0	21802.0	14795.0	45070.0	16492.0	65764.0	18649.0	19790.0	57200.0	19629.0	48137.0	62238.0	85248.0	12883.0	12591.0	26053.0	16938.0	11849.0	20579.0	5595.0	833075.0	49951.0	539388.0	47308.0	8774.0	37325.0	8237.0	15194.0	5590.0	12406.0
Small cell lung cancer	27.0	0.0	0.0	15.0	0.0	0.0	0.0	0.0	1.0	0.0	0.0	0.0	0.0	0.0	0.0	0.0	0.0	0.0	0.0	0.0	0.0	0.0	0.0	0.0	0.0	0.0	0.0	3.0	13.0	0.0	0.0	6.0	0.0	0.0	0.0	0.0	0.0	0.0	0.0	111.0	0.0	34.0	2.0	0.0	0.0	0.0	0.0	0.0	0.0
Sphingolipid metabolism	72944.0	8581.0	11840.0	231386.0	248828.0	279519.0	32787.0	14931.0	18792.0	7364.0	3862.0	4121.0	11705.0	24410.0	17314.0	10001.0	11069.0	36588.0	17974.0	7565.0	17518.0	14593.0	38555.0	18344.0	45759.0	15891.0	17501.0	55753.0	24987.0	32368.0	48772.0	50509.0	12843.0	14174.0	29005.0	22043.0	7703.0	19169.0	5212.0	727514.0	32723.0	373496.0	36640.0	8721.0	27708.0	5297.0	18599.0	5237.0	13417.0
Spliceosome	0.0	0.0	0.0	0.0	0.0	0.0	0.0	0.0	0.0	0.0	0.0	0.0	0.0	0.0	0.0	0.0	0.0	0.0	0.0	0.0	0.0	0.0	0.0	0.0	0.0	0.0	0.0	0.0	0.0	0.0	0.0	0.0	0.0	0.0	0.0	0.0	0.0	0.0	0.0	0.0	0.0	0.0	0.0	0.0	0.0	0.0	0.0	0.0	0.0
Sporulation	83104.0	8682.0	21418.0	349230.0	958948.0	856670.0	29811.0	16828.0	21648.0	11193.0	8711.0	11939.0	15272.0	20154.0	26614.0	13597.0	19683.0	44857.0	20626.0	15127.0	41750.0	26923.0	74679.0	15107.0	122265.0	24609.0	30229.0	82642.0	16577.0	98704.0	111683.0	122904.0	23917.0	15073.0	41043.0	6656.0	14744.0	17712.0	4953.0	838826.0	65718.0	790253.0	39866.0	9250.0	64923.0	10751.0	6527.0	5325.0	8687.0
Staphylococcus aureus infection	1255.0	242.0	1645.0	55279.0	3759.0	8588.0	211.0	57.0	576.0	894.0	88.0	454.0	603.0	1461.0	613.0	253.0	176.0	503.0	613.0	156.0	395.0	91.0	328.0	50.0	872.0	399.0	144.0	677.0	40.0	259.0	720.0	4699.0	20.0	65.0	28.0	439.0	494.0	588.0	238.0	32118.0	1192.0	19188.0	3879.0	153.0	451.0	267.0	320.0	87.0	271.0
Starch and sucrose metabolism	204142.0	24573.0	38267.0	851484.0	1040858.0	1075400.0	80883.0	37985.0	48410.0	24418.0	12775.0	16531.0	34617.0	67327.0	50159.0	28588.0	32388.0	104754.0	47618.0	23843.0	54087.0	38907.0	114061.0	47381.0	158944.0	46869.0	51602.0	146494.0	60442.0	114236.0	151747.0	192690.0	34091.0	36197.0	72199.0	52048.0	27141.0	53478.0	14431.0	2140550.0	114910.0	1279750.0	118267.0	24241.0	94000.0	18722.0	44547.0	14752.0	35347.0
Steroid biosynthesis	25.0	3.0	0.0	7.0	1.0	0.0	5.0	0.0	6.0	0.0	0.0	0.0	0.0	0.0	0.0	0.0	0.0	0.0	5.0	0.0	0.0	1.0	4.0	6.0	6.0	6.0	0.0	80.0	3.0	0.0	6.0	127.0	1.0	4.0	2.0	5.0	0.0	0.0	3.0	439.0	6.0	327.0	52.0	7.0	3.0	10.0	3.0	0.0	4.0
Steroid hormone biosynthesis	2470.0	152.0	299.0	4529.0	8123.0	6941.0	909.0	454.0	518.0	118.0	107.0	97.0	413.0	674.0	500.0	192.0	388.0	631.0	555.0	310.0	872.0	661.0	1126.0	282.0	1468.0	259.0	450.0	2234.0	619.0	960.0	1578.0	1894.0	616.0	399.0	1082.0	288.0	78.0	149.0	91.0	14668.0	211.0	9960.0	1275.0	173.0	847.0	105.0	111.0	11.0	219.0
Stilbenoid, diarylheptanoid and gingerol biosynthesis	386.0	40.0	53.0	1368.0	643.0	1464.0	81.0	22.0	73.0	74.0	5.0	54.0	35.0	59.0	76.0	34.0	42.0	85.0	43.0	58.0	98.0	24.0	75.0	34.0	157.0	68.0	49.0	54.0	41.0	38.0	76.0	155.0	24.0	9.0	6.0	16.0	5.0	48.0	8.0	818.0	41.0	1023.0	363.0	24.0	33.0	10.0	30.0	4.0	43.0
Streptomycin biosynthesis	81785.0	10349.0	13229.0	292631.0	288819.0	329989.0	33350.0	14729.0	18815.0	9988.0	4043.0	5241.0	13010.0	28290.0	18436.0	11271.0	11428.0	41052.0	18087.0	8144.0	16854.0	12754.0	39653.0	20478.0	49101.0	18211.0	18712.0	53111.0	25821.0	34444.0	50475.0	64465.0	11030.0	14323.0	26072.0	24583.0	11037.0	24202.0	6422.0	882798.0	47204.0	457334.0	46927.0	9940.0	31328.0	7363.0	22051.0	6701.0	16018.0
Styrene degradation	2262.0	183.0	462.0	9512.0	27407.0	27228.0	949.0	548.0	708.0	167.0	230.0	304.0	421.0	515.0	810.0	344.0	520.0	1460.0	638.0	445.0	1258.0	874.0	2032.0	392.0	3454.0	640.0	913.0	3148.0	504.0	2670.0	2369.0	5723.0	774.0	416.0	1410.0	157.0	63.0	109.0	37.0	15883.0	224.0	23419.0	1085.0	282.0	1837.0	195.0	151.0	30.0	143.0
Sulfur metabolism	50263.0	6267.0	8662.0	211428.0	274616.0	290415.0	17993.0	8302.0	10873.0	6675.0	3245.0	4529.0	8994.0	17973.0	12392.0	7176.0	7634.0	26854.0	10505.0	5666.0	11974.0	7907.0	26209.0	11472.0	39698.0	11749.0	12283.0	32485.0	13360.0	27926.0	34310.0	58255.0	6734.0	7785.0	14536.0	12762.0	7093.0	13565.0	3738.0	548465.0	29131.0	345232.0	31756.0	6136.0	23867.0	5144.0	11260.0	3683.0	8851.0
Sulfur relay system	33563.0	4212.0	6981.0	164069.0	230986.0	242103.0	11157.0	5215.0	7478.0	5720.0	2539.0	3977.0	6580.0	12721.0	9078.0	5187.0	5636.0	18304.0	6806.0	4261.0	9608.0	5590.0	19267.0	7250.0	31024.0	8664.0	8831.0	23903.0	7359.0	23095.0	27920.0	50221.0	4712.0	4806.0	9342.0	7606.0	6142.0	9794.0	2770.0	406367.0	25384.0	289101.0	22990.0	4289.0	18808.0	4500.0	7141.0	2718.0	5715.0
Synthesis and degradation of ketone bodies	5670.0	650.0	1095.0	33306.0	65265.0	62168.0	1285.0	880.0	1154.0	910.0	580.0	945.0	1253.0	1854.0	1722.0	886.0	1129.0	3687.0	1013.0	985.0	2257.0	1208.0	4019.0	886.0	8337.0	1650.0	1920.0	4806.0	659.0	5182.0	4968.0	13740.0	1020.0	569.0	1540.0	479.0	829.0	1100.0	311.0	59771.0	3284.0	62259.0	4400.0	779.0	4370.0	813.0	459.0	281.0	604.0
Systemic lupus erythematosus	0.0	0.0	0.0	0.0	0.0	0.0	0.0	0.0	0.0	0.0	0.0	0.0	0.0	0.0	0.0	0.0	0.0	0.0	0.0	0.0	0.0	0.0	0.0	0.0	0.0	0.0	0.0	0.0	0.0	0.0	0.0	0.0	0.0	0.0	0.0	0.0	0.0	0.0	0.0	2.0	0.0	0.0	0.0	0.0	0.0	0.0	0.0	0.0	0.0
TGF-beta signaling pathway	0.0	0.0	0.0	0.0	0.0	0.0	0.0	0.0	0.0	0.0	0.0	0.0	0.0	0.0	0.0	0.0	0.0	0.0	0.0	0.0	0.0	0.0	0.0	0.0	0.0	0.0	0.0	0.0	0.0	0.0	0.0	0.0	0.0	0.0	0.0	0.0	0.0	0.0	0.0	0.0	0.0	0.0	0.0	0.0	0.0	0.0	0.0	0.0	0.0
Taurine and hypotaurine metabolism	27937.0	3603.0	5282.0	127873.0	101639.0	118862.0	11047.0	4775.0	6391.0	3456.0	1382.0	1880.0	4385.0	9651.0	6195.0	3761.0	3763.0	13955.0	6258.0	2663.0	5334.0	3980.0	13166.0	7046.0	16653.0	6360.0	6367.0	18063.0	8511.0	11456.0	16598.0	24799.0	3389.0	4667.0	8151.0	8594.0	3836.0	8357.0	2176.0	315602.0	16308.0	159637.0	17612.0	3412.0	10601.0	2584.0	7510.0	2246.0	5515.0
Terpenoid backbone biosynthesis	123367.0	16118.0	21958.0	522885.0	534693.0	590082.0	44956.0	19685.0	26540.0	16956.0	6686.0	9821.0	20324.0	43427.0	27818.0	17145.0	17221.0	62776.0	25473.0	12224.0	23945.0	16374.0	59889.0	30333.0	82182.0	29111.0	28157.0	72779.0	34338.0	58440.0	79832.0	119085.0	13578.0	19330.0	32183.0	35403.0	19228.0	38133.0	10003.0	1428452.0	81670.0	782421.0	78940.0	15251.0	50983.0	12912.0	31637.0	10347.0	24002.0
Tetracycline biosynthesis	18203.0	2375.0	4596.0	110414.0	106867.0	106549.0	5325.0	2286.0	3859.0	3611.0	1104.0	2150.0	3457.0	7216.0	4541.0	2550.0	2795.0	7979.0	3598.0	1961.0	4155.0	2274.0	9851.0	3770.0	14770.0	4724.0	3985.0	11341.0	3320.0	11494.0	15573.0	25248.0	1860.0	2319.0	3860.0	4284.0	3965.0	6097.0	1752.0	248773.0	16193.0	153112.0	14491.0	2124.0	8670.0	2629.0	3963.0	1573.0	3288.0
Thiamine metabolism	106771.0	13762.0	18550.0	430774.0	529263.0	571058.0	39779.0	17930.0	23965.0	14996.0	6481.0	9346.0	18631.0	38281.0	25938.0	15485.0	16001.0	57089.0	22480.0	11545.0	24096.0	16296.0	55537.0	25802.0	79433.0	25866.0	25947.0	67698.0	29440.0	55543.0	73362.0	111654.0	13779.0	16943.0	30865.0	29617.0	16381.0	32144.0	8548.0	1214856.0	69239.0	716452.0	65520.0	13354.0	48581.0	11227.0	26728.0	8787.0	20130.0
Tight junction	0.0	0.0	0.0	0.0	0.0	0.0	0.0	0.0	0.0	0.0	0.0	0.0	0.0	0.0	0.0	0.0	0.0	0.0	0.0	0.0	0.0	0.0	0.0	0.0	0.0	0.0	0.0	0.0	0.0	0.0	0.0	0.0	0.0	0.0	0.0	0.0	0.0	0.0	0.0	0.0	0.0	0.0	0.0	0.0	0.0	0.0	0.0	0.0	0.0
Toluene degradation	24307.0	3360.0	3221.0	79783.0	47003.0	72215.0	9253.0	3478.0	5028.0	2942.0	839.0	1198.0	3799.0	10154.0	5682.0	3163.0	2659.0	12310.0	4603.0	1697.0	2423.0	1862.0	8903.0	6754.0	9903.0	5385.0	4551.0	13543.0	7315.0	6022.0	10265.0	23198.0	1399.0	3714.0	5044.0	8893.0	3037.0	7469.0	2028.0	290058.0	12125.0	140342.0	15296.0	3117.0	6379.0	2297.0	8589.0	2057.0	5256.0
Toxoplasmosis	27.0	0.0	0.0	15.0	0.0	0.0	0.0	0.0	1.0	0.0	0.0	0.0	0.0	0.0	0.0	0.0	0.0	0.0	0.0	0.0	0.0	0.0	0.0	0.0	0.0	0.0	0.0	3.0	13.0	0.0	0.0	6.0	0.0	0.0	0.0	0.0	0.0	0.0	0.0	111.0	0.0	34.0	2.0	0.0	0.0	0.0	0.0	0.0	0.0
Transcription factors	242995.0	26452.0	62979.0	1254267.0	1888890.0	1803885.0	96446.0	49351.0	67201.0	34576.0	19447.0	28079.0	43575.0	72394.0	71354.0	36186.0	47670.0	118817.0	64530.0	36589.0	99784.0	68534.0	176278.0	47633.0	262331.0	62617.0	74271.0	240454.0	62671.0	200032.0	251717.0	314364.0	61388.0	46289.0	114316.0	40224.0	38761.0	58107.0	16304.0	2551392.0	164569.0	1967450.0	145253.0	27747.0	147643.0	28304.0	36618.0	16131.0	33255.0
Transcription machinery	199621.0	24269.0	34927.0	759156.0	925936.0	964880.0	75172.0	34188.0	44657.0	23616.0	11105.0	14863.0	31496.0	64173.0	45857.0	26735.0	29474.0	96356.0	43330.0	21748.0	46468.0	33469.0	105396.0	46874.0	142469.0	45751.0	48357.0	135802.0	56549.0	103845.0	139475.0	186762.0	29098.0	33452.0	63158.0	51546.0	27024.0	54184.0	14521.0	2119838.0	116486.0	1210849.0	114763.0	23082.0	83984.0	18648.0	45541.0	14726.0	35143.0
Transcription related proteins	438.0	35.0	201.0	2262.0	5401.0	7913.0	161.0	42.0	155.0	153.0	68.0	102.0	113.0	245.0	176.0	130.0	121.0	230.0	84.0	65.0	220.0	86.0	287.0	91.0	398.0	151.0	130.0	481.0	56.0	428.0	651.0	1089.0	60.0	72.0	75.0	79.0	76.0	102.0	64.0	3909.0	223.0	5117.0	334.0	41.0	367.0	70.0	87.0	27.0	52.0
Translation factors	124906.0	16118.0	21816.0	502747.0	479171.0	541400.0	48156.0	21047.0	28006.0	16291.0	6432.0	8995.0	19931.0	43307.0	28102.0	17207.0	17233.0	62544.0	26881.0	12170.0	24481.0	17780.0	60374.0	31267.0	77860.0	28851.0	28468.0	77656.0	37044.0	55637.0	79197.0	108724.0	15022.0	20694.0	35887.0	37260.0	18450.0	38454.0	10063.0	1418719.0	79137.0	745930.0	76410.0	15334.0	48853.0	12245.0	33230.0	10449.0	24524.0
Translation proteins	190742.0	24197.0	35318.0	804377.0	865028.0	930899.0	72621.0	32586.0	43306.0	24862.0	10663.0	14907.0	30783.0	64529.0	44535.0	26563.0	27819.0	95840.0	41690.0	19928.0	42413.0	29912.0	98700.0	46332.0	132978.0	45033.0	45719.0	126333.0	54596.0	94969.0	131003.0	178126.0	25516.0	31696.0	57690.0	53170.0	28416.0	56869.0	14949.0	2155329.0	121982.0	1196714.0	116913.0	23279.0	81119.0	19252.0	47532.0	15523.0	35847.0
Transporters	1052218.0	113076.0	268356.0	5049227.0	8180486.0	7687648.0	461172.0	236557.0	318034.0	137579.0	86232.0	117641.0	186117.0	302993.0	328643.0	159310.0	215666.0	522596.0	300500.0	164360.0	465183.0	333043.0	813188.0	212831.0	1173633.0	275311.0	336780.0	1148914.0	302868.0	890516.0	1119791.0	1282004.0	303309.0	217597.0	572731.0	181468.0	147902.0	239226.0	64974.0	10564163.0	637592.0	8216705.0	568785.0	121280.0	640623.0	111360.0	165447.0	66410.0	141577.0
Tropane, piperidine and pyridine alkaloid biosynthesis	22348.0	2800.0	3521.0	78362.0	94076.0	99380.0	8016.0	3468.0	4576.0	2485.0	1097.0	1451.0	3348.0	7160.0	4743.0	2842.0	3021.0	10452.0	4495.0	2135.0	4156.0	2966.0	10821.0	5383.0	14326.0	5032.0	5007.0	14153.0	6164.0	10144.0	14097.0	21230.0	2539.0	3515.0	5869.0	6112.0	3019.0	6194.0	1645.0	242662.0	12922.0	130025.0	13187.0	2578.0	8513.0	2147.0	5404.0	1666.0	4121.0
Tryptophan metabolism	36790.0	4580.0	5556.0	127311.0	147829.0	169264.0	14928.0	6778.0	8773.0	4234.0	1938.0	2507.0	5826.0	12357.0	8487.0	5087.0	5177.0	19693.0	8093.0	3673.0	7857.0	5909.0	18512.0	9330.0	24492.0	8737.0	8948.0	28428.0	11017.0	16261.0	22235.0	41200.0	5030.0	6092.0	11834.0	11154.0	4621.0	10633.0	2724.0	411497.0	19915.0	236403.0	21939.0	4965.0	14908.0	3684.0	9891.0	2873.0	7057.0
Tuberculosis	30342.0	3889.0	5398.0	127196.0	127429.0	141957.0	11409.0	5023.0	6713.0	4003.0	1626.0	2301.0	4943.0	10599.0	6904.0	4179.0	4232.0	15335.0	6453.0	3014.0	6105.0	4299.0	14878.0	7460.0	19808.0	7057.0	7014.0	18995.0	8697.0	14035.0	19564.0	28772.0	3636.0	4944.0	8494.0	8820.0	4491.0	9162.0	2415.0	346482.0	19094.0	187630.0	18758.0	3707.0	12383.0	3022.0	7838.0	2485.0	5840.0
Two-component system	249291.0	27805.0	51919.0	1034280.0	1851305.0	1828855.0	104863.0	52214.0	67272.0	28658.0	19217.0	24384.0	43352.0	76589.0	73708.0	37431.0	46878.0	135057.0	63777.0	35389.0	94138.0	66009.0	172679.0	53965.0	255958.0	63092.0	76802.0	244192.0	70874.0	181772.0	222595.0	327405.0	58988.0	47054.0	115772.0	50790.0	30882.0	56687.0	15393.0	2482398.0	131894.0	1895193.0	131823.0	29385.0	147030.0	24944.0	47598.0	15961.0	36648.0
Type I diabetes mellitus	16135.0	2140.0	2471.0	59043.0	45567.0	57563.0	6396.0	2692.0	3495.0	1981.0	704.0	940.0	2500.0	5769.0	3369.0	2184.0	2031.0	8291.0	3341.0	1383.0	2433.0	1872.0	6968.0	4284.0	8313.0	3635.0	3449.0	9013.0	4986.0	5681.0	8609.0	12667.0	1544.0	2591.0	4169.0	5413.0	2245.0	5178.0	1330.0	184488.0	9645.0	87627.0	9532.0	2030.0	5470.0	1465.0	4815.0	1401.0	3388.0
Type II diabetes mellitus	10082.0	1279.0	1760.0	41506.0	41559.0	46067.0	3766.0	1669.0	2188.0	1318.0	540.0	750.0	1642.0	3507.0	2241.0	1393.0	1412.0	5044.0	2116.0	1009.0	2014.0	1418.0	4884.0	2455.0	6496.0	2296.0	2294.0	5908.0	2885.0	4633.0	6556.0	8706.0	1190.0	1651.0	2792.0	2888.0	1462.0	3014.0	812.0	113162.0	6271.0	60127.0	6219.0	1218.0	4100.0	958.0	2536.0	819.0	1927.0
Tyrosine metabolism	60671.0	7649.0	13431.0	340268.0	272879.0	297944.0	21777.0	9753.0	13758.0	9178.0	3329.0	5252.0	10539.0	22313.0	14241.0	8275.0	8496.0	29071.0	13675.0	6236.0	13534.0	9060.0	29949.0	13687.0	41233.0	13938.0	13795.0	42101.0	16186.0	28561.0	40603.0	68573.0	7628.0	9762.0	17074.0	16245.0	9905.0	17951.0	5095.0	720669.0	40057.0	415578.0	44833.0	7389.0	25951.0	6941.0	14398.0	4797.0	11221.0
Ubiquinone and other terpenoid-quinone biosynthesis	53810.0	7073.0	7768.0	196697.0	102172.0	159473.0	21961.0	8992.0	11833.0	6108.0	2153.0	2559.0	8147.0	19773.0	10921.0	7136.0	6197.0	27161.0	11425.0	4259.0	6904.0	5730.0	20513.0	14500.0	22181.0	11263.0	10761.0	31213.0	18153.0	14152.0	23912.0	42138.0	4786.0	9253.0	13743.0	18827.0	6216.0	16099.0	4315.0	581474.0	25530.0	266508.0	33181.0	6657.0	15482.0	4317.0	16574.0	4341.0	11417.0
Ubiquitin system	539.0	46.0	27.0	1412.0	313.0	962.0	69.0	30.0	77.0	141.0	16.0	57.0	135.0	314.0	105.0	56.0	48.0	111.0	34.0	59.0	80.0	20.0	63.0	34.0	145.0	64.0	36.0	286.0	53.0	45.0	161.0	1058.0	12.0	30.0	25.0	55.0	78.0	96.0	59.0	4965.0	203.0	4319.0	576.0	47.0	114.0	76.0	71.0	19.0	66.0
VEGF signaling pathway	0.0	0.0	0.0	0.0	0.0	0.0	0.0	0.0	0.0	0.0	0.0	0.0	0.0	0.0	0.0	0.0	0.0	0.0	0.0	0.0	0.0	0.0	0.0	0.0	0.0	0.0	0.0	0.0	0.0	0.0	0.0	0.0	0.0	0.0	0.0	0.0	0.0	0.0	0.0	0.0	0.0	0.0	0.0	0.0	0.0	0.0	0.0	0.0	0.0
Valine, leucine and isoleucine biosynthesis	157489.0	19544.0	26947.0	580413.0	749743.0	788364.0	62311.0	28455.0	36638.0	18893.0	9183.0	11888.0	25334.0	51721.0	37475.0	22116.0	23724.0	81032.0	35153.0	17078.0	37302.0	27159.0	85680.0	38471.0	115348.0	37292.0	39211.0	111461.0	46596.0	83623.0	111520.0	150769.0	23649.0	27241.0	52414.0	43349.0	21763.0	45017.0	11826.0	1714886.0	93998.0	987683.0	88773.0	19135.0	69016.0	15112.0	38700.0	12346.0	28859.0
Valine, leucine and isoleucine degradation	53012.0	6470.0	8375.0	200834.0	239300.0	264778.0	20028.0	9299.0	11996.0	6375.0	2901.0	3955.0	8559.0	17661.0	12127.0	7192.0	7481.0	27587.0	11291.0	5575.0	11923.0	8482.0	26580.0	12602.0	36959.0	12263.0	12956.0	39388.0	15011.0	24503.0	32465.0	61599.0	7273.0	8595.0	16189.0	14491.0	6924.0	14645.0	3854.0	577982.0	29287.0	348704.0	32838.0	6834.0	22754.0	5408.0	12926.0	3988.0	9630.0
Various types of N-glycan biosynthesis	31.0	4.0	26.0	950.0	1612.0	2094.0	20.0	0.0	11.0	9.0	14.0	10.0	3.0	12.0	23.0	15.0	14.0	33.0	4.0	10.0	29.0	5.0	31.0	10.0	71.0	15.0	34.0	114.0	4.0	27.0	34.0	362.0	4.0	3.0	5.0	14.0	2.0	17.0	2.0	766.0	32.0	1104.0	19.0	0.0	104.0	11.0	20.0	3.0	8.0
Vascular smooth muscle contraction	0.0	0.0	0.0	0.0	0.0	0.0	0.0	0.0	0.0	0.0	0.0	0.0	0.0	0.0	0.0	0.0	0.0	0.0	0.0	0.0	0.0	0.0	0.0	0.0	0.0	0.0	0.0	0.0	0.0	0.0	0.0	0.0	0.0	0.0	0.0	0.0	0.0	0.0	0.0	0.0	0.0	0.0	0.0	0.0	0.0	0.0	0.0	0.0	0.0
Vasopressin-regulated water reabsorption	0.0	0.0	0.0	0.0	0.0	0.0	0.0	0.0	0.0	0.0	0.0	0.0	0.0	0.0	0.0	0.0	0.0	0.0	0.0	0.0	0.0	0.0	0.0	0.0	0.0	0.0	0.0	0.0	0.0	0.0	0.0	0.0	0.0	0.0	0.0	0.0	0.0	0.0	0.0	0.0	0.0	0.0	0.0	0.0	0.0	0.0	0.0	0.0	0.0
Vibrio cholerae infection	0.0	0.0	0.0	1.0	0.0	0.0	0.0	1.0	0.0	0.0	0.0	0.0	0.0	0.0	0.0	0.0	0.0	0.0	0.0	0.0	0.0	0.0	0.0	0.0	0.0	0.0	0.0	4.0	0.0	0.0	0.0	9.0	0.0	0.0	0.0	0.0	0.0	0.0	0.0	23.0	1.0	21.0	2.0	0.0	0.0	0.0	0.0	0.0	0.0
Vibrio cholerae pathogenic cycle	12988.0	1624.0	2634.0	55882.0	74566.0	81890.0	5082.0	2333.0	3107.0	1859.0	870.0	1258.0	2254.0	4376.0	3293.0	1942.0	2137.0	6957.0	2965.0	1614.0	3733.0	2447.0	7282.0	3071.0	10595.0	3166.0	3436.0	9717.0	3724.0	7824.0	10116.0	15678.0	2068.0	2291.0	4367.0	3170.0	2103.0	3588.0	965.0	142209.0	8903.0	98347.0	8054.0	1635.0	6704.0	1511.0	2888.0	1063.0	2320.0
Viral myocarditis	27.0	0.0	0.0	15.0	0.0	0.0	0.0	0.0	1.0	0.0	0.0	0.0	0.0	0.0	0.0	0.0	0.0	0.0	0.0	0.0	0.0	0.0	0.0	0.0	0.0	0.0	0.0	3.0	13.0	0.0	0.0	6.0	0.0	0.0	0.0	0.0	0.0	0.0	0.0	111.0	0.0	34.0	2.0	0.0	0.0	0.0	0.0	0.0	0.0
Vitamin B6 metabolism	47398.0	5951.0	7719.0	175053.0	171347.0	198250.0	18720.0	8186.0	10514.0	5428.0	2365.0	2996.0	7353.0	16059.0	10384.0	6393.0	6408.0	23918.0	10277.0	4562.0	9117.0	6799.0	22454.0	11938.0	28363.0	10553.0	10745.0	29999.0	14526.0	20261.0	28704.0	40467.0	5784.0	8104.0	13847.0	14196.0	6108.0	13555.0	3603.0	510049.0	25929.0	267797.0	27814.0	5720.0	17768.0	4180.0	12479.0	3702.0	9109.0
Wnt signaling pathway	0.0	0.0	0.0	0.0	0.0	0.0	0.0	0.0	0.0	0.0	0.0	0.0	0.0	0.0	0.0	0.0	0.0	0.0	0.0	0.0	0.0	0.0	0.0	0.0	0.0	0.0	0.0	0.0	0.0	0.0	0.0	0.0	0.0	0.0	0.0	0.0	0.0	0.0	0.0	0.0	0.0	0.0	0.0	0.0	0.0	0.0	0.0	0.0	0.0
Xylene degradation	5435.0	600.0	1992.0	44192.0	53646.0	52864.0	2088.0	1123.0	1688.0	1320.0	588.0	985.0	1259.0	2058.0	1941.0	975.0	1201.0	2754.0	1620.0	999.0	2860.0	1702.0	4286.0	819.0	6834.0	1478.0	1768.0	6248.0	1146.0	5331.0	7039.0	9826.0	1538.0	1061.0	2756.0	625.0	1456.0	1637.0	526.0	72445.0	6011.0	62521.0	4563.0	698.0	4433.0	1026.0	686.0	482.0	734.0
Zeatin biosynthesis	10808.0	1376.0	1817.0	43509.0	41826.0	46713.0	3950.0	1721.0	2292.0	1352.0	552.0	774.0	1708.0	3667.0	2352.0	1419.0	1447.0	5189.0	2250.0	1062.0	2054.0	1443.0	5017.0	2601.0	6657.0	2376.0	2375.0	6419.0	3152.0	4722.0	6657.0	9742.0	1232.0	1780.0	2883.0	3008.0	1517.0	3081.0	821.0	117610.0	6393.0	63077.0	6814.0	1259.0	4133.0	1025.0	2642.0	835.0	2044.0
alpha-Linolenic acid metabolism	998.0	118.0	50.0	4714.0	14081.0	13756.0	145.0	141.0	91.0	37.0	120.0	146.0	216.0	271.0	269.0	156.0	190.0	939.0	84.0	203.0	333.0	116.0	617.0	177.0	1762.0	276.0	393.0	640.0	63.0	917.0	551.0	3148.0	106.0	44.0	90.0	67.0	22.0	51.0	16.0	7251.0	63.0	11246.0	625.0	169.0	860.0	107.0	44.0	12.0	72.0
beta-Alanine metabolism	50983.0	6617.0	7256.0	174824.0	179320.0	211494.0	19734.0	8573.0	10729.0	5673.0	2576.0	3100.0	7917.0	17551.0	10679.0	7008.0	6619.0	27547.0	10402.0	4618.0	8104.0	6033.0	22936.0	13368.0	29751.0	11633.0	11456.0	30855.0	15308.0	20084.0	27664.0	47710.0	5093.0	8084.0	13008.0	16461.0	6729.0	15382.0	3963.0	574447.0	28737.0	296629.0	29945.0	6664.0	18916.0	4766.0	14360.0	4233.0	10293.0
beta-Lactam resistance	6391.0	856.0	1172.0	28659.0	8825.0	17008.0	2806.0	1072.0	1415.0	674.0	266.0	235.0	918.0	2377.0	1222.0	891.0	702.0	3354.0	1431.0	431.0	547.0	543.0	2319.0	1879.0	2032.0	1392.0	1263.0	3553.0	2174.0	1629.0	2797.0	3701.0	455.0	1044.0	1528.0	2655.0	796.0	2187.0	563.0	78433.0	3396.0	28199.0	3855.0	844.0	1669.0	480.0	2233.0	584.0	1466.0
mRNA surveillance pathway	0.0	0.0	0.0	0.0	0.0	0.0	0.0	0.0	0.0	0.0	0.0	0.0	0.0	0.0	0.0	0.0	0.0	0.0	0.0	0.0	0.0	0.0	0.0	0.0	0.0	0.0	0.0	0.0	0.0	0.0	0.0	0.0	0.0	0.0	0.0	0.0	0.0	0.0	0.0	0.0	0.0	0.0	0.0	0.0	0.0	0.0	0.0	0.0	0.0
mTOR signaling pathway	0.0	0.0	0.0	0.0	0.0	0.0	0.0	0.0	0.0	0.0	0.0	0.0	0.0	0.0	0.0	0.0	0.0	0.0	0.0	0.0	0.0	0.0	0.0	0.0	0.0	0.0	0.0	0.0	0.0	0.0	0.0	0.0	0.0	0.0	0.0	0.0	0.0	0.0	0.0	0.0	0.0	0.0	0.0	0.0	0.0	0.0	0.0	0.0	0.0
p53 signaling pathway	27.0	0.0	0.0	15.0	0.0	0.0	0.0	0.0	1.0	0.0	0.0	0.0	0.0	0.0	0.0	0.0	0.0	0.0	0.0	0.0	0.0	0.0	0.0	0.0	0.0	0.0	0.0	3.0	13.0	0.0	0.0	6.0	0.0	0.0	0.0	0.0	0.0	0.0	0.0	114.0	0.0	36.0	2.0	0.0	0.0	0.0	0.0	0.0	0.0
BO ILEUM	10	11	12	13	14	15	152	154	155	156	16	160	161	162	163	164	165	166	17	18	19	191	192	193	194	195	196	20	21	3	4	5	6	7	70	71	72	73	74	75	8	86	87	9
1,1,1-Trichloro-2,2-bis(4-chlorophenyl)ethane (DDT) degradation	0.0	1.0	0.0	0.0	6.0	4.0	9.0	7.0	7.0	5.0	4.0	5.0	9.0	34.0	142.0	5.0	0.0	66.0	0.0	5.0	17.0	11.0	29.0	75.0	31.0	16.0	4.0	3.0	2.0	15.0	6.0	29.0	6.0	0.0	129.0	0.0	28.0	4.0	110.0	0.0	12.0	53.0	34.0	0.0
ABC transporters	97413.0	14946.0	7498.0	4009.0	53236.0	24755.0	48629.0	61447.0	51407.0	124309.0	156875.0	44836.0	70750.0	261513.0	704519.0	35387.0	94125.0	347976.0	30356.0	35750.0	402801.0	102331.0	187341.0	517153.0	368163.0	84801.0	67168.0	20629.0	23120.0	15187.0	25710.0	84167.0	104301.0	5702.0	4401192.0	526602.0	97293.0	95180.0	1899080.0	76865.0	51093.0	92106.0	121593.0	20235.0
Adherens junction	0.0	0.0	0.0	0.0	0.0	0.0	0.0	0.0	0.0	0.0	0.0	0.0	0.0	0.0	0.0	0.0	0.0	0.0	0.0	0.0	0.0	0.0	0.0	0.0	0.0	0.0	0.0	0.0	0.0	0.0	0.0	0.0	0.0	0.0	0.0	0.0	0.0	0.0	0.0	0.0	0.0	0.0	0.0	0.0
Adipocytokine signaling pathway	15.0	7.0	106.0	74.0	188.0	357.0	783.0	1184.0	1140.0	451.0	861.0	520.0	1588.0	5697.0	15877.0	772.0	679.0	7942.0	347.0	684.0	5841.0	1729.0	3998.0	9949.0	4370.0	1497.0	743.0	265.0	420.0	317.0	401.0	2214.0	902.0	100.0	29750.0	48.0	342.0	629.0	18778.0	0.0	293.0	943.0	1081.0	20.0
African trypanosomiasis	4.0	0.0	23.0	18.0	8.0	55.0	384.0	558.0	557.0	237.0	79.0	244.0	483.0	1436.0	5761.0	383.0	324.0	3627.0	66.0	158.0	198.0	859.0	1906.0	4739.0	2107.0	730.0	313.0	76.0	105.0	2.0	33.0	29.0	52.0	20.0	4236.0	2.0	0.0	33.0	3942.0	0.0	14.0	94.0	665.0	2.0
Alanine, aspartate and glutamate metabolism	29046.0	3865.0	2509.0	831.0	12777.0	6465.0	15189.0	19055.0	16792.0	34562.0	40883.0	13074.0	27136.0	99902.0	252533.0	11492.0	27189.0	110797.0	9436.0	8545.0	137442.0	31528.0	60481.0	155888.0	107216.0	27269.0	17439.0	6385.0	5931.0	6306.0	9185.0	39359.0	33705.0	1383.0	1353933.0	149435.0	31164.0	30972.0	674016.0	21653.0	15966.0	29808.0	37211.0	6054.0
Aldosterone-regulated sodium reabsorption	0.0	0.0	0.0	0.0	0.0	0.0	0.0	0.0	0.0	0.0	0.0	0.0	0.0	0.0	0.0	0.0	0.0	0.0	0.0	0.0	0.0	0.0	0.0	0.0	0.0	0.0	0.0	0.0	0.0	0.0	0.0	0.0	0.0	0.0	0.0	0.0	0.0	0.0	0.0	0.0	0.0	0.0	0.0	0.0
Alzheimer's disease	1513.0	222.0	190.0	91.0	878.0	509.0	1183.0	1459.0	1428.0	2033.0	2590.0	936.0	1835.0	6070.0	19151.0	971.0	1717.0	9307.0	729.0	872.0	6932.0	2464.0	4900.0	12518.0	7710.0	2162.0	1371.0	672.0	665.0	312.0	473.0	1758.0	1788.0	141.0	82473.0	7554.0	1575.0	1594.0	34289.0	1092.0	803.0	1591.0	4584.0	330.0
Amino acid metabolism	6633.0	927.0	446.0	168.0	3068.0	1256.0	2712.0	3296.0	2678.0	7824.0	9582.0	2545.0	4915.0	18616.0	45717.0	1802.0	5783.0	18460.0	1885.0	1624.0	26793.0	5771.0	10098.0	27077.0	21124.0	4699.0	3475.0	1319.0	1254.0	1325.0	1966.0	7718.0	7479.0	267.0	288308.0	35421.0	6843.0	6924.0	109813.0	5159.0	2870.0	6329.0	8148.0	1347.0
Amino acid related enzymes	45095.0	6310.0	3828.0	1162.0	22379.0	9559.0	22113.0	27046.0	23865.0	52881.0	66104.0	19743.0	37744.0	135198.0	356648.0	16228.0	40533.0	155895.0	14961.0	12263.0	198619.0	45682.0	85529.0	224908.0	161038.0	39495.0	24927.0	10633.0	9015.0	8651.0	12733.0	52008.0	49071.0	2029.0	2026222.0	227150.0	47031.0	45398.0	1012232.0	32883.0	23802.0	43243.0	65846.0	9542.0
Amino sugar and nucleotide sugar metabolism	45412.0	6788.0	3263.0	861.0	24467.0	9125.0	16671.0	19643.0	15530.0	52692.0	70620.0	16845.0	31186.0	111737.0	268063.0	10602.0	37372.0	105185.0	12347.0	9259.0	191304.0	34413.0	58635.0	166591.0	137182.0	28937.0	25130.0	8823.0	6980.0	7829.0	12062.0	46589.0	47358.0	1629.0	1948023.0	236691.0	46188.0	45385.0	864344.0	34416.0	22039.0	40116.0	51461.0	9567.0
Aminoacyl-tRNA biosynthesis	38901.0	5707.0	3355.0	924.0	21699.0	8184.0	17351.0	20962.0	18009.0	44637.0	60369.0	16314.0	29484.0	103249.0	276470.0	12295.0	33110.0	117229.0	13281.0	9617.0	165345.0	35658.0	64868.0	176395.0	132306.0	30775.0	20257.0	9423.0	7378.0	6938.0	10285.0	40195.0	40786.0	1717.0	1722864.0	191970.0	40070.0	37513.0	863417.0	27750.0	20103.0	36029.0	58555.0	8401.0
Aminobenzoate degradation	3381.0	590.0	1172.0	574.0	3307.0	3125.0	7595.0	10212.0	10412.0	6731.0	8810.0	5290.0	10911.0	31192.0	107739.0	6742.0	7417.0	66293.0	3664.0	5090.0	20484.0	15847.0	35518.0	86928.0	44091.0	14429.0	7684.0	1981.0	2657.0	734.0	952.0	3944.0	4360.0	884.0	261899.0	12307.0	3552.0	3467.0	115520.0	1691.0	2365.0	3315.0	5685.0	963.0
Amoebiasis	3.0	1.0	21.0	17.0	63.0	62.0	127.0	185.0	157.0	78.0	118.0	64.0	198.0	633.0	2206.0	120.0	96.0	1257.0	90.0	126.0	801.0	245.0	616.0	1631.0	692.0	225.0	121.0	44.0	91.0	33.0	59.0	180.0	206.0	16.0	6618.0	4.0	16.0	28.0	6388.0	0.0	75.0	246.0	244.0	3.0
Amyotrophic lateral sclerosis (ALS)	10.0	3.0	59.0	42.0	169.0	176.0	556.0	767.0	797.0	326.0	544.0	344.0	1084.0	3893.0	10772.0	546.0	471.0	5418.0	209.0	376.0	3383.0	1295.0	2769.0	6545.0	2987.0	1043.0	485.0	201.0	280.0	186.0	347.0	1400.0	726.0	65.0	20283.0	18.0	168.0	296.0	12852.0	0.0	226.0	743.0	1156.0	7.0
Antigen processing and presentation	1061.0	135.0	28.0	16.0	294.0	152.0	522.0	644.0	563.0	1409.0	1282.0	466.0	949.0	3728.0	8926.0	406.0	1115.0	3774.0	142.0	218.0	5094.0	1046.0	1942.0	5133.0	3708.0	901.0	408.0	206.0	207.0	250.0	359.0	1561.0	1277.0	28.0	44276.0	6399.0	1134.0	1280.0	22246.0	942.0	591.0	1199.0	1893.0	194.0
Apoptosis	379.0	38.0	111.0	32.0	148.0	188.0	312.0	396.0	397.0	317.0	392.0	223.0	454.0	1073.0	4439.0	264.0	319.0	2376.0	319.0	259.0	780.0	580.0	1375.0	3159.0	1826.0	594.0	221.0	171.0	168.0	28.0	55.0	74.0	254.0	52.0	22372.0	1107.0	385.0	249.0	9091.0	146.0	118.0	187.0	842.0	99.0
Arachidonic acid metabolism	1074.0	139.0	87.0	65.0	290.0	351.0	1167.0	1509.0	1491.0	1792.0	1212.0	830.0	1434.0	4107.0	14874.0	960.0	1645.0	9615.0	304.0	659.0	1459.0	2474.0	5129.0	12572.0	7109.0	2189.0	1135.0	219.0	353.0	149.0	47.0	227.0	917.0	108.0	45967.0	6404.0	1020.0	1124.0	5899.0	942.0	277.0	763.0	1217.0	199.0
Arginine and proline metabolism	31786.0	4162.0	2655.0	1137.0	12618.0	7446.0	17417.0	22106.0	19435.0	38734.0	43330.0	14630.0	29262.0	110897.0	286561.0	13326.0	30909.0	130103.0	10513.0	11474.0	153252.0	36071.0	70264.0	180422.0	121105.0	31245.0	21151.0	7101.0	7563.0	6619.0	10013.0	41985.0	36443.0	1748.0	1481978.0	167453.0	33637.0	34503.0	742031.0	24322.0	17505.0	32120.0	42267.0	6487.0
Arrhythmogenic right ventricular cardiomyopathy (ARVC)	0.0	0.0	0.0	0.0	0.0	0.0	0.0	0.0	0.0	0.0	0.0	0.0	0.0	0.0	0.0	0.0	0.0	0.0	0.0	0.0	0.0	0.0	0.0	0.0	0.0	0.0	0.0	0.0	0.0	0.0	0.0	0.0	0.0	0.0	0.0	0.0	0.0	0.0	0.0	0.0	0.0	0.0	0.0	0.0
Ascorbate and aldarate metabolism	3400.0	555.0	213.0	169.0	1970.0	916.0	2366.0	2989.0	2754.0	4950.0	6315.0	2001.0	3422.0	13763.0	36246.0	1749.0	3995.0	18730.0	984.0	1588.0	14740.0	5433.0	9985.0	25824.0	16610.0	4267.0	4123.0	777.0	949.0	618.0	1390.0	4304.0	4184.0	245.0	160022.0	19328.0	3411.0	3718.0	55495.0	2835.0	1593.0	3498.0	4346.0	685.0
Atrazine degradation	16.0	4.0	93.0	78.0	62.0	282.0	486.0	661.0	706.0	271.0	311.0	314.0	627.0	2056.0	7243.0	447.0	399.0	4713.0	297.0	619.0	1695.0	1049.0	2394.0	5615.0	2572.0	932.0	459.0	128.0	353.0	31.0	108.0	262.0	188.0	79.0	15502.0	18.0	45.0	121.0	3192.0	0.0	134.0	141.0	300.0	14.0
Bacterial chemotaxis	12808.0	1648.0	912.0	640.0	5092.0	3520.0	4842.0	5543.0	4475.0	15880.0	16151.0	4271.0	8361.0	32734.0	71945.0	3719.0	11998.0	31183.0	3804.0	6065.0	64527.0	9316.0	16432.0	42748.0	36046.0	8145.0	6356.0	2821.0	4299.0	2738.0	3032.0	13674.0	17609.0	894.0	633683.0	76792.0	12660.0	13562.0	322566.0	11304.0	9800.0	15923.0	17268.0	2415.0
Bacterial invasion of epithelial cells	0.0	0.0	0.0	0.0	0.0	0.0	0.0	0.0	0.0	1.0	0.0	0.0	0.0	0.0	30.0	2.0	4.0	11.0	0.0	0.0	0.0	3.0	3.0	52.0	5.0	0.0	0.0	0.0	0.0	0.0	0.0	0.0	0.0	0.0	0.0	0.0	0.0	0.0	0.0	0.0	0.0	0.0	10.0	0.0
Bacterial motility proteins	22529.0	2936.0	2301.0	1619.0	9408.0	8705.0	18860.0	23122.0	22966.0	33781.0	30256.0	13791.0	28077.0	94377.0	261988.0	16004.0	29768.0	147901.0	8870.0	15902.0	126987.0	38252.0	78533.0	190325.0	116219.0	34444.0	22309.0	6186.0	9883.0	4989.0	5313.0	24885.0	31612.0	2265.0	1239772.0	134552.0	22360.0	24702.0	663322.0	19782.0	19741.0	29003.0	33275.0	4371.0
Bacterial secretion system	15753.0	2269.0	1850.0	868.0	8753.0	5038.0	12806.0	16194.0	15604.0	21774.0	26347.0	10146.0	20350.0	68360.0	201112.0	10481.0	18728.0	101755.0	6773.0	8396.0	74509.0	27202.0	54184.0	136357.0	83352.0	23210.0	12816.0	5386.0	5817.0	3703.0	5104.0	20748.0	19724.0	1286.0	816576.0	80809.0	16878.0	17160.0	369972.0	11712.0	8587.0	17988.0	33537.0	3368.0
Bacterial toxins	4131.0	617.0	274.0	78.0	2115.0	862.0	1528.0	1794.0	1417.0	4785.0	6362.0	1511.0	2572.0	9481.0	23055.0	934.0	3399.0	9749.0	1143.0	901.0	16111.0	3091.0	5251.0	15068.0	12429.0	2635.0	2060.0	770.0	591.0	627.0	1106.0	3805.0	4070.0	170.0	174729.0	21519.0	4174.0	4053.0	78477.0	3129.0	1926.0	3495.0	4554.0	866.0
Basal transcription factors	0.0	0.0	1.0	0.0	0.0	10.0	32.0	78.0	45.0	23.0	14.0	22.0	37.0	161.0	631.0	42.0	26.0	392.0	5.0	11.0	51.0	68.0	198.0	590.0	234.0	60.0	29.0	4.0	7.0	0.0	0.0	6.0	1.0	0.0	825.0	0.0	5.0	1.0	147.0	0.0	0.0	0.0	15.0	0.0
Base excision repair	13611.0	2015.0	1201.0	373.0	7659.0	3080.0	7053.0	8974.0	7644.0	16496.0	21652.0	6288.0	11717.0	41206.0	112779.0	5280.0	12479.0	51189.0	4768.0	3931.0	58341.0	14976.0	27978.0	75739.0	52368.0	12716.0	8433.0	3274.0	2724.0	2474.0	3703.0	14571.0	14542.0	673.0	616169.0	67925.0	14032.0	13410.0	289334.0	9829.0	7054.0	12638.0	18826.0	2930.0
Benzoate degradation	10131.0	1379.0	1638.0	794.0	4543.0	4479.0	12008.0	16002.0	15754.0	15137.0	14633.0	8960.0	16306.0	48133.0	162185.0	10269.0	14698.0	99781.0	5288.0	6998.0	33081.0	24790.0	53647.0	130587.0	72569.0	22207.0	11153.0	2925.0	3713.0	1324.0	1611.0	6115.0	9348.0	1197.0	517253.0	48660.0	9904.0	9604.0	198021.0	6983.0	4763.0	7064.0	11575.0	2282.0
Betalain biosynthesis	0.0	1.0	0.0	0.0	1.0	4.0	0.0	0.0	0.0	0.0	2.0	0.0	0.0	0.0	5.0	2.0	0.0	0.0	0.0	5.0	3.0	0.0	2.0	2.0	1.0	0.0	0.0	4.0	2.0	0.0	0.0	0.0	0.0	0.0	0.0	0.0	0.0	0.0	0.0	0.0	0.0	0.0	2.0	0.0
Bile secretion	0.0	0.0	0.0	0.0	0.0	0.0	9.0	7.0	7.0	6.0	0.0	5.0	9.0	35.0	123.0	5.0	0.0	68.0	0.0	1.0	0.0	11.0	30.0	57.0	31.0	16.0	4.0	0.0	0.0	0.0	0.0	0.0	0.0	0.0	1.0	0.0	0.0	0.0	0.0	0.0	0.0	0.0	0.0	0.0
Biosynthesis and biodegradation of secondary metabolites	404.0	41.0	220.0	133.0	398.0	554.0	1040.0	1501.0	1452.0	728.0	1242.0	692.0	1742.0	6575.0	18833.0	998.0	947.0	9940.0	768.0	1132.0	6765.0	2326.0	5240.0	12325.0	5954.0	1974.0	1280.0	400.0	660.0	260.0	502.0	2013.0	1397.0	172.0	56066.0	1145.0	566.0	678.0	36500.0	146.0	614.0	1230.0	1292.0	118.0
Biosynthesis of 12-, 14- and 16-membered macrolides	0.0	0.0	0.0	0.0	0.0	0.0	0.0	0.0	0.0	0.0	0.0	0.0	0.0	0.0	0.0	0.0	0.0	0.0	0.0	0.0	0.0	0.0	0.0	0.0	0.0	0.0	0.0	0.0	0.0	0.0	0.0	0.0	0.0	0.0	0.0	0.0	0.0	0.0	0.0	0.0	0.0	0.0	0.0	0.0
Biosynthesis of ansamycins	3684.0	534.0	114.0	56.0	1562.0	461.0	1064.0	1167.0	857.0	4271.0	5034.0	1185.0	1515.0	7336.0	15371.0	589.0	2971.0	5866.0	691.0	586.0	14456.0	2224.0	3281.0	9518.0	9457.0	1752.0	1524.0	524.0	413.0	479.0	976.0	3170.0	3579.0	90.0	139188.0	20351.0	3595.0	3554.0	67127.0	2979.0	1819.0	3066.0	3792.0	725.0
Biosynthesis of siderophore group nonribosomal peptides	7.0	2.0	44.0	29.0	22.0	136.0	1335.0	1841.0	1982.0	748.0	148.0	854.0	1677.0	5022.0	18289.0	1254.0	1142.0	12583.0	123.0	317.0	701.0	3041.0	6698.0	15647.0	7132.0	2544.0	1656.0	67.0	153.0	7.0	54.0	106.0	101.0	44.0	9884.0	8.0	15.0	83.0	4978.0	0.0	52.0	107.0	165.0	10.0
Biosynthesis of type II polyketide backbone	0.0	0.0	0.0	0.0	0.0	0.0	0.0	0.0	0.0	0.0	0.0	0.0	0.0	0.0	0.0	0.0	0.0	0.0	0.0	0.0	0.0	0.0	0.0	0.0	0.0	0.0	0.0	0.0	0.0	0.0	0.0	0.0	0.0	0.0	0.0	0.0	0.0	0.0	0.0	0.0	0.0	0.0	0.0	0.0
Biosynthesis of type II polyketide products	0.0	0.0	0.0	0.0	0.0	0.0	0.0	0.0	0.0	0.0	0.0	0.0	0.0	0.0	0.0	0.0	0.0	0.0	0.0	0.0	0.0	0.0	0.0	0.0	0.0	0.0	0.0	0.0	0.0	0.0	0.0	0.0	0.0	0.0	0.0	0.0	0.0	0.0	0.0	0.0	0.0	0.0	0.0	0.0
Biosynthesis of unsaturated fatty acids	2605.0	368.0	452.0	246.0	1191.0	1363.0	5905.0	7745.0	8201.0	5923.0	4242.0	4105.0	8119.0	24302.0	81014.0	5274.0	6404.0	51500.0	1419.0	2446.0	11862.0	12667.0	27250.0	65890.0	33558.0	11206.0	5241.0	908.0	1358.0	455.0	655.0	2518.0	2955.0	358.0	155015.0	13992.0	2638.0	2962.0	54394.0	2034.0	1421.0	2407.0	3996.0	567.0
Biosynthesis of vancomycin group antibiotics	1502.0	219.0	123.0	29.0	882.0	305.0	677.0	824.0	675.0	1739.0	2536.0	612.0	1469.0	5582.0	13009.0	465.0	1277.0	4718.0	510.0	344.0	8829.0	1362.0	2557.0	6997.0	5086.0	1178.0	1013.0	362.0	297.0	412.0	579.0	2679.0	1976.0	60.0	70753.0	7549.0	1668.0	1709.0	37534.0	1092.0	881.0	1730.0	1982.0	320.0
Biotin metabolism	2572.0	357.0	240.0	101.0	1428.0	713.0	2475.0	3108.0	3138.0	3894.0	4665.0	1934.0	4780.0	17211.0	43490.0	2090.0	3498.0	20640.0	989.0	1142.0	18466.0	5182.0	10646.0	26415.0	15470.0	4552.0	2336.0	818.0	919.0	998.0	1304.0	6641.0	4339.0	148.0	143928.0	13980.0	3108.0	3520.0	77273.0	2034.0	1874.0	3928.0	4799.0	535.0
Bisphenol degradation	1521.0	229.0	293.0	123.0	824.0	786.0	2769.0	3630.0	3856.0	2942.0	2766.0	2028.0	4231.0	12833.0	39232.0	2459.0	3118.0	23735.0	757.0	1085.0	9096.0	5733.0	12695.0	30823.0	16039.0	5217.0	2629.0	476.0	610.0	277.0	705.0	2167.0	1888.0	176.0	99295.0	7573.0	1635.0	1694.0	49078.0	1091.0	945.0	1729.0	2156.0	355.0
Bladder cancer	0.0	1.0	2.0	2.0	1.0	13.0	66.0	116.0	80.0	42.0	24.0	23.0	68.0	251.0	1019.0	64.0	52.0	683.0	8.0	21.0	13.0	203.0	363.0	972.0	394.0	106.0	61.0	7.0	12.0	0.0	0.0	0.0	1.0	2.0	1004.0	0.0	5.0	4.0	34.0	0.0	0.0	0.0	16.0	0.0
Butanoate metabolism	22203.0	2995.0	2571.0	1137.0	9633.0	7071.0	16358.0	21156.0	19735.0	28908.0	31129.0	12928.0	24632.0	80474.0	239847.0	13276.0	24646.0	127534.0	8776.0	10306.0	89362.0	34110.0	69339.0	173602.0	107224.0	29856.0	16770.0	5563.0	6174.0	4110.0	5431.0	21406.0	22803.0	1748.0	1086147.0	113046.0	23404.0	22423.0	505516.0	16351.0	12074.0	21133.0	30993.0	4748.0
Butirosin and neomycin biosynthesis	1501.0	218.0	115.0	28.0	827.0	290.0	519.0	661.0	433.0	1676.0	2476.0	507.0	1244.0	5192.0	11303.0	336.0	1162.0	3425.0	469.0	328.0	9607.0	1026.0	1917.0	5610.0	4432.0	883.0	675.0	347.0	251.0	369.0	597.0	2641.0	1826.0	52.0	66931.0	7547.0	1641.0	1712.0	34881.0	1092.0	869.0	1509.0	1771.0	320.0
C5-Branched dibasic acid metabolism	7878.0	963.0	559.0	200.0	2516.0	1664.0	4515.0	5749.0	5222.0	9716.0	9486.0	3698.0	7597.0	29004.0	74003.0	3569.0	8006.0	34487.0	2325.0	2421.0	38436.0	9418.0	18424.0	46036.0	30428.0	8126.0	5477.0	1668.0	1772.0	1730.0	2561.0	10716.0	9349.0	349.0	367813.0	42827.0	8471.0	8639.0	186416.0	6236.0	4429.0	8518.0	11140.0	1554.0
CAM ligands	0.0	0.0	0.0	0.0	0.0	0.0	0.0	0.0	0.0	0.0	0.0	0.0	0.0	0.0	0.0	0.0	0.0	0.0	0.0	0.0	0.0	0.0	0.0	0.0	0.0	0.0	0.0	0.0	0.0	0.0	0.0	0.0	0.0	0.0	0.0	0.0	0.0	0.0	0.0	0.0	0.0	0.0	0.0	0.0
Caffeine metabolism	0.0	0.0	0.0	0.0	0.0	0.0	2.0	0.0	0.0	0.0	4.0	1.0	0.0	0.0	14.0	0.0	0.0	8.0	0.0	0.0	1.0	2.0	2.0	14.0	2.0	0.0	0.0	0.0	1.0	0.0	0.0	0.0	0.0	0.0	75.0	0.0	0.0	0.0	0.0	0.0	0.0	0.0	1.0	0.0
Calcium signaling pathway	0.0	0.0	0.0	0.0	0.0	0.0	0.0	0.0	0.0	0.0	0.0	0.0	0.0	0.0	2.0	0.0	0.0	0.0	0.0	0.0	0.0	0.0	0.0	0.0	0.0	0.0	0.0	0.0	0.0	0.0	0.0	0.0	0.0	0.0	0.0	0.0	0.0	0.0	0.0	0.0	0.0	0.0	0.0	0.0
[truncated: 937 more rows]
[truncated: 12 more columns]
